# Supplementary material for: Detailed transcriptome analysis of the plant growth promoting Paenibacillus riograndensis SBR5 by using RNA-seq technology
Source: BMC Genomics. 2017 Nov 3;18:846. doi: 10.1186/s12864-017-4235-z (PMC5670726; doi:10.1186/s12864-017-4235-z)
Supplement: Supplementary file 1 — Bacterial strains, plasmids and oligonucleotides used in this study. *Overlap regions in bold; oligonucleotide sequencess in low caps were used in RNA samples to detect genomic DNA contamination. (XLSX 9 kb) [file 12864_2017_4235_MOESM1_ESM.xlsx]

## Sheet: Table S1
Table S1. Bacterial strains, plasmids and oligonucleotides used in this study.
*Overlap regions in bold; oligonucleotide sequencess in low caps were used in RNA samples to detect genomic DNA contamination.
Bacteria	Characteristics	Reference or source
E. coli	DH5α	Hanahan (1983)
P. riograndensis	SBR5; biotin auxotrophic	UFRGS
Plasmid	Characteristics	Reference or source
pNW33Nkan	CmR, KmR; pNW33N derivative in which the kanamycin resistance gene was inserted	Irla et al. (2016)
pPpyk-gfpUV	CmR; pTH1mp plasmid pyruvate kinase promoter (amplified from SBR5 genome) upstream gfpUV	Brito et al. (2016)
pP2pyk-gfpUV	CmR, pNW33NKan with pyruvate kinase promoter and gfpUV gene (amplified from pPpyk-gfpUV with primers pykfw and gfpUVrv) inserted in BamHI G^GATCC site	This work
pP2pyk_thiC-gfpUV	CmR, pNW33NKan with pyruvate kinase promoter without 5’ UTR, 5’ UTR of thiC gene (both amplified from SBR5 genome) and gfpUV gene (amplified from pPpyk-gfpUV) inserted in BamHI G^GATCC site	This work
Oligonucleotides	Characteristics	Sequence*
pykfw	Forward primer designed to amplify Ppyk promoter	ATTCGAGCTCGGTACCCGGGACAGCGTCGACTAAAGAC
pykrv	Reverse primer designed to amplify Ppyk promoter with no 5’ UTR	GGCTCCCCTATAATGAATATTACTGCAACTTGG
thiC5’fw	Forward primer designed to amplify 5’ UTR of thiC gene	AATATTCATTATAGGGGAGCCTGAATAGG
thiC5’rv	Reverse primer designed to amplify 5’ UTR of thiC gene	GTTCAATCATTCTTATCTCCTCCTCTATGC
gfpUVfw	Forward primer designed to amplify gfpUV gene	GGAGATAAGAATGATTGAACAAGAGGTAC
gfpUVrv	Reverse primer designed to amplify gfpUV gene	CCCGATGACTCTAGAGGATCTTATTTGTAGAGCTCATCC
1KBhat	Forward primer designed to amplify 1 Kbp from SBR5 genome	gctgctgcaccgtaaaattg
1KBtail	Reverse primer designed to amplify 1 Kbp from SBR5 genome	gggctgagctgaagtttagtttg
0.5KBhat	Forward primer designed to amplify 0.5 Kbp from SBR5 genome	tcagaatgcgcttacaattcatag
0.5KBtail	Reverse primer designed to amplify 0.5 Kbp from SBR5 genome	tgctgtggtgggctagaaag
