# Supplementary material for: Detailed transcriptome analysis of the plant growth promoting Paenibacillus riograndensis SBR5 by using RNA-seq technology
Source: BMC Genomics. 2017 Nov 3;18:846. doi: 10.1186/s12864-017-4235-z (PMC5670726; doi:10.1186/s12864-017-4235-z)
Supplement: Supplementary file 2 — Delta OD, growth rate and OD of harvested cells of P. riograndensis SBR5 when cultivated in Paenibacillus minimal medium (PbMM) or lysogeny broth (LB) with a variation of growth parameters. Cells cultivated at 30 °C and transferred to LB medium at 4 °C or 50 °C for 5 min for application of treatment of *cold shock or +heat shock, respectively. (XLSX 14 kb) [file 12864_2017_4235_MOESM2_ESM.xlsx]

## Sheet: Table S2
Table S2. Delta OD, growth rate and OD of harvested cells of P. riograndensis SBR5 when cultivated in Paenibacillus minimal medium (PbMM) or lysogeny broth (LB) with a variation of growth parameters.
Cells cultivated at 30°C and transferred to LB medium at 4°C or 50°C for 5 minutes for application of treatment of *cold shock or ᶧ heat shock, respectively.
Parameter	Condition	Carbon source	Medium	Δ OD			OD when harvested			Growth rate (µ)
Osmolarity	NaCl	Glucose	PbMM	0.85	±	0.03	0.42	±	0	0.17	±	0
	KCl	Glucose	PbMM	0.93	±	0.01	0.56	±	0.03	0.19	±	0
pH	5	Glucose	PbMM	0.35	±	0.01	0.26	±	0.01	0.24	±	0
	7	Glucose	PbMM	1.47	±	0	0.61	±	0.02	0.51	±	0.01
	8	Glucose	PbMM	0.84	±	0.01	0.41	±	0.01	0.44	±	0.02
Carbon source	Glucose	Glucose	PbMM	1.15	±	0.06	0.51	±	0.04	0.21	±	0.02
	Glycerol	Glycerol	PbMM	1.3	±	0.05	0.17	±	0.02	0.17	±	0.02
	Sucrose	Sucrose	PbMM	1.22	±	0.01	0.4	±	0.04	0.16	±	0.01
Solvent	ETOH	Glucose	PbMM	1.22	±	0.04	0.47	±	0.02	0.19	±	0
	MEOH	Glucose	PbMM	1.17	±	0.06	0.39	±	0.02	0.18	±	0
Temperature (°C)	20	-	LB	0.74	±	0.06	0.31	±	0.06	0.19	±	0.01
	30	-	LB	1.33	±	0.02	0.7	±	0.04	0.46	±	0.01
	37	-	LB	1.36	±	0.35	0.62	±	0.01	0.56	±	0.03
	4*	-	LB	1.07	±	0.02	0.62	±	0.05	0.22	±	0.01
	50ᶧ	-	LB	1.07	±	0.02	0.62	±	0.05	0.22	±	0.01
