# Supplementary material for: Detailed transcriptome analysis of the plant growth promoting Paenibacillus riograndensis SBR5 by using RNA-seq technology
Source: BMC Genomics. 2017 Nov 3;18:846. doi: 10.1186/s12864-017-4235-z (PMC5670726; doi:10.1186/s12864-017-4235-z)
Supplement: Supplementary file 3 — List of CDS of P. riograndensis SBR5 with corrected translational start sites. (XLSX 288 kb) [file 12864_2017_4235_MOESM3_ESM.xlsx]

## Sheet: Table S3
Table S3. List of CDS of P. riograndensis SBR5 with corrected translational start sites.
Position of TSS	Strand	Comment	Operon/suboperon: number of genes	Feature	Locus	Product	Feature Start	Feature Stop	5' UTR length	Novel Transcript	Antisense	Intragenic	Intergenic	70 bp Upstream of Start
1117	Fwd	Intragenic		dnaA	P.riograndensis_final_1	Chromosomal replication initiator protein DnaA				yes		+		GCCGAAGATGATTACCATAGGTGATATTCAGCAAAAAGTCGGAGAATATTACAATTTGCGCATGGAAGACT
2300	Rev	Antisense		-	-	-				yes	+			TCGATTCGCTGAGTTTTTTTGTATCCAAAGTTAGTTCTGTTTTGTAGGCAGTCGGAATAATCCTAGAAGTA
3549	Fwd	Suboperon P.riograndensis_final_4-P.riograndensis_final_5	2	P.riograndensis_final_5	P.riograndensis_final_5	hypothetical protein	4120	4368	571	yes		+		GCTAAAACAGCTATGGGGCAAAGAGGCTGCCGGCAAAGAGCTTTTGGAGATATGGGATGCCCAACTTGTAG
4631	Fwd	Intragenic		gyrB	P.riograndensis_final_6	DNA gyrase subunit B				yes		+		TATCGATGAGGCGCTGGCAGGCTATTGCGACCGGATTCAAGTGAAGATTCATGAAGATAACAGTGTTACAG
6103	Fwd	Intragenic		gyrB	P.riograndensis_final_6	DNA gyrase subunit B				yes		+		GCAATAAGGTCGTCCGCTATGCTCAGACCGAGAAGGAACGTGATGAGATTATTGCCAGCTTCGGCGAGAAT
6530	Fwd	Antisense		P.riograndensis_final_7	P.riograndensis_final_7	P.riograndensis_final_7				yes	+			TAAGCCCGGGCATAACTGCGGATCTTGCGGTAATTAGACTTATTCTGAAAGCTGCTGAATACAATAATGGA
6799	Fwd	Antisense		P.riograndensis_final_7	P.riograndensis_final_7	P.riograndensis_final_7	7619	10165	820	yes	+			GCTGCCCCCACTGTGGTAGTTAGTGACAACTTTTTGTGGAGCGGCCACTCTGCCCAGCATCCCCGTGGTTT
5165033	Rev	Rfam: pan (RF01749), Operon P.riograndensis_final_4381 .riograndensis_final_4380 .riograndensis_final_4379	3	panB	P.riograndensis_final_4381	3-methyl-2-oxobutanoatehydroxymethyltransferase	5164783	5163917	250					AGATGGCAAGGTTCCATTCCTTGTCATCTTTTTTAGTGTACATACTTGCAGATTTTGTTATAATAAGGGCA
8394	Fwd	Intragenic		gyrA	P.riograndensis_final_8	DNA gyrase subunit A				yes		+		ACTGGCCGCGGATCGGTAACTATGCGAGCCAAAGCGGATATCGAAGAAAATAACGGCAAAGCGCGGATCAT
9324	Fwd	Intragenic		gyrA	P.riograndensis_final_8	DNA gyrase subunit A				yes		+		CTCTTTGTGAGCAACTCCCACAATTACCTGATGTTCTTTACCGATAAGGGCAAGGTATACCGGATCAAGGC
5225859	Fwd	Rfam: T-box (RF00230)		serA	P.riograndensis_final_4453	D-3-phosphoglycerate dehydrogenase	5226338	5227930	479					AGTCCACTTCAAGGCAGCGGCTCTGCAATAAGCCTATTGACACATCTGGCACCCTCATGTTACATTATGAA
14644	Rev	Antisense		P.riograndensis_final_6707	P.riograndensis_final_6707	P.riograndensis_final_6707				yes	+			ACTGAGCTTGGTAACCCTTGCGGGCCCCGCACCCAATCAGTGCTCTACCTCCACGACTCCATTCACCGAGG
6248521	Rev	Rfam: L21 leader (RF00559), Operon P.riograndensis_final_5298 P.riograndensis_final_5299 P.riograndensis_final_5300	3	rplU	P.riograndensis_final_5300	50S ribosomal protein L21	6248395	6248084	126					TTTACAGGAGCCCGGGTTTTAGTTTTTTTCTGCCATTGACTGAACGTAATATGTGTGATACTATCTTCAAG
6267836	Rev	Rfam: T-box (RF00230)		valS	P.riograndensis_final_5318	Valine--tRNA ligase	6267490	6264767	346					GCAAGGATAGAATTGAAATAGGGAAAGCCTTTTTGTTGACTAGGAATAGTACTAAATGTATTATGGGAATA
20397	Fwd	Suboperon P.riograndensis_final_15	1	P.riograndensis_final_15	P.riograndensis_final_15	Thymidylate kinase	20455	21096	58	yes		+		GGATAAGCGAAGACATCTGCAGCCGGCTGATTAACCTCAGGCAGGGCGGAGCCAAGTTTCAAGCTTGTGCA
7586	Fwd			gyrA	P.riograndensis_final_8	DNA gyrase subunit A	7619	10165	33					ATCATTATAGAAGATAAAAGGCTATCATGTTTAATTGTGCTGCTTTTGTGAAAGTAATATAATTAAGGGTA
21681	Fwd	Suboperon P.riograndensis_final_18	1	P.riograndensis_final_17	P.riograndensis_final_17	hypothetical protein	22049	23023	368	yes		+		GCCCTTAAAAAGTGAGCTGCCGACAGCTGAAGGAACGGGAAGGCCCGTTCAACAGAAAACCTTTACTGATA
22704	Fwd	Intragenic		P.riograndensis_final_18	P.riograndensis_final_18	DNA polymerase III, delta prime subunit				yes		+		GATGGCTGCAGGGAACTTTTGGCACAGAATTGGTTTGCAGAAATGAGAAATCTAGTGTTACAATTAGCGAA
23207	Fwd	Intragenic		yaaT	P.riograndensis_final_19	Stage 0 sporulation protein YaaT	24043	24360	836	yes		+		TTTACCGGCAAACAAGGGGGTTAATTTTTGTACAGCGTAGTAGGTGTCCGCTTCAAAAAAGCGGGTAAAAT
23245	Fwd	Intragenic		yaaT	P.riograndensis_final_19	Stage 0 sporulation protein YaaT	24043	24360	836	yes		+		AGTAGGTGTCCGCTTCAAAAAAGCGGGTAAAATATATTATTTTGATCCGCTTGATTTTCCGATTGAACGCG
23277	Rev	Antisense		yaaT	P.riograndensis_final_19	Stage 0 sporulation protein YaaT	18212	17688	5065	yes	+			TTTTGAGAGGCAACACCACATCAGCTTCCTCAACCTCTTTTTTCCCTACGACAACTTTACCGTATTCGACC
10314	Fwd			P.riograndensis_final_9	P.riograndensis_final_9	metal dependent phosphohydrolase	10361	11461	47					TTGCAATTTAATTTAAGGAAAATCCCTGCTCCATCTAGTCGCCTGCAGTTATCCATACTATAATTAGAGAG
29745	Fwd	Intergenic, Rfam: ydaO-yuaA leader		-	-	-				yes			+	ATCATTTTTTTGCGTAAACGTGGTTGAATGCTCCTTTACAACATGCATCAAAACAGGATATCATCTTTTCA
18689	Fwd	Operon P.riograndensis_final_14-P.riograndensis_final_15	2	P.riograndensis_final_14	P.riograndensis_final_14	putative arginine 2-monooxygenase	18820	20454	131					GGCAAGCTAAACTGAAGGGTACACAATTGGCTGATAGACGGATTAGTACTGGATGAATTAGAATTAACCAA
33646	Fwd	Intragenic		yabG	P.riograndensis_final_29	Sporulation-specific protease YabG	34306	34581	660	yes		+		TTATACCGGCTGCTGCCGCATGTGCGTCCGGATATCGTGGTGATTACCGGACATGACGGAGTGCTTAAGCA
18797	Fwd	Operon P.riograndensis_final_14-P.riograndensis_final_15	2	P.riograndensis_final_14	P.riograndensis_final_14	putative arginine 2-monooxygenase	18820	20454	23					TTTTGTTATGTAGTTAAGCTTTTTGGCGGAAATATAGGCGTATGGGCATAATTGCGTTAAAATAGAAGATA
21135	Fwd	Operon P.riograndensis_final_16-P.riograndensis_final_17-P.riograndensis_final_18	3	P.riograndensis_final_16	P.riograndensis_final_16	hypothetical protein	21216	21545	81					CGCTGAAAGACCGGATATTAAAGGATTTTTAGGGCGCTTTGTCTAATATAAGTTAGTGTACAATAAAACTA
27232	Rev			P.riograndensis_final_23	P.riograndensis_final_23	AbrB family transcriptional regulator	27170	26916	62					TTCAAAATCCCCTTAAAATTAACCACAAAAAAGGTTGACTGTTTTGGGAATGGTTGGTATTATAAGTATCA
33128	Fwd			yabG	P.riograndensis_final_29	Sporulation-specific protease YabG	33144	34046	16					CTGCCGGGATTGTGTAAGCAAATCACCGCCGATTAAGAACCAACCGGGGCCTTTGCCCATACGATGGGATA
34244	Fwd			P.riograndensis_final_30	P.riograndensis_final_30	protein of unknown function DUF1021	34306	34581	62					AAAGCCAGCATTGGACCCCGCTAAAAAAAATCCGTTGACAACGTTTTTGTCATCATCTATAATTATTTATT
34284	Fwd			P.riograndensis_final_30	P.riograndensis_final_30	protein of unknown function DUF1021	34306	34581	22					ACGTTTTTGTCATCATCTATAATTATTTATTTAATTTGACAATGTCTATAGAAAGTTGTATAATGGACAAG
34670	Fwd			P.riograndensis_final_31	P.riograndensis_final_31		34714	34893	44					CCGCGAGGGAGGCTGTTTTTTGTTTGATCTTGCCTGAATGGCCGCCGCGTCTTGGCAGCATACTAAAGCAG
37154	Fwd	Intragenic		P.riograndensis_final_34	P.riograndensis_final_34	SpoVG family protein	37515	38915	361	yes		+		TCCGCCGCGTTAACTCTGAGGGGAGAATGAAAGCAATCGCATCCATTACAATTGATAACGAGTTTGTTGTT
35028	Fwd			ispE	P.riograndensis_final_32	4-diphosphocytidyl-2-C-methyl-D-erythritolkinase	35067	35921	39					CCGAACTTTTGTTAAAATATGATTTATATATCTTAATGGACTTCGTTACGAGTTTCTCATATAATATGTTA
39675	Fwd	Intragenic		prs	P.riograndensis_final_36	Ribose-phosphate pyrophosphokinase	40364	40945	689	yes		+		CCGAATGTCAGTGAAGTCATGAATATCATCGGTAACATCGAGGGCAAAACAGCGATTCTGATCGATGATAT
35998	Fwd			P.riograndensis_final_33	P.riograndensis_final_33	Pur operon repressor	36026	36853	28					GCTGTCCGGAAAGGGCCTGGAAGATTACCATGCTTGTATAAATCCGTACAAAAGTGATATTATTTTTAATA
42853	Fwd	Suboperon P.riograndensis_final_41	1	mfd	P.riograndensis_final_40	Transcription-repair-coupling factor	44913	45980	2060	yes		+		AAATGTTCTCCCAGAAGCAGCGCAAGGCACGCAAGGTATCCAAAGGCATCGATAATGCTGAACGGATCAAA
44789	Fwd	Suboperon P.riograndensis_final_41	1	mfd	P.riograndensis_final_40	Transcription-repair-coupling factor	44913	45980	124	yes		+		CACCGGTGCTTTTGATACGGCGAAGCTTGCTAAAGTTGGAAATAGCTTTGAAAGACGTGTACAATTTGATA
45188	Fwd	Intragenic		P.riograndensis_final_41	P.riograndensis_final_41	PPIC-type PPIASE domain protein	46082	46243	894	yes		+		CACCGCAGCAGGCGCAGTACCTGGAAATCGATGCTTTCAAGGAGTCCATCCTGAAGCAGGAAGTCGCTTTT
45830	Rev	Antisense		P.riograndensis_final_41	P.riograndensis_final_41	PPIC-type PPIASE domain protein				yes	+			ATTCACCAGCAGCCGCAGAGCTCTTCGGCAGATTGATTTTAACATCAAGCGACGCCAGATCCTTTTCGAGG
37028	Fwd			P.riograndensis_final_34	P.riograndensis_final_34	SpoVG family protein	37062	37349	34					AATCTTCTTAATCAGCCATTTTTTGGAATCCAAAAGAAGGAATTCGCTTTGCTGTGTGGAATTATACACCA
37030	Fwd			P.riograndensis_final_34	P.riograndensis_final_34	SpoVG family protein	37062	37349	32					TCTTCTTAATCAGCCATTTTTTGGAATCCAAAAGAAGGAATTCGCTTTGCTGTGTGGAATTATACACCAAG
37487	Fwd			glmU	P.riograndensis_final_35	Bifunctional protein GlmU	37515	38915	28					TCGAAGAAAAGGGAACCATGCCTTCATGGTTCTCTTTTCTTTTTGCCCGGAATGAGATATATTCAGTAGTG
52217	Fwd	Suboperon P.riograndensis_final_50	1	P.riograndensis_final_49	P.riograndensis_final_49	Conserved hypothetical membrane protein	52328	52663	111	yes		+		GGCCATATCCTTCTATTTATTCTTAAGCTGCTGCTGCGTCTAACGAAGCCGATTTGGGTATTTCCTGTGAG
40317	Rev			P.riograndensis_final_37	P.riograndensis_final_37	hypothetical protein	40292	40092	25					CATGAGGGGGGCTATCCTTTCCACGCTTGTCTCCTCGGCAGAGACGTTCCGTTTTTGGTACAATAACTGTA
46884	Fwd			P.riograndensis_final_44	P.riograndensis_final_44	polysaccharide biosynthesis protein	46929	48602	45					TTGAGCAAGAAAGACAAAAGGAACGGCGGGGTTTTTGTCGTTCAGCGTCCATATGCGTTATAATATAGAAA
53124	Fwd	Intragenic		P.riograndensis_final_51	P.riograndensis_final_51	RNA binding S1 domain-containing protein	53675	56182	551	yes		+		TCCAAGACCTGAACGTCCAAGCGGTGGAGACCGTTTCGGCGGCGGTGGCGGCAGTGGTGGAGGCGGCGGTG
53128	Fwd	Intragenic		P.riograndensis_final_51	P.riograndensis_final_51	RNA binding S1 domain-containing protein	53675	56182	551	yes		+		AGACCTGAACGTCCAAGCGGTGGAGACCGTTTCGGCGGCGGTGGCGGCAGTGGTGGAGGCGGCGGTGGTTA
57079	Fwd	Suboperon P.riograndensis_final_54	1	P.riograndensis_final_53	P.riograndensis_final_53	hypothetical protein	57132	58070	53	yes		+		GTGGGGCCACACCTACTGGACCAGCCATTTTCAAGGTGCTTGAGCATTACCGTTATGATACACTGGATGAA
57407	Rev	Antisense		P.riograndensis_final_54	P.riograndensis_final_54	serine/threonine protein kinase				yes	+			GCAGCGACCGGCCTTCTACATAACGCATCACATAAAACGGCACGCTGTCCTTATAATCATCCGATTCGAGT
58679	Fwd	Suboperon P.riograndensis_final_56	1	P.riograndensis_final_55	P.riograndensis_final_55	tRNA(Ile)-lysidine synthetase				yes		+		AGGGGGAATGCGCTGGAAACGCACCGAAAAAAAGGTGGAACTGATCCGGCCCTTCCTGCGTATTAACAAAA
58998	Fwd	Suboperon P.riograndensis_final_56	1	P.riograndensis_final_55	P.riograndensis_final_55	tRNA(Ile)-lysidine synthetase				yes		+		ATGCAGAGAGCATTATTTACGGCCATACCCTCCGCTTTACAACGGCGTTTGATTAAACTAATATTAAATTA
59126	Fwd	Suboperon P.riograndensis_final_56	1	P.riograndensis_final_55	P.riograndensis_final_55	tRNA(Ile)-lysidine synthetase				yes		+		AACGCTGCAGGATTATCCTACTGTATGGAGTTTGAACATGGGTGGAGGACTGATCTGCATGCGGCAATATG
59655	Rev	Antisense		tilS/hprT	P.riograndensis_final_56	Bifunctional protein TilS/HprT				yes	+			TGCATATTCCGTACTCAGCTGGGCGCCGAGCTCCCTGATTCTTTGTTGAATTTCCTCTTCGCTGATCAAGA
49979	Fwd			yabN	P.riograndensis_final_45	Uncharacterized protein YabN	50778	51050	799					TTGGGATCATGTAAACGACGTTCTGGCCAAAATCCGCGAGGAGGCAGACGAACTGCAGGAAGCGATCGAGA
61531	Fwd	Intragenic		ftsH	P.riograndensis_final_57	ATP-dependent zinc metalloprotease FtsH	62611	63549	1080	yes		+		GATATTTCCATGACGGAAGTGGATGAGGCCATTGACCGGGTAATCGTGGGTACCGAGAAACGCAGCCGGGT
61585	Fwd	Intragenic		ftsH	P.riograndensis_final_57	ATP-dependent zinc metalloprotease FtsH	62611	63549	1080	yes		+		GAGAAACGCAGCCGGGTCATCAGCGAACGCGAGAAGCGCATCGTGGCTTACCACGAAGCGGGTCATACGAT
61661	Fwd	Intragenic		ftsH	P.riograndensis_final_57	ATP-dependent zinc metalloprotease FtsH	62611	63549	1080	yes		+		GTTATTTCCTGGAACATGCGGATATGGTTCACAAGGTTACCATCATCCCGCGCGGCCGCGCAGGCGGATAT
61666	Fwd	Intragenic		ftsH	P.riograndensis_final_57	ATP-dependent zinc metalloprotease FtsH	62611	63549	1080	yes		+		TTCCTGGAACATGCGGATATGGTTCACAAGGTTACCATCATCCCGCGCGGCCGCGCAGGCGGATATGTAAT
61733	Rev	Antisense		ftsH	P.riograndensis_final_57	ATP-dependent zinc metalloprotease FtsH	62611	63549	1080	yes	+			GCTGGAAGTCACTGTATGCGCCTGTACCGATCTCGCCGATGAATAGTTCCTCAGCGACACGTCCGCCGAGC
62117	Fwd	Intragenic		ftsH	P.riograndensis_final_57	ATP-dependent zinc metalloprotease FtsH	62611	63549	1080	yes		+		ACACGCTGCTTGAGAAGGAAACGCTGGAGCTGGATCAGATCAAAGAACTGATTGAGCAAGGCTACCTGACT
62233	Rev	Antisense		ftsH	P.riograndensis_final_57	ATP-dependent zinc metalloprotease FtsH	62611	63549	1080	yes	+			GTTATTAGAATCATTTCCATCTGCCGGGTCCGGGTTGTTCGGAATATCCTTGGACAAGTCCCCGATCGTGG
50697	Fwd	Operon P.riograndensis_final_46- P.riograndensis_final_47	2	P.riograndensis_final_46	P.riograndensis_final_46	DNA-binding protein HU (DNA-binding protein II)	50778	51050	81					AAGCCTGTTTTTTTAAAAAAATCGGCGATTCATGGCAGGAATTCGGGTCGGCATCAAGAATATCATAAAGA
64008	Fwd	Suboperon P.riograndensis_final_60-P.riograndensis_final_61-P.riograndensis_final_62-P.riograndensis_final_63	4	nadB	P.riograndensis_final_59	L-aspartate oxidase	65195	66070	1187	yes		+		AAAACGGCGTGATCGCGCTCACCCAGGAGGGTGCGCACAGTCACCGCCGTATCCTGCATGCTAATGGAGAT
52306	Fwd	Suboperon P.riograndensis_final_50	1	P.riograndensis_final_50	P.riograndensis_final_50	Conserved hypothetical membrane protein	52328	52663	22					TTCCCGGCTCTATCACAGCGCCTGGGTCACGGGATTCATGGCATGGATACACACCAAACGGAAACACTGAT
52726	Fwd			P.riograndensis_final_51	P.riograndensis_final_51	RNA binding S1 domain-containing protein	52788	53288	62					GGGAATAAAGCAGGCTAAAAGGGGCTTTCGCTGTGTTGCCTTGATTTGTTCTTTACTGTATAATCAAATCA
69027	Fwd	Intragenic		cysK	P.riograndensis_final_64	Cysteine synthase	70143	71864	1116	yes		+		GTAACAGATTTGATTGGAGGCACGCCGCTCGTTCGTCTCAACCGGGTGGTTCCTGAAGGTTCTGCGGAAAT
69203	Fwd	Intragenic		cysK	P.riograndensis_final_64	Cysteine synthase	70143	71864	1116	yes		+		CACGATTGTCGAAGCTACCAGCGGGAACACCGGTATCGGGCTGGCACTTGTTGCTGCGGCCAAAGGCTATA
69651	Fwd	Intragenic		cysK	P.riograndensis_final_64	Cysteine synthase	70143	71864	1116	yes		+		GGCGGCAAGCCTGGTCCTCACAAGATTCAAGGGATCGGGGCAAACTTCATTCCGGATATTCTGAATCAGAA
71356	Fwd	Suboperon P.riograndensis_final_66-P.riograndensis_final_67-P.riograndensis_final_68	3	P.riograndensis_final_65	P.riograndensis_final_65	Anthranilate synthase				yes		+		CTGACTCCCGCGGAGGACGCCGCCATGGAGGCGGAGCTGCGCGGGAGCGAGAAGGAGATCGCCGAGCATAT
71670	Fwd	Suboperon P.riograndensis_final_66-P.riograndensis_final_67-P.riograndensis_final_68	3	P.riograndensis_final_65	P.riograndensis_final_65	Anthranilate synthase				yes		+		ACGGCGCGGTCCATATACGGGTTCGATGGGCTGGATTGACTATAACGGCAATATGGAATTAAATATTATTA
76167	Fwd	Intragenic		dus1	P.riograndensis_final_72	Probable tRNA-dihydrouridine synthase 1	76577	77056	410	yes		+		GAGCTGATGCCTGAGCCTGGTCCGGAGGAAAAGATCAAAGTAGCCATTCTTCATATGGACCGTCTCATCAG
60258	Fwd			ftsH	P.riograndensis_final_57	ATP-dependent zinc metalloprotease FtsH	60282	62336	24					TAGATCTACGGATCCAACCCCTGGCCTCTGACAATTTGAGGAGTCTGGGCAGGCTATGGTACAATAACTTG
62483	Fwd	Operon P.riograndensis_final_58-P.riograndensis_final_59-P.riograndensis_final_60-P.riograndensis_final_61-P.riograndensis_final_62-P.riograndensis_final_63	6	nadA	P.riograndensis_final_58	Quinolinate synthase A	62611	63549	128
77313	Fwd	Intragenic		lysS	P.riograndensis_final_74	Lysine--tRNA ligase	79135	80673	1822	yes		+		AGAATACGGAAAAAGAGCTTAGTGAGCTTCTAACCATCCGCCGCGGCAAACTGGACGAGCTTCGTGCGCTG
77742	Fwd	Intragenic		lysS	P.riograndensis_final_74	Lysine--tRNA ligase	79135	80673	1822	yes		+		CGCTGCCCGAGAAATATCATGGCCTGAAAGATGTAGAACTGCGCTACCGCCAGCGTTATGTGGATCTGATT
79467	Rev	Antisense		P.riograndensis_final_6709	P.riograndensis_final_6709	P.riograndensis_final_6709				yes	+			CTCACGCGGCGTTGCTCCGTCAGGCTTTCGCCCATTGCGGAAGATTCCCTACTGCTGCCTCCCGTAGGAGT
79786	Fwd	Intragenic		P.riograndensis_final_6709	P.riograndensis_final_6709	P.riograndensis_final_6709				yes		+		GGCTGCTTAAGTCTGGTGTTTAAACCTTGGGCTCAACCTGGGGTCGCACTGGAAACTGGGCAGCTTGAGTA
81011	Fwd	Intragenic		P.riograndensis_final_6710	P.riograndensis_final_6710	P.riograndensis_final_6710	84015	84130	3004	yes		+		AACTTGTGTAAGCAAGTTTCAATATTTTAGTGATGCTAGCGATTTTCCCTACGGGAAAACGCAATGGTTAA
81891	Rev	Antisense		P.riograndensis_final_6710	P.riograndensis_final_6710	P.riograndensis_final_6710				yes	+			ACTGAGCTTGGTAACCCTTGCGGGCCCCGCACCCAATCAGTGCTCTACCTCCACGACTCCATTCACCGAGG
81901	Fwd	Intragenic		P.riograndensis_final_6710	P.riograndensis_final_6710	P.riograndensis_final_6710	84015	84130	2114	yes		+		GGAGAAATTCCAATCGAACTCGGAGATAGCTGGTTCTCCCCGAAATAGCTTTAGGGCTAGCCTCGGTGAAT
83311	Fwd	Intragenic		P.riograndensis_final_6710	P.riograndensis_final_6710	P.riograndensis_final_6710				yes		+		ACCTGGTACCCTAAACGGGTACGGGGACCGTGTCAGGCGGGCAGTTTGACTGGGGCGGTCGCCTCCTAAAG
83796	Fwd	Intragenic		P.riograndensis_final_6710	P.riograndensis_final_6710	P.riograndensis_final_6710				yes		+		TGGTGCACCAGTTGTTCCGCCAGGAGCATGGCTGGGTAGCTACGTACGGACGGGATAAGCGCTGAAAGCAT
68732	Fwd			cysK	P.riograndensis_final_64	Cysteine synthase	68936	69874	204					TGAATTGCGCGCTAAATATGATACGGCGATATATATTGACAACAGCCTGCAAGATTGATAATATGGTCTTA
86158	Fwd	Intragenic		guaB	P.riograndensis_final_75	Inosine-5'-monophosphate dehydrogenase	86592	87989	434	yes		+		ATGATGGGCAGTTTGTTCGCGGGTACGGAAGAAAGCCCTGGGGAATCCGAAATTTATCAGGGACGTAAATT
68883	Fwd			cysK	P.riograndensis_final_64	Cysteine synthase	68936	69874	53					TGCGGTGTTGAATGTCCTGGTGCAGACCTAGCCGTTTTTTTCATACACCCGGAGATCTATGCTGGAGACTA
87396	Fwd	Intragenic		dacA1	P.riograndensis_final_76	D-alanyl-D-alanine carboxypeptidase	88101	88982	705	yes		+		GACCATTCAGTCCTACAAATTCCGTGATCGCGATAAAGCGCCGATGATTAACTATAACTGGATGCTGGAAG
87682	Fwd	Intragenic		dacA1	P.riograndensis_final_76	D-alanyl-D-alanine carboxypeptidase	88101	88982	419	yes		+		AAGCAGGTTGTAGCGCCTAAGGCTGTCATTGCAGGCAACGAAACCGTTCCTGTGTTAAAAGGCAAAAACAA
76459	Fwd			P.riograndensis_final_73	P.riograndensis_final_73	transcription elongation factor GreA	76577	77056	118					TGTCTTTTTGCGTAACACACGAACATTATATGGGGCATCATTGACATTTTGTAGCGGTTCCAATATAATTT
88517	Fwd	Suboperon P.riograndensis_final_78	1	pdxS	P.riograndensis_final_77	Pyridoxal biosynthesis lyase PdxS	89004	89588	487	yes		+		ACAAGCGTGAATTTACTGTTCCGTTTGTATGTGGAGCCAAAGATCTGGGCGAAGCTCTACGCCGCATTAAT
76466	Fwd			P.riograndensis_final_73	P.riograndensis_final_73	transcription elongation factor GreA	76577	77056	111					TTGCGTAACACACGAACATTATATGGGGCATCATTGACATTTTGTAGCGGTTCCAATATAATTTCACAGTA
84846	Fwd			guaB	P.riograndensis_final_75	Inosine-5'-monophosphate dehydrogenase	85011	86468	165					TTTCCGGAATAACCTCCTCCCTGATGTAATATTCTTGACAGGCCAAAAACCCTTTGCTAAGATGGCAATAA
92373	Rev	Antisense		M1-243	P.riograndensis_final_82	hypothetical protein				yes	+			TCTTCTGAGTATCAAGAGAACCAGGATTCCATTCGGTTCCTCCCTGCTCAGCCAGCTCCTTCAGATCAAGC
92497	Fwd	Intragenic		M1-243	P.riograndensis_final_82	hypothetical protein	94531	96846	2034	yes		+		TCTTGATACTCAGAAGATGCAGAAGCTCTCCAATGAGGTGCTTAACACATTGATGGGCGAGTATGATGATA
92754	Fwd	Intragenic		M1-243	P.riograndensis_final_82	hypothetical protein	94531	96846	2034	yes		+		TTGACGATGCCGACATGGCTAAATTCAAAGAAGAGCTGAATTCCAGTGATGCCCGCGCAGAATTCGATAAG
86558	Fwd			dacA1	P.riograndensis_final_76	D-alanyl-D-alanine carboxypeptidase	86592	87989	34					TGAGGGCAGGCAGGACGAATTTCGTCCTGTCTGTCTTTTTTTGCAGATACCCCTGTGTTAGAATAGAACAA
88067	Fwd	Operon P.riograndensis_final_77-P.riograndensis_final_78	2	pdxS	P.riograndensis_final_77	Pyridoxal biosynthesis lyase PdxS	88101	88982	34					AACATACCGTTACAGGAGGAATTCCGAGTAAATAGATTGTATATATAGCTGTCTTGCGGTAAAATGATATG
91305	Fwd	Operon P.riograndensis_final_80-P.riograndensis_final_81	2	P.riograndensis_final_80	P.riograndensis_final_80	Conserved hypothetical protein	91325	91666	20
100487	Rev	Intragenic		P.riograndensis_final_91	P.riograndensis_final_91	cytochrome C	99240	98440	1247	yes		+		ATCAGCTCCAGGGTGGTGTAGGACCCAGCCTGCAGCAGGAAGGCGGCAAGCATGATGCTGAGGAGATCTTT
91900	Fwd			M1-243	P.riograndensis_final_82	hypothetical protein	91936	93033	36					GCTGATTTTTTTAGAGTGATTTTAAGAAAGAAATGTTTCTCAAAATTGCCAAATGGTTTATCATAAGGGAG
101507	Fwd	Antisense to P.riograndensis_final_93. End: 101861		P.riograndensis_final_93	P.riograndensis_final_93	cell wall-associated hydrolase (invasion- associated protein)				yes	+			TTATTTTGGAAAATAGCGAAAATTAGGGGTTTTTGTGTTTGGCAGATCATGAGCAGGGTAAATATTTCTTG
94485	Fwd	Operon P.riograndensis_final_85-P.riograndensis_final_86	2	P.riograndensis_final_85	P.riograndensis_final_85	multi-sensor signal transduction histidine kinase	94531	96846	46
99401	Fwd			P.riograndensis_final_89	P.riograndensis_final_89	Conserved hypothetical protein	99433	99735	32
102499	Fwd	Antisense to P.riograndensis_final_94. End: 103196		P.riograndensis_final_94	P.riograndensis_final_94	NLP/P60 protein				yes	+			TATGGGAGATTTTTTTGGAATATTTAGCAAAAAGGTGTTTCAAAGACCTCCAAAACGTGTAAAAGGGAGAA
99798	Fwd			P.riograndensis_final_90	P.riograndensis_final_90	Conserved hypothetical protein	99968	99968	170
106525	Fwd	Intragenic		P.riograndensis_final_97	P.riograndensis_final_97	hypothetical protein	110853	112040	4328	yes		+		GAATGCCAAAAGCAAGCATAAGGGATTCGGCGCAGGCTCCATCGATTTGAACAATGTATCGCCGGTCATTA
100770	Rev			P.riograndensis_final_91	P.riograndensis_final_91	cytochrome C	100741	100385	29					ATAGCACAAATCAGCCGATTATTTGTTACAAACCCTATGATAACGCTTTACCTTCTTGTATAATGTAGACA
102085	Rev	Rfam: ydaO-yuaA		P.riograndensis_final_93	P.riograndensis_final_93	cell wall-associated hydrolase (invasion- associated protein)	102072	101581	13					CTCCTATTCACAGAGGGGTCATAGGGGACCTTCAACCGAACCCTTAAGCTAACCTCGTAGGCAATTGGAAG
102305	Rev	Rfam: ydaO-yuaA		P.riograndensis_final_93	P.riograndensis_final_93	cell wall-associated hydrolase (invasion- associated protein)	102072	101581	233					CACGGAAAAAATATGCATTATTATGCTTTAAATGATTGCCAAGAGCTTCTGTCTTTGTTACAATTACTGCA
115930	Fwd	Suboperon P.riograndensis_final_105	1	ykwB	P.riograndensis_final_104	Uncharacterized N-acetyltransferase YkwB	116356	117024	426	yes		+		ACTGGCAGGCTCGGTAACGGGCCTGAAAATCCGTTTTGACCCTAAGGCTCCGGCGCTTCAGCATACCTGGT
116247	Fwd	Suboperon P.riograndensis_final_105	1	ykwB	P.riograndensis_final_104	Uncharacterized N-acetyltransferase YkwB	116356	117024	426	yes		+		GGAAGTGGTCTGATCCGGTGATTACTTTCCTGCTGCGCTGCGGCCGGTCGCCGGTCGGGGTAGTGGCTGAT
106378	Fwd			P.riograndensis_final_97	P.riograndensis_final_97	hypothetical protein	106405	106911	27					TTCCTCCCGTGACAAGCATCTACGGGATGTATATGTTTGCATTCGCCGCATTATTAGCTAAAATTAAATTA
118484	Fwd	Intragenic		argS1	P.riograndensis_final_107	Arginine--tRNA ligase 1	121355	121918	2871	yes		+		CCTGGATGAGCTGCGCGAGCGCGGCGAAGTCTACGAGCAAGATGGGGCCACCTGGCTGCAAACGACCAAAT
107550	Rev			P.riograndensis_final_98	P.riograndensis_final_98	regulator of stationary/sporulation gene expression	107511	107038	39					GCAAAAAACTCTATATATGAATGCGCTTTCCCCGTTCTCATAACTTACAATTACTGCTATAATCATAAATA
121455	Fwd	Intragenic		P.riograndensis_final_109	P.riograndensis_final_109	DNA-directed RNA polymerase, delta subunit	121355	121918	67	yes		+		CCCGAGAAAGTAAAAGAAATGCCGATGGTGGACCTGGCTTTTCTGGTGCTCAAAGCAGCCAATACACCCTA
122478	Rev	Antisense		pyrG	P.riograndensis_final_110	CTP synthase				yes	+			CGTGATATGCGGAATCACTTGAACCGTGCCGCCCAAATATTCCCCGCGGCGCTCTTTGCTGATGACCGAGG
122976	Fwd	Intragenic		pyrG	P.riograndensis_final_110	CTP synthase				yes		+		TGCCGCGATGCATCGACCTTGTATGAAGTGCCGCTCAACCTTCGGGATGAAGGGCTGGACGAAATTGTAGT
110807	Fwd			P.riograndensis_final_101	P.riograndensis_final_101	Conserved hypothetical secreted protein	110853	112040	46					ACCAAATTGTTGTCAGATTGTGACTTTATCCTGGTTGATAGGGGAAGGGATGGAGCAGTATAACAGAGTAG
114722	Fwd	Operon P.riograndensis_final_103-P.riograndensis_final_104-P.riograndensis_final_105	3	yhcX	P.riograndensis_final_103	UPF0012 hydrolase YhcX	114772	115629	50					GGCTTGGTGAGATACGTTTCATAAGGGGGGAAGATGTGATTTTGCGGCCGGTTATGGTAAAATTTTAGGTA
125431	Fwd	Intragenic		P.riograndensis_final_113	P.riograndensis_final_113	Fructose-bisphosphate aldolase	125858	127111	427	yes		+		GTACTTCCAAAATCAACGTAAACACTGAGAACCAGATCGCATTTGCTAAGGTTGTTCGCGAAGTGCTGGCT
127435	Fwd	Intragenic		rho	P.riograndensis_final_115	Transcription termination factor Rho	128663	129940	1228	yes		+		GGACGCTAAAAAAACGGGAGCTGATTTTTGCCATCCTCCGGGCTCAGGCGGAACAGAGCGGGCTCATGTTT
117071	Fwd	Operon P.riograndensis_final_106-P.riograndensis_final_107	2	P.riograndensis_final_106	P.riograndensis_final_106	Conserved hypothetical protein	117138	117581	67					GCAGTGTCGCTGCTGCCGTTGTGATTATTTTTAGAGGCGAAAGCCATTGAATTGCCCTCCCGATCTGGATA
130369	Fwd	Intergenic, Rfam: Bacteria_small_SRP, End: 130609		-	-	-				yes			+	GATATTATGCCGGGGGCTTATCCTTTATCTGGAGTTGATTTTTGCCCGCACGTAGGCTATACTTATCTTCG
121288	Fwd			P.riograndensis_final_109	P.riograndensis_final_109	DNA-directed RNA polymerase, delta subunit	121355	121918	67					CTGGGAATACATAATTCTGCAGGACGGTTTTGACTTGCAATTTGCTGCCAAATAGGTTTTACTTAGTTTTG
132541	Fwd	Suboperon P.riograndensis_final_119	1	dnaX	P.riograndensis_final_118	DNA polymerase III subunits gamma/tau	132598	132909	57	yes		+		ACGGGGGATACCCGGACTGAACCATGGATTGACGAGGCGATCCAGCTCTTTGGGGAAGACCTTGTTGTCAT
132713	Fwd	Intragenic		P.riograndensis_final_119	P.riograndensis_final_119	transcriptional regulator	132946	133545	233	yes		+		GAGCAAATGCTCAAAGCCCAAGAGGAACTGGGCAGCAAGACCATTGAAGGATCATCCGGCGGCGGTGTGGT
133053	Fwd	Intragenic		recR	P.riograndensis_final_120	Recombination protein RecR	134439	134687	1386	yes		+		CTTTTACGCGTTTGCCCGGAATTGGTCCGAAGTCAGCCACCCGGCTTGCTTTTCATGTGCTGAATATGAAG
124023	Fwd			P.riograndensis_final_112	P.riograndensis_final_112	response regulator	124107	124493	84					AAATGACATAGATTTACGCATTTTAACCAATTAGCAGGATTTTGACTATAAGGAACGAATAATAGGTTTCG
124635	Fwd			P.riograndensis_final_113	P.riograndensis_final_113	Fructose-bisphosphate aldolase	124688	125542	53					ATCGTCCCGGCGGGACATTTTTTTGTGTATCCTATTTAGTATTTGACACAGGATGTGCTATAATAGGCCTG
146469	Fwd	Intragenic		msmX	P.riograndensis_final_127	Maltodextrin import ATP-binding protein MsmX	147734	148672	1265	yes		+		CGGTTGCGGTAAATCCACAACCCTGCGTATGATTGCCGGTCTGGAAGAAATCTCCGAAGGTAAGATGTACA
146506	Fwd	Intragenic		msmX	P.riograndensis_final_127	Maltodextrin import ATP-binding protein MsmX	147734	148672	1265	yes		+		GGTCTGGAAGAAATCTCCGAAGGTAAGATGTACATTGGCGACCGTGTAGTCAATGATGTAGCTCCTAAAGA
146797	Fwd	Intragenic		msmX	P.riograndensis_final_127	Maltodextrin import ATP-binding protein MsmX	147734	148672	937	yes		+		ATCGTACGTGATCCGCAAGTCTTCCTGATGGATGAACCTCTCTCCAACTTGGATGCTAAACTTCGTGGTCA
130002	Fwd			P.riograndensis_final_117	P.riograndensis_final_117	hypothetical protein	130060	130257	58					AAAATCTAGCATAAATAAGCGGGATACAGACATATTGCAGAGTCTATCCTTTCGTGCTAAAATACCGCTTA
148634	Fwd	Suboperon P.riograndensis_final_129-P.riograndensis_final_130-P.riograndensis_final_131	3	hprK	P.riograndensis_final_128	HPr kinase/phosphorylase	148685	149716	51	yes		+		AGTGGCGGCAATGAACTATCGTTTGAAGCAGATGGGCTTCAATGCGGCGTTGCAGTTCACCAATAAGCTTA
149699	Fwd	Suboperon P.riograndensis_final_130-P.riograndensis_final_131	2	P.riograndensis_final_129	P.riograndensis_final_129	prolipoprotein diacylglyceryl transferase	149724	150377	25	yes		+		AGAAAGTGCCGCCCATACGCCGCAGAGTGCTCCACAGGTTAGACAACCGGAGCCGGAGAAAACGCCGGATG
150294	Fwd	Suboperon P.riograndensis_final_131	1	P.riograndensis_final_130	P.riograndensis_final_130	HAD-superfamily hydrolase, subfamily IA, variant 3	150374	150898	80	yes		+		TATCCAGTCCGCCAAAGCGGCTGGTGTCTGTGTAGCTGCAGTAGCCTGGTCGCTAAAAGGTGAAGACGTAT
154726	Rev	Intragenic		gnuT	P.riograndensis_final_134	Gluconate permease	154027	152483	699	yes		+		TACTCTGTTAACGATTCTATTGCCCGTTATATTGATGCTAATGGGATCAGTTGCTGATATTATAGATCCTG
130731	Fwd	Operon P.riograndensis_final_118-P.riograndensis_final_119	2	dnaX	P.riograndensis_final_118	DNA polymerase III subunits gamma/tau	130776	132551	45					TATCTTTGCCACAGGCGGAGATGCTTTTTTGTTTTTGGTCAAAGTCTGGTGTATATAGTATAATAAATTAG
159685	Fwd	Suboperon P.riograndensis_final_139-P.riograndensis_final_140-P.riograndensis_final_141-P.riograndensis_final_142	4	hisG	P.riograndensis_final_138	ATP phosphoribosyltransferase	159973	161280	288	yes		+		GGCATTCAGCAGCGGGTGGCGACAAAATATCCGAATGTGGCCTCGCGTTATTTCCGCGAACAGGGGCAGCA
145043	Fwd			P.riograndensis_final_126	P.riograndensis_final_126	hypothetical protein	145076	146170	33					TTGCCAGCCAAGCTGCGCTAACCCTAATAGTGTCTAAGGCGCATCTTGTTGAAAAATGTGATAAAATAGGC
171766	Fwd	Intragenic		thiC	P.riograndensis_final_150	Phosphomethylpyrimidine synthase				yes		+		CGCGGAGATTCAGAAGAATACGCCGGGAGAGCCGTGCAGCCCGGGGATAACGGAAGAACTGTGGACGGGTT
171878	Fwd	Intragenic		thiC	P.riograndensis_final_150	Phosphomethylpyrimidine synthase				yes		+		GAGCGCGTGAGGGCCGCAATGTCACCCAGCTGCACTATGCGCGGCAGGGGATCATTACACCGGAGATGGAG
146227	Fwd			msmX	P.riograndensis_final_127	Maltodextrin import ATP-binding protein MsmX	146280	147401	53					CGAAAAGAAAATAGGTTTTTTGTGAACGTTACAAATAGCCAGCGCGGCATGTCTGGAGTAAGATAAATATA
176892	Fwd	Suboperon P.riograndensis_final_155-P.riograndensis_final_156	2	P.riograndensis_final_154	P.riograndensis_final_154	UPF0042 nucleotide-binding protein BBR47_52620	176974	177948	82	yes		+		ATTATCGGCATTGGCTGCACAGGCGGCAAACACCGCTCTGTGGCGATATCAGAATATCTGGGCAAGATGCT
178163	Fwd	Intragenic		whiA	P.riograndensis_final_156	Putative sporulation transcription regulator WhiA	179008	179277	845	yes		+		CAAGCAAAAAGGTAGTTCTCGACATTTCGACGGAGAACGCCGCGATTGCAAGGCGGGTATATTCTTTACTT
147647	Fwd	Operon P.riograndensis_final_128-P.riograndensis_final_129-P.riograndensis_final_130-.riograndensis_final_131	4	hprK	P.riograndensis_final_128	HPr kinase/phosphorylase	147734	148672	87					TGCTGAGTCCGACAGAAGGAACAAGGCTATTATGATTGCATTCATAGGCGTTATCCATTAAGATAGCAGGA
157610	Fwd			P.riograndensis_final_137	P.riograndensis_final_137	histidine-tRNA ligase	157686	158909	76					AAGCAATAAATGCTATTCTATATAACAAAGGTCAATTGACGTAAAGGGTGGTCCGTGATACGATATTGCCA
181164	Fwd	Intragenic		P.riograndensis_final_159	P.riograndensis_final_159	hypothetical protein	181715	182353	551	yes		+		CGATCAAGCAGACCTTTACCAAGTTTGCAGCCGAAGCGGAAAAAGAAATTGCGAACAAACCTTCAGATGAC
182157	Fwd	Intragenic		P.riograndensis_final_160	P.riograndensis_final_160	G-D-S-L family lipolytic protein	183630	184682	1473	yes		+		TACGGCAGCCGGCAGCCCTATATCATCCGTATAGTAGGGCTTTATAATCCCTATCCTCAGCTAACGGAAGC
171125	Fwd	Rfam: TPP riboswitch		thiC	P.riograndensis_final_150	Phosphomethylpyrimidine synthase	171438	173132	313					TCAGCAAAAAATTTCATTGACACAAAATACCAATCCATGTAAATTGTATTTAATTAGATAAGATACCCACT
175020	Fwd	Operon P.riograndensis_final_153-P.riograndensis_final_154-P.riograndensis_final_155-P.riograndensis_final_156	4	glcK	P.riograndensis_final_153	Glucokinase	175060	176010	40
184342	Fwd	Intragenic		cggR	P.riograndensis_final_162	Central glycolytic genes regulator	184799	185809	457	yes		+		GATGCGTACCAGTCATTGGCGCTCGACTTCAACATAGGGGAGATCGTGCAAATCATCCGCAGATCGCGTAT
178956	Fwd			P.riograndensis_final_157	P.riograndensis_final_157	Phosphotransferase system, phosphocarrier protein HPr	179008	179277	52					GGCGGATAAGGTCCGGGGCGGCTGAATATTTTTTTTCTAGTGTGGTTGAGGTTATAATGATATAATATTAT
186518	Fwd	Suboperon P.riograndensis_final_165-P.riograndensis_final_166	2	pgk	P.riograndensis_final_164	Phosphoglycerate kinase				yes		+		TGTTCTGGGCAAAGCTCTTTCCAATCCGGAACGCCCTTTCACTGCCATCATCGGCGGCTCTAAAGTGAAAG
186745	Fwd	Suboperon P.riograndensis_final_165-P.riograndensis_final_166	2	pgk	P.riograndensis_final_164	Phosphoglycerate kinase				yes		+		AGGCCAAAAAACTGGGCAAAAACTTCGTGCTTCCGGTTGACGTTGTTGTAGCTGACAAGTTCGGTGCGGAT
187701	Fwd	Suboperon P.riograndensis_final_166	1	tpiA	P.riograndensis_final_165	Triosephosphate isomerase	187894	189438	193	yes		+		TATGAGCCTATCTGGGCTATCGGAACAGGCAAATCCTCCACTTCCCAGGATGCTAACGAAGTTATCGCCTA
188277	Fwd	Intragenic		gpmI	P.riograndensis_final_166	2,3-bisphosphoglycerate-independent phosphoglycerate mutase	189486	190772	1209	yes		+		CCAAGTCAACCGGCAAGAAGCTTCACCTGTATGCGCTGGTATCCGACGGAGGGGTACATAGCCATATTAAT
188643	Fwd	Intragenic		gpmI	P.riograndensis_final_166	2,3-bisphosphoglycerate-independent phosphoglycerate mutase	189486	190772	1209	yes		+		ACTCTGTGTACGATGAATTTGTTGAGCCTAGCGTGATTGTGGACAGCGAAGGCAAACCGACAGCGACAGTA
189252	Fwd	Intragenic		gpmI	P.riograndensis_final_166	2,3-bisphosphoglycerate-independent phosphoglycerate mutase	189486	190772	1209	yes		+		TGGATGCCGTAGTTGCCAAAGGCGGCGTTGCCATCATCATTGCCGACCACGGCAACGCGGATATGGTGTTT
180398	Fwd			P.riograndensis_final_159	P.riograndensis_final_159	hypothetical protein	180487	181599	89					CCGGCGAAGCTTAAAAAATTGTAAGGGGCTTTGTAACAACCGCCATCTCTAATGTCTTTATAATGGGAAGA
183087	Rev			clpP1	P.riograndensis_final_161	ATP-dependent Clp protease proteolytic subunit 1	183029	182433	58					TTGGCTCTTTTTTTATTAACTGAGTTTGACTTTCTTTGACTTTTTGTTTGAATTTGTTTATCATGTGGTTA
183549	Fwd			cggR	P.riograndensis_final_162	Central glycolytic genes regulator	183630	184682	81					ATGAAAAGAGGTTGAGAATTATACTCTCGGAAGACTTGCACTCCGCGTAATATTTGGGTAGAATATGGGTG
184734	Fwd			gap	P.riograndensis_final_163	Glyceraldehyde-3-phosphate dehydrogenase	184799	185809	65					GAACCATACGGTCCTATAGTTTCCAATATATGGGGAGCAAGTCAAGGTATTATGCATTATACTTAACATTG
195926	Fwd	Intergenic, Rfam: tmRNA, End: 196382		-	-	-	198783	198986	2857	yes			+	GTTCCAGATCTGCCCTTCAATTCCTTTAACCTACGTGTTAAAGTGTTGATAAATGTGCTATACTGTGTAAG
190861	Fwd			P.riograndensis_final_168	P.riograndensis_final_168	P.riograndensis_final_168	190886	191149	25
217319	Fwd	Intragenic		P.riograndensis_final_198	P.riograndensis_final_198	hypothetical protein				yes		+		CCTGGGCGGTGTTTCTCAGGCTGAACATAATGAACTCTTGAAATTGGCGGCTAAAAATGCCAAGATTAAGG
233965	Fwd	Intergenic, NOK: fw/rw		-	-		234285	234503	320	yes			+	CATAACCGAGGTGATTTTTTGTTTAACGGTCACGTTTCATCGCTCCTTATCGTTATGTTATAATTGAGAGG
234172	Rev	Intergenic, NOK: fw/rw		-	-	-				yes			+	TCAACGAACCTCGAATAATTATATACGATAATCGTTGACATATATACGAATATCGTATATAATTATAGATG
191224	Fwd			P.riograndensis_final_169	P.riograndensis_final_169	hypothetical membrane protein	191292	191525	68					TCGCTAAAGTTATAAGGAGAACCCGATTTGTACAGTTGTATTCGTATCATGGCTATGATAAAATTAAAATG
234856	Rev	Intergenic		-	-	-				yes			+	TTCGCTATTTCTAAACATTTTACCATATATGATTATTGGTATTCTTAACGTAATATGGTATAATTCGCTCG
191670	Fwd			rnr	P.riograndensis_final_170	Ribonuclease R	191768	194626	98					TGTGTTTCCGTTAACCTGCGGCTGATCATTACAGGGATGCCTGGGATTAATTTCGTGTATACTAGGGTATG
195301	Fwd			smpB	P.riograndensis_final_171	SsrA-binding protein	195334	195831	33					ATGAGCTTCTGTTCGGTTCGGTGGTCATCCTTTCTTGCGTTAGCGTAAGCGCTTTTGGTACAATATAGATC
206517	Rev			P.riograndensis_final_186	P.riograndensis_final_186	hypothetical protein	206492	206193	25					TTTACCTCTCATTGGCTCATTTTGTCAAATATTTCTTGATGTTAAAAATAAGTGATACTATACTAGCTTTA
234274	Fwd			P.riograndensis_final_222	P.riograndensis_final_222		234285	234503	11					GTCAACGATTATCGTATATAATTATTCGAGGTTCGTTGAATTTTTTACGGAAATCAGGTATATTATAGTCG
234966	Fwd			P.riograndensis_final_223	P.riograndensis_final_223	hypothetical protein	234997	235203	31					CATATATGGTAAAATGTTTAGAAATAGCGAACTCATGTTCCTGTTTGTAAATCTATGATATAATCCTAATA
243333	Fwd	Operon P.riograndensis_final_230-P.riograndensis_final_231	2	P.riograndensis_final_230	P.riograndensis_final_230	hypothetical protein	243359	243556	26					ATATGGAGTAAGTAAAGAAGCCATTAACCAGTATTCTGGTTGGTGGCTTTTTGGTATGTTATAATAAAGCC
244597	Rev			P.riograndensis_final_232	P.riograndensis_final_232	hypothetical protein	244581	244399	16					ATAACAAGGTGAACAATAAAAAAGGAACAAATGTTCTTGTTTTATGTATCTATATACAGTAAAATACATTT
247830	Rev	Intragenic		P.riograndensis_final_237	P.riograndensis_final_237	hypothetical protein				yes		+		GAGTTACATAGTTCTTCCAAGAGGATGCTTGCCGGAATTGTTATCCTTTTTCGAGCATAATCATGTGAAAG
244602	Rev			P.riograndensis_final_232	P.riograndensis_final_232	hypothetical protein	244581	244399	21					TATACATAACAAGGTGAACAATAAAAAAGGAACAAATGTTCTTGTTTTATGTATCTATATACAGTAAAATA
244607	Rev			P.riograndensis_final_232	P.riograndensis_final_232	hypothetical protein	244581	244399	26					ATAATTATACATAACAAGGTGAACAATAAAAAAGGAACAAATGTTCTTGTTTTATGTATCTATATACAGTA
244735	Fwd			P.riograndensis_final_233	P.riograndensis_final_233	Conserved hypothetical protein	244759	245160	24					TATGTATAATTATTAGCTGATCTGTCACTGTTCGTTGTTTTAAATCTAGTAAACAGGGAACACTAGTATTG
278263	Rev	Intragenic		ydeM	P.riograndensis_final_258	putative dehydratase	275185	274106	3078	yes		+		AGGAATACAAACGATGGCGGTCTCCTTTAAGCTCTGGGTTGAAACCGGTAGTTATGGGGATGATATTATTG
283207	Fwd	Antisense		P.riograndensis_final_263	P.riograndensis_final_263	Na+-driven multidrug efflux pump	284886	286661	1679	yes	+			CGGAAGGAGTAATAAAGCTGACCGACCACAGCGGGATCTGGGCAATAGAGTTAATGAGAAAAACAATGAAG
245192	Fwd			P.riograndensis_final_234	P.riograndensis_final_234	Conserved hypothetical protein	245217	245474	25					GAGCTCCAAAGATCGGGCGGAGGTCAGACTCTGGTTTAGAATTTAGCACCCGACATGCTATAATAATAGTA
290659	Rev	Intragenic		P.riograndensis_final_268	P.riograndensis_final_268					yes		+		CTCTTACAGTGCGGCCGTCTTTATTTTTGGAGCCGGAGGGATTTGGGGATATTTGTCGAATTAGCTAGGTA
293181	Rev	Suboperon P.riograndensis_final_268	1	P.riograndensis_final_269	P.riograndensis_final_269	glycoside hydrolase family protein	290750	289944	2431	yes		+		AATCCTTTTGACAACGGCGGCGGAGCCTGGGCGGCAGAGCCGTGGCACCAGAAGGAAATGCCTCTGACCGA
249727	Rev			P.riograndensis_final_238	P.riograndensis_final_238	Glyoxalase/bleomycin resistance protein/dioxygenase	249657	249262	70					CCTTACCGGTGCTGGGCTGGTGCTTGAAGCACTAACCCATTACTCGGTGTCTTTTAATTTTGATTAAATTT
250488	Rev			P.riograndensis_final_239	P.riograndensis_final_239	Conserved hypothetical protein	250457	250152	31					TGAGATCAAGCTGCTGGAAAGGAAGGATTCCCCATCGTCACTTCCATATAGGCTTCTGCATAGAATGGAGA
275213	Rev			P.riograndensis_final_255	P.riograndensis_final_255	transposase	275185	274106	28					TGGTAACAGTCTTTCTTATCTAAAGGAAATTATCTTCCATAAATACGAACATTTGTGCTATGATGGATTCG
284854	Fwd			P.riograndensis_final_264	P.riograndensis_final_264		284886	286661	32					GTTGCTTCTTTATACGTCTACCCAACTTTTAATCCCTGTTTTTTCAAGAGGATGAAATTATAATGGACTTA
297413	Rev	Operon P.riograndensis_final_274-P.riograndensis_final_273, New start codon at 297402	2	P.riograndensis_final_274	P.riograndensis_final_274	hypothetical protein	297402	296515	11					CTGTGGCAACTTGTATGTAAAGGTCTGTCAGTGTATACAATGAATCTAGGAAGAATGATATAATTGCTGTA
300957	Rev			P.riograndensis_final_276	P.riograndensis_final_276	transcriptional regulator	300917	300195	40					ATTTGTAGGAAAACGTTCTATTTCGTCCGTCCGGTATGAACCCTGTCCTAATTATGATATATTTAATCGTG
312047	Rev			P.riograndensis_final_283	P.riograndensis_final_283	response regulator containing CheY-like receiver and SARP domains	312009	310867	38					TATGGGGGTTGAAGGAGAGGTTATTTTCCTTCAACCCCCAAATCATTACAATTTGAAGTATAATGAACATA
322847	Rev			P.riograndensis_final_293	P.riograndensis_final_293	hypothetical protein	322830	322003	17					GGTTAAAAAGCTGTTGTACTTATCGCATTTTCGCAAGGTTCAGAATCCTGAAAAATGCTATAATAATAAAG
361183	Rev	Intragenic		P.riograndensis_final_326	P.riograndensis_final_326	Conserved hypothetical protein				yes		+		CTTTGCCGGAGTGTACCGGATTCATGGAAACAATATTACCTTTAACCTCAGCCAGTCCTTCCTGATCGAGA
363530	Rev	Intragenic		P.riograndensis_final_327	P.riograndensis_final_327	polysaccharide transport protein	362221	360905	1309	yes		+		GAGATTTCCTATCTGATCTTCCGCAACACCGATGTGCTGATCCTGACGATCTTCACCAACCTGAAGGTGGT
366811	Rev	Suboperon P.riograndensis_final_329-P.riograndensis_final_328-P.riograndensis_final_327	3	P.riograndensis_final_330	P.riograndensis_final_330	glycosyltransferase	366465	365410	346	yes		+		GCACGGCTGCAACATGTCGTTCAAGAAGGAGGCCATTAAGGATCTGGGACCCGTGCCTTGGCTCAAAAGCT
326896	Rev			tetB	P.riograndensis_final_295	Tetracycline resistance protein	326771	325386	125					TATGACATTGTGATGTAATGTTCTAATTGTTTTTTATCTATCTGAAAATGAGTATACATGCTACAATGCAG
372512	Fwd	Intragenic		P.riograndensis_final_331	P.riograndensis_final_331		375410	376648	2898	yes		+		GACACCAGTTACACCGGCTACACCGACACCGACGGTAAAACCAACAGAGCAACCAACAGAGCAACCAACAG
332019	Rev			prkA	P.riograndensis_final_300	Protein PrkA	331889	329988	130					CCAGTAATTATCATCATACAATGACATTTTTGTTGTCGAACAATGATAGATAATATGCTAAAATCAAAAGA
334270	Rev			P.riograndensis_final_302	P.riograndensis_final_302	transcriptional regulator	334242	333355	28					GACTGTAAGTCACCAATTGTGAACTTTCGGTCATTTGACTTGATGTTTTATATTTTGTACCATGATTCATA
405742	Rev	Intergenic, Small RNA End: 405505		-	-	-				yes			+	GCAGCGCATTCGGACGCTCCCTGAAATGGAGCAAGTTGCCAGCTTCCGGCAGATGTGTTAGAATCAACGTA
335547	Fwd			P.riograndensis_final_304	P.riograndensis_final_304	DNA-binding domain-containing protein, AraC- type	335638	336597	91					AGTAAAGTGGAGAGGCAATGGTTACCCTTAAGGAATAGCTGCATTAGAATATAGCGGCTATAATTATAGGG
367467	Rev	Operon P.riograndensis_final_330-P.riograndensis_final_329-P.riograndensis_final_328-P.riograndensis_final_327	4	P.riograndensis_final_330	P.riograndensis_final_330	glycosyltransferase	367402	366497	65					AACCGTGGCTGCCAATAAGTAAACTAAAGTAGTATATACAACCTTTCTCTGCCAATAGTAAGCTTAAGTTA
414520	Fwd	Intragenic		P.riograndensis_final_355	P.riograndensis_final_355	ttt family tricarboxylate transporter receptor protein	415231	416247	711	yes		+		CAAACCCATCGCTCAAACCAATTTTGATCCTTCCGCCATTACCGTAAGGCAAGGCGCGCCGTGGCAGACAG
375178	Rev			P.riograndensis_final_332	P.riograndensis_final_332	aldose 1-epimerase	375128	374253	50					AATAATTATTTTTGGGAATTGTTCACGGTATGTTACAACGGTCCCGCCGAAGTCTGTTAGAATATGAGCTG
432638	Fwd	Suboperon P.riograndensis_final_375	1	P.riograndensis_final_374	P.riograndensis_final_374	Conserved hypothetical membrane protein	433708	435282	1070	yes		+		TCAACTGCTGTTCCGCAACGAAAATATGCTGAAACCGCTGCAGGAAGACGCCGAATTGTTCAGTACAGCCA
448413	Fwd	Intragenic		P.riograndensis_final_384	P.riograndensis_final_384	acetyltransferase				yes		+		GCTTGACTACGGCTTCGGAATTCTGAATCTGCACCGGATTGAACTCGAGGTTTACGCATATAATAAACGCG
380724	Rev			P.riograndensis_final_337	P.riograndensis_final_337	hypothetical protein	380652	380410	72					GCTCAAATACCGGTCGGGCAAGTAGCAGACCAGAAGAATGAACCCTTGCACTTCCGGGCAAGTTAAGGCAA
449471	Fwd	Intragenic		P.riograndensis_final_386	P.riograndensis_final_386	Conserved hypothetical protein	449686	450672	215	yes		+		GGCTTTTCATATAGCACCATCATACAGGCGCATTGTAGTGGGGATTCCGGCTATGGTGCGCCTTTTTACGG
451682	Rev	Antisense		clpB	P.riograndensis_final_388	Chaperone protein ClpB				yes	+			CCTTGCGGACTATCCGGTGGGCGAGCCCTTCGACAATCGCTGTCTTCCCTACGCCGGGCTCCCCGATCAGC
451864	Fwd	Intragenic		clpB	P.riograndensis_final_388	Chaperone protein ClpB				yes		+		GATATGAGCGCATTGATCGCCGGGGCCAAGTACCGGGGGGAATTTGAAGAGCGGCTGCAGGCGGTGCTCAA
454493	Fwd	Antisense		P.riograndensis_final_389	P.riograndensis_final_389	family 5 extracellular solute-binding protein	457295	458911	2802	yes	+			CCGAAGGATAGTATGGCGACCATCAGCCAAATTACGGGATCACGGGAGATCGACGAGAGGGGGATACGATG
463532	Fwd	Intergenic, Small RNA, End: 463651		-	-	-				yes			+	AAGCGGTAAGTTGGCTGTGTAAATCTTTTACCGTCTGAAACGCACGCTGTACAATAGACGTATGATAAGAA
411431	Rev	Operon P.riograndensis_final_353-P.riograndensis_final_352	2	P.riograndensis_final_353	P.riograndensis_final_353	hypothetical protein	411395	409749	36					GGAGCATATCATACTCTTTAAGATTTTAAACGTTTAGAGTGAAGAACCTGATCAATGATATAATAGTAGGG
411507	Fwd			P.riograndensis_final_354	P.riograndensis_final_354	AraC family transcriptional regulator	411523	413892	16					TATTATATCATTGATCAGGTTCTTCACTCTAAACGTTTAAAATCTTAAAGAGTATGATATGCTCCATATTG
416566	Fwd	Operon P.riograndensis_final_357-P.riograndensis_final_358-P.riograndensis_final_359	3	P.riograndensis_final_357	P.riograndensis_final_357	protein AdaA	416581	417156	15					CACTGTCGTAATCTTGCTCTCCTGTTCCAAAGGGCTGCATAAGGCATATTGAATCGTATATACTGGCGGTA
448683	Fwd	Operon P.riograndensis_final_385-P.riograndensis_final_386	2	P.riograndensis_final_385	P.riograndensis_final_385	conserved hypothetical protein	448726	449193	43					GCCGGATTTTCCCGGTTTTTCGGCTTATACAGGTTTTGTCTTCCCCCGGGAGGGGGGCTATAATGAAGCCA
490445	Rev	Antisense		P.riograndensis_final_422	P.riograndensis_final_422	helix-turn-helix domain protein				yes	+			ACGAATCGAATCCAGCTTACCTAGTTCCGCACAACGCTGCAGCAGCGGCCCCACACGCCTCCAGTCCGAGG
491455	Fwd	Intragenic		P.riograndensis_final_422	P.riograndensis_final_422	helix-turn-helix domain protein				yes		+		TAAGAAAAAATGGGATAATGGATTATTTTACCTACTAGAGAGTTTGGAATCATCAATTAAAATTAGAAGTG
468014	Rev			P.riograndensis_final_400	P.riograndensis_final_400	Conserved hypothetical protein	467942	467553	72					AGATTTATTCTTTAGGTTATCTTAAAGAACAGTTAAGCTTAACCTCAGCTTTGCCGGTTAGAATGAAATTA
503252	Fwd	Intragenic		P.riograndensis_final_432	P.riograndensis_final_432	pullulanase, type I	501594	503567	26	yes		+		TCAGGTCACCGGTCGAGATCAATTGGCTGGACTGGGAGCGCTGTGCCGCGTATGCGGACGATGTTGCTTAC
472867	Rev	Operon P.riograndensis_final_405-P.riograndensis_final_404	2	P.riograndensis_final_405	P.riograndensis_final_405	Conserved hypothetical protein	472851	472330	16					ACTATAAATGGGGTTCCAAAAGTTCCATTGGTTCCTTTGTTTCTGGAAATTAATATGCTAAGATGGGAGTG
486064	Fwd			P.riograndensis_final_418	P.riograndensis_final_418	hypothetical protein	486102	486338	38					GATCCCTCCCGTACCCAACGAACCGTCCGGCGGGCCTCCCGGGCAGCTATATTCATGCTATAATGGGGAGG
510429	Fwd	Suboperon P.riograndensis_final_440	1	aguA	P.riograndensis_final_439	Putative agmatine deiminase	510996	511871	567	yes		+		CGATGCTCCGCTGGTTATGGAAGGCGGCTCCATCCATACAGACGGTGAGGGAACGCTCATTACGACCGAGG
490170	Fwd			P.riograndensis_final_422	P.riograndensis_final_422	helix-turn-helix domain protein	490213	491601	43					GTCACCAGAGTGTTCAAAAAGTCCGATAGTGAGTATTGACCGCTGTTATATTCTGTATAATAATAGGAATA
501568	Fwd			P.riograndensis_final_432	P.riograndensis_final_432	pullulanase, type I	501594	503567	26					TAGCTTTGCATATAGACCCTTGAGTACAAACGTTTGCACCAACTTGTTGATCAGGGTATAATATCCAATTA
506034	Fwd	Operon P.riograndensis_final_434-P.riograndensis_final_435	2	P.riograndensis_final_434	P.riograndensis_final_434	PadR family transcriptional regulator	506079	506405	45					CAGAAAAAACAGGCTCATTTTTCCAAAATTAATACTACACCTGTCGTAGTAATTATGCTACAATGCAATTA
515759	Fwd	Suboperon P.riograndensis_final_446-P.riograndensis_final_447	2	yceC	P.riograndensis_final_445	Stress response protein SCP2	516087	516662	328	yes		+		AATGCGAACAGCTCCGTTGTCCATTCCGGGGATAACCTGACAGGCGAGGGAGACGGGGACGACGAGCAGAT
516488	Fwd	Suboperon P.riograndensis_final_447	1	yceD	P.riograndensis_final_446	General stress protein 16U	516714	517295	226	yes		+		CGATCTATGAAGCTGAGGCCAGAAGCCAGAACTTTGGACAAGTCTCCCGCTCTTATGTGCGTATTGTAAAT
509881	Fwd	Operon P.riograndensis_final_439-P.riograndensis_final_440	2	aguA	P.riograndensis_final_439	Putative agmatine deiminase	509940	510977	59					TTGATTTTCCCAGGGGGATTTTGCTTGTCCGGCAATTGAGCGCACCTCCATATTATTGTATGATGGGTAAG
517658	Fwd	Suboperon P.riograndensis_final_449	1	P.riograndensis_final_448	P.riograndensis_final_448	tellurium resistance protein terA	518708	519451	1050	yes		+		GACGTGCCGGGCCAGGCTTCAGGGGGCCTCAGGCAGTTCGAAATCGAACTGGACAAGATTCCCCCGGACAT
518393	Fwd	Suboperon P.riograndensis_final_449	1	P.riograndensis_final_448	P.riograndensis_final_448	tellurium resistance protein terA	518708	519451	315	yes		+		TTTGTGATGCTGGATGGAGATGACCGGACAGGCTCCGTAACCTCTGGAGAAAACTTGCGTATAAACGGGAG
514782	Fwd			terB	P.riograndensis_final_444	tellurium resistance protein	514892	515338	110					CTTTTTTATCCAAGGTGTTGTGAAATCCTGGCAAAGTAGAATCTTGGCGATTAATCGGTTATATTAGAGGG
521464	Fwd	Suboperon P.riograndensis_final_452-P.riograndensis_final_453-P.riograndensis_final_454	3	P.riograndensis_final_451	P.riograndensis_final_451	hypothetical protein	522264	523418	800	yes		+		TCATTTATGCTATGCCCTGAATGCTGAGCTGCTGTCCGGGGAAGAGCCTGTTGTATTGGTAGATGATGAAA
521814	Fwd	Suboperon P.riograndensis_final_452-P.riograndensis_final_453-P.riograndensis_final_454	3	P.riograndensis_final_451	P.riograndensis_final_451	hypothetical protein	522264	523418	450	yes		+		GTCTTGAACGGCTGAATGTGACCTCCGTTGATTCCTCTGGCGAGATTAACCCGTCGCCCTATCTGAAGCAT
521836	Fwd	Suboperon P.riograndensis_final_452-P.riograndensis_final_453-P.riograndensis_final_454	3	P.riograndensis_final_451	P.riograndensis_final_451	hypothetical protein	522264	523418	428	yes		+		CTCCGTTGATTCCTCTGGCGAGATTAACCCGTCGCCCTATCTGAAGCATAGCGGACGGTTCGGATTAGGGT
524145	Fwd	Suboperon P.riograndensis_final_454	1	P.riograndensis_final_453	P.riograndensis_final_453	hydrolase	524245	525318	100	yes		+		GATTACGCAATCGCTCCTTGCCATGGAGAAATATTTGCCGAACAGCAGGCAGGTCTAGTAAAATTAGCGTA
525973	Fwd	Suboperon P.riograndensis_final_456	1	P.riograndensis_final_455	P.riograndensis_final_455	hypothetical protein	526059	527159	86	yes		+		CCGGAGAATGCTGCTGAACGGCCTGCGGGATGTTGATTCCAAGATATCGGAAATCGCCTCAACGATCGAGC
515362	Fwd	Operon P.riograndensis_final_445-P.riograndensis_final_446-P.riograndensis_final_447	3	yceC	P.riograndensis_final_445	Stress response protein SCP2	515461	516057	99					ATATTTGCAGCGTGCTGGGACTCAGTCCAGGCGAATTCAGCCTGTAACACCAGATTGAAATTTACCGGGAA
515402	Fwd	Operon P.riograndensis_final_445-P.riograndensis_final_446-P.riograndensis_final_447	3	yceC	P.riograndensis_final_445	Stress response protein SCP2	515461	516057	59					CCTGTAACACCAGATTGAAATTTACCGGGAAACGGATGAAACGTAATTGCTTCTGTGTCGTATCACTGGTA
529503	Fwd	Antisense		P.riograndensis_final_460	P.riograndensis_final_460	transposase IS200-family protein				yes	+			CTCAAGGGTGGGGTAGATTCGATATTTGTAAGCCCTTAACACATGCTCACCTCATTTCTGACCTTGCGATT
517331	Fwd	Operon P.riograndensis_final_448-P.riograndensis_final_449	2	P.riograndensis_final_448	P.riograndensis_final_448	tellurium resistance protein terA	517378	518682	47					CCTTGTGCAGGAACTACGGACTTGACGCGCAATAGTAGCTTCAAAGGCGGGATCTTAGCGATCCTGCCCTT
520759	Fwd	Operon P.riograndensis_final_451-P.riograndensis_final_452-P.riograndensis_final_453-P.riograndensis_final_454	4	P.riograndensis_final_451	P.riograndensis_final_451	hypothetical protein	520840	522267	81					GAATATGTGGACGCCTTAAGTATTGTCGGGAGCAATGACGGCAGCCGTGGTGTGTTCAAAAGCGAGTATTA
538806	Fwd	Intragenic		P.riograndensis_final_467	P.riograndensis_final_467	Conserved hypothetical secreted protein	541584	543008	2778	yes		+		CGCTCCTTCCGCAGATCGTTTCTGATCGGCGAGAGCAACCTGTATATTTCCGTGAGTATCGGAATCTCCTT
527212	Fwd			P.riograndensis_final_457	P.riograndensis_final_457	hypothetical protein	527245	527343	33					AGCAGCTTCCTGAATTAAGAAACCGGCCTTCCCACTCATAATCCCCTGATCCTCCACATAAGTTGTCACTG
552231	Rev	Suboperon P.riograndensis_final_475	1	odhA	P.riograndensis_final_476	2-oxoglutarate dehydrogenase E1 component	551287	549995	944	yes		+		CGACAGCGAGACGGGCGGATTGTTCTCCCCGCTGCACCAGCTTAGCGATGCCAAGGCTTCCTTCGGGGTGT
527398	Fwd			ywcJ	P.riograndensis_final_458	Uncharacterized transporter YwcJ	527493	528299	95					GGGCAATGACAGCTGAATCGGCAAGGGCGGGGTTCTCCGGTGGAATCTCCACAATTTTTAGGCAGTCCGTG
536112	Rev			P.riograndensis_final_465	P.riograndensis_final_465	Conserved hypothetical secreted protein	536045	533784	67					CGCACTTCCCGGTCAGGGAAGGCGGCTTTTTTAATGGCGCAGGAACAGAAATAGGCCTTAGGATGTTTAAT
536392	Rev			P.riograndensis_final_466	P.riograndensis_final_466	hypothetical protein	536343	536200	49					TATTCAAAAAAACGGATATCCTTTTATTTTTTATATTGCTTTTTAGGTAAAAAGTGTGGATAATAACAGTA
546914	Fwd			P.riograndensis_final_473	P.riograndensis_final_473	hypothetical protein	546962	548236	48					TTCATTCCCTGTAGATGTCATCTCATTCCGGATTTCTCTCAAGAAAGTGCAAGTTCGCTACAATGAAGAGG
554295	Rev	Operon P.riograndensis_final_476-P.riograndensis_final_475	2	odhA	P.riograndensis_final_476	2-oxoglutarate dehydrogenase E1 component	554208	551338	87					GCCGTTTTGCGAACGGATTCCCCGAAAGTATGAATTGATTACACGTCTTGAAAGTAGCACAATAAGATGTG
555482	Rev			P.riograndensis_final_478	P.riograndensis_final_478	Conserved hypothetical protein	555363	555019	119					CAGATTAGGCTGTTTTCCCTTGTAGCAACGATTTTTGTCCGTTGTAAGGAAATTTGTTATACTGACAAGTG
567443	Fwd	Intragenic		copA	P.riograndensis_final_489	Copper-exporting P-type ATPase A	569181	569774	1738	yes		+		CAAGGGCGGAGAGCATCTGGAAGCGGCGCAGGGGATTCAGGTGGTCGTGCTGGATAAAACAGGTACCGTTA
579743	Rev	Intragenic		P.riograndensis_final_500	P.riograndensis_final_500	transposase mutator type				yes		+		CACGCTGCTGACATTCTACAAGTACCCTGTGGAAATCCACAAAGCGATCTACACGTCGAACCCGATCGAGC
560640	Rev			P.riograndensis_final_483	P.riograndensis_final_483	hypothetical protein	560558	560346	82					CTATGTATGGAAATGGGCCCCCTGAGGGCCTTTTCCTGTTTACAGGGGAGATAATCCGTTTATTAAAGAGC
560670	Rev			P.riograndensis_final_483	P.riograndensis_final_483	hypothetical protein	560558	560346	112					GGATGGCATCTTTACCACAAGAGAAATACACTATGTATGGAAATGGGCCCCCTGAGGGCCTTTTCCTGTTT
562885	Rev	Operon P.riograndensis_final_485-P.riograndensis_final_484	2	bmr3	P.riograndensis_final_485	Multidrug resistance protein 3	562854	561334	31					GGCAAAAATCCGTTAAAATTTTTATAAAAAAAAGCTTGCTACCCTATTCAAATTTGACTATAATGAGGCTC
565119	Fwd			P.riograndensis_final_487	P.riograndensis_final_487	Conserved hypothetical protein	565135	565482	16					TGTTCGGGAAAGTGCGGAAAAGAGAACGAAAGTATTGACATACCCATGGGGGGTATATTATATTGATGTTG
584321	Rev	Operon P.riograndensis_final_504-P.riograndensis_final_503-P.riograndensis_final_502	3	P.riograndensis_final_504	P.riograndensis_final_504	conserved hypothetical protein	584270	583200	51					GCCCAATTGGCCTAAGCGGTCACCTAACGCAACTGCAGGCGTCCCGATCTCCGGGGCGCTTTTTTTGGTAT
598832	Fwd	Intragenic		cadA	P.riograndensis_final_517	Cadmium, zinc and cobalt-transporting ATPase	600500	602527	1668	yes		+		CCGCCGCTCCATTACGGCGCTGATGGATATCCGCCCCGAGTTCGCTAATTTGAAGGAAGCCGGAAATCTAA
584531	Rev	Rfam: TPP riboswitch, Operon P.riograndensis_final_504-P.riograndensis_final_503-P.riograndensis_final_502	3	P.riograndensis_final_504	P.riograndensis_final_504	conserved hypothetical protein	584270	583200	261					TTGGCAGATTGCCGCTATTTTGGCAGGCGGCTACTGGACAACCCCGCAGGCGACAGCTATAATACACCGTA
595542	Fwd			P.riograndensis_final_515	P.riograndensis_final_515	ArsR family transcriptional regulator	595600	595965	58					GCTGCTTGCAACTCTTCCCATCCCCGTCTGTTCCATGGACATCAGGTGAAGTTTTGTTATAATTAATCGTA
597189	Rev			P.riograndensis_final_516	P.riograndensis_final_516	cation efflux transporter	597144	596056	45					GCTATAATAACTTACAGCTGCAGACCATTTATCCCTTGAAATCTGCTTTCATCCCGTTTAATATTAACATA
598047	Fwd			cadA	P.riograndensis_final_517	Cadmium, zinc and cobalt-transporting ATPase	598103	600310	56					GGTGAGTGAATTGGAAAACTATGCTGTTTTTGCATTGACACTTCAAGATTGAGGGGCATATAATGTGTGTA
605162	Rev			P.riograndensis_final_521	P.riograndensis_final_521		605126	604866	36					TACTAATTATAAGGCTGCCGACAATATTTGACACCTGGTTTAAACGTCCGGCATGAGGTTAATAGTAACCA
624068	Fwd	Antisense to P.riograndensis_final_540 (3'UTR and CDS), End 624202		P.riograndensis_final_540	P.riograndensis_final_540	Conserved hypothetical membrane protein				yes	+			GCATTGATCGCCGGAGATATCATTGAGGCGCTCTGATCCGGGAGGGACAAGGCGCTGTTATACTTATGAGG
605228	Rev			P.riograndensis_final_521	P.riograndensis_final_521		605126	604866	102					CTATAACATGTTTATGTACCCGCTACCTCACTAGGTTTAAACAGCATATTTCTGGACATACTTGAATACTA
634972	Rev	Antisense, no transcript		P.riograndensis_final_552	P.riograndensis_final_552	conserved hypothetical protein				yes	+			TCTCGTCTCCGAAGAGCAGCTCCTGTCTGCGTTCAGGGAAAATATCCAGATACCCCTCCACCAGATCGAGG
647800	Fwd	Intragenic		yokD	P.riograndensis_final_559	SPBc2 prophage-derived aminoglycoside N(3')- acetyltransferase-like protein YokD	648086	648727	286	yes		+		AACAGGAAGTAACTGCGGGAGCACCCATGCTGGTTGACGGGGCCAGACAATGGGTAGAGTTCAGGGACTAT
647865	Fwd	Intragenic		yokD	P.riograndensis_final_559	SPBc2 prophage-derived aminoglycoside N(3')- acetyltransferase-like protein YokD	648086	648727	221	yes		+		GACTATAACTGGAATTCGGATGATTTTGCCGCCATTGGCAGGGACTTTGGACAAGAGACGGGACAGATTAC
654664	Rev	Intragenic		P.riograndensis_final_563	P.riograndensis_final_563	5'-Nucleotidase domain-containing protein				yes		+		TTCGATCTGAACGCCAAGGAGCCGGAGGTGCTGAAGAATTTTGTCACCGCTGCAAAGTTCCCGTTCACCAG
654690	Rev	Intragenic		P.riograndensis_final_563	P.riograndensis_final_563	5'-Nucleotidase domain-containing protein	651203	650298	3487	yes		+		ACGCGATGACGTTCGGCAACCATGAGTTCGATCTGAACGCCAAGGAGCCGGAGGTGCTGAAGAATTTTGTC
605356	Fwd			P.riograndensis_final_522	P.riograndensis_final_522	hypothetical protein	605400	606449	44					AAACATGTTATAGTGAAAAAAGTGCGGAACCCTGAGGTGTATTCCTTTAACTTAAGGGTATATATGAAGTA
661729	Rev	Intragenic		nrdB	P.riograndensis_final_567	Ribonucleoside-diphosphate reductase subunit beta	659176	657881	2553	yes		+		GTGACGAAAATCAGCACTGCTACTTCTTCGCCGAAGTGTTCAAGCAGCTGCTGGTGGATTTTCCTGAGCTG
663890	Rev	Intragenic		P.riograndensis_final_568	P.riograndensis_final_568	ribonucleoside-diphosphate reductase, alpha subunit	662439	661408	1451	yes		+		ACCGTCAACCGTTCCAACCCGAACCGCCACCAGGGAATGGTCTTCTCCTCTAACCTGTGCACGGAAATTAT
665308	Rev	Intragenic		P.riograndensis_final_568	P.riograndensis_final_568	ribonucleoside-diphosphate reductase, alpha subunit	662439	661408	1451	yes		+		GAGCAGGCCAAGCCTTGGTGCGGGCCCCTCTCTGCGCTTATATACTTCAATTTTTGATATTGAAAATTAAA
666309	Rev	Suboperon P.riograndensis_final_569	1	P.riograndensis_final_570	P.riograndensis_final_570	anaerobic ribonucleoside-triphosphate reductase	665911	665396	398	yes		+		CCTGTCCGGCAAATTCACCAAAGTGGACCGCAAGGTGATCGGCTCGATTCCGGGCGTCACCGACCGTGAAT
667962	Rev	Suboperon P.riograndensis_final_570-P.riograndensis_final_569	2	P.riograndensis_final_571	P.riograndensis_final_571	hypothetical membrane protein	667893	665908	69	yes		+		TATTTCCATGGAGACCATCCGCAAATATCCGCTCAGGTTATTTGCGCTACGCATCCGGGCATTTTCCGCCT
609045	Rev			P.riograndensis_final_523	P.riograndensis_final_523	hypothetical protein	608956	606641	89					CGGCAGCATGTGGCGGCTGTTCCTGCAAAAATCACTTGTTATTGCGGCACCAAAGTAATATTATTGCTACA
688066	Rev	Intergenic, Small RNA, BsrC, End: 687758		-	-	-				yes			+	CCCCCGTTTCCAGCCTGCCCATTCAGCTTAACTGTTTGCAATTCTTTACATCCCGTGCTATAATTAAAGAA
701187	Rev	Intragenic		P.riograndensis_final_600	P.riograndensis_final_600	NADH dehydrogenase	699733	699284	1454	yes		+		GATAAGCTGATTCAGAAGGCTGAAGCCCGCCTGCGCAAGCTGAAGGTCGAAATCGTGACCGGTGCCAAAAT
622320	Fwd			P.riograndensis_final_539	P.riograndensis_final_539	YjeF C-terminal domain protein	622375	624033	55					ATGATGTTCTGGTCGGAACGGACGCAAGCCGGGTGTTGACGCGCTCACCGAAGAGTGATTTAATCGTGTTG
625576	Rev			yhdF	P.riograndensis_final_541	Uncharacterized oxidoreductase YhdF	625544	624645	32					GGATTTCAGCGAAACGGGGGCAGGCAGGAGGAGGCGCACGCTTTTCTGGGCGCATGCATAAAAATATACAG
659419	Rev			serS	P.riograndensis_final_564	Serine--tRNA ligase	659176	657881	243					AGCGCAGGGATTATTGTCAAACGTATCCGGCCTCTTGCACCCGGCAGCTTCCTAAGCTATAATAAGCGGCA
716008	Rev	Intragenic		P.riograndensis_final_612	P.riograndensis_final_612	hypothetical protein				yes		+		TGAGCTTGAGAATAAAATTGATATCCTCAAAACAGAGTGGCAGGCGCGTGACGGCTACAGTCCGATCGAGC
668702	Fwd	Operon P.riograndensis_final_572-P.riograndensis_final_573	2	P.riograndensis_final_572	P.riograndensis_final_572	Conserved hypothetical protein	668758	669066	56					AACCTGGTCATACCCGCAGTAGGACTTTAGGCGATTTGTGGGGGGAGGCAGGAGTTGCTACAATAGAAGGG
716419	Fwd	Antisense Within CDS & 3' UTR, End: 716654		P.riograndensis_final_613	P.riograndensis_final_613	Conserved hypothetical protein				yes	+			AATTGATGAAAAGCAGCCCATGGCTAGTTTTTTACAGAAACATTTTGACGCCCGCCGCGTATTAGCACACA
702869	Rev	Operon P.riograndensis_final_601-P.riograndensis_final_600	2	P.riograndensis_final_601	P.riograndensis_final_601	conserved hypothetical protein	702850	701936	19					AAGTGATTTTTATCACTTCCAACGGCTATTAAAATGTTTTACATTTTAATATATATATTTTAAACTATTTC
717732	Fwd	Suboperon P.riograndensis_final_615-P.riograndensis_final_616-P.riograndensis_final_617	3	P.riograndensis_final_614	P.riograndensis_final_614	hypothetical protein	717929	718789	197	yes		+		AACTGCCCAGGCCGAGGAGCGCAGCCGCCGCGAAGCTGATCAACTGGAGCGGGAACGCGAGCGGCAGCTTG
703261	Fwd	Operon P.riograndensis_final_602-P.riograndensis_final_603	2	P.riograndensis_final_602	P.riograndensis_final_602	hypothetical protein	703314	703517	53					GACGGAGTTAGCAGTTTCTTTCCCGGACGGTATTCGATTCATCGTTATGGATCGGGGGTAATGTCTTTTTA
708500	Fwd			P.riograndensis_final_608	P.riograndensis_final_608	Alpha-glucosidase 2	708535	711012	35					CGCCAAAAAAATGACCTGCAGTCATGAAGTTAGCGGATAGCAGTCCGGTCTTGCAGGGTAATATGTATGTA
716263	Rev			P.riograndensis_final_612	P.riograndensis_final_612	hypothetical protein	716224	715508	39					CTCCGGCACACAGCCGGAGAGCCCGGGGCTTATTTTGCTTCCGGGGCGGTTCATGGGTTAAAATATAATCA
722293	Fwd	Intragenic		P.riograndensis_final_620	P.riograndensis_final_620	hypothetical protein	722960	723916	667	yes		+		TGCATTCTCTACAACGGAGCATTCATTTTCAATGTTTTGGGAGGGAACTGATCATGGCAAGTAAAGGTCAT
717022	Fwd	Operon P.riograndensis_final_614-P.riograndensis_final_615-P.riograndensis_final_616-P.riograndensis_final_617	4	P.riograndensis_final_614	P.riograndensis_final_614	hypothetical protein	717117	717893	95					GTTTCTGCTTACTATTATACACAGAACGACAAATAATGAATCTAATCGAGACATTTGGTATGATAGAAGCA
728308	Fwd	Suboperon P.riograndensis_final_627	1	ctaG	P.riograndensis_final_626	cytochrome c oxidase assembly factor CtaG	728406	728870	98	yes		+		GAAGTTCATCCAGGAATTTATTTTTGCCTCGATGCTTGCTTATGTGTTCTATCATTGGTATAAAAAAGAGA
721990	Fwd			P.riograndensis_final_620	P.riograndensis_final_620	hypothetical protein	722276	722464	286					AATGTATAAAATAATTCACTTCGCACATTTTACATGGAAAGGTGGAACTTGGACGGGAATATGATACAATA
731171	Rev	Antisense, End: 730992		P.riograndensis_final_630	P.riograndensis_final_630	GntR family transcriptional regulator				yes	+			GCCGCCGCTTTTTGCTTACATTACGCAGTTCTATGGCCTGCTGTACCATGGATTGACGCCTCCTTTCAAGT
732036	Fwd	Suboperon P.riograndensis_final_632-P.riograndensis_final_633	2	P.riograndensis_final_631	P.riograndensis_final_631	ABC transporter-like protein	732130	733032	94	yes		+		CGCCTCATTTATTACCCCGCAAGCACAGCAGAATGAGAAACGTGTCCAGGATTTGGGCGTAAAGGTTATCA
732301	Fwd	Suboperon P.riograndensis_final_633	1	yhaQ	P.riograndensis_final_632	Uncharacterized ABC transporter ATP-binding protein YhaQ	733025	734323	724	yes		+		GCTCGGTGCCAACGGCGCCGGCAAAACAACGACCATGCGTATGGTGCTGGGACTGATCTATCCCGATGGAG
733264	Fwd	Intragenic		P.riograndensis_final_633	P.riograndensis_final_633	ABC transporter				yes		+		GTGTTGTGGCTGAACAGGGGAACCGTGCCGCTGAGCTCCTGCTGGCGTATGCGCCGCCTGCGGCTGCGGAT
721996	Fwd			P.riograndensis_final_620	P.riograndensis_final_620	hypothetical protein	722276	722464	280					TAAAATAATTCACTTCGCACATTTTACATGGAAAGGTGGAACTTGGACGGGAATATGATACAATATAACGA
722141	Fwd			P.riograndensis_final_620	P.riograndensis_final_620	hypothetical protein	722276	722464	135					CGTCCTTATTCTCAGCCCAAATCACGACGAACCTGCTTCACCGGCGAGACGGAATTCCTTACACCGGAATA
722805	Fwd	Operon P.riograndensis_final_621-P.riograndensis_final_622-P.riograndensis_final_623-P.riograndensis_final_624-P.riograndensis_final_625	5	P.riograndensis_final_621	P.riograndensis_final_621	cytochrome c oxidase	722960	723916	155					CTTCCAAAAAACAAATGTGAATTTGTTGTGAACGATTGACAAAACACCCCTTCAAACTTATATTAATAGTG
729924	Fwd			P.riograndensis_final_629	P.riograndensis_final_629	Conserved hypothetical membrane protein	729992	730720	68					GGTTAGAGTCCCGATTACAGGTCTTAACTTTTTGGTTGACACTGGAAATCACAGGTCATATACTGTGTATA
776549	Fwd	Suboperon P.riograndensis_final_678-P.riograndensis_final_679	2	P.riograndensis_final_677	P.riograndensis_final_677	Glucose-1-phosphate adenylyltransferase	776576	777679	27	yes		+		GAATGAGGATGAAATTCTGCTGATCGACAATCGAAGCAAAAAACGCCAATCTGTTGCAGCCAAAACCATAT
777598	Fwd	Suboperon P.riograndensis_final_679	1	P.riograndensis_final_678	P.riograndensis_final_678	glycogen biosynthesis protein GlgD	777727	780159	129	yes		+		TCAATTCTGTAATTATGCAGAAATGCGTGATTGAAGAGAATGCCGTGATCGAGAATGTTATTATGGATAAA
780352	Rev	Intragenic		P.riograndensis_final_680	P.riograndensis_final_680	gaf domain-containing protein				yes		+		CGAAATCGTCGTCCCGCTGGTCCAAGGCGACCGCCTGCTGGGTGTACTTGATATCGACAGTCCGATCAAGC
742211	Rev	Operon P.riograndensis_final_643-P.riograndensis_final_642	2	P.riograndensis_final_643	P.riograndensis_final_643	hypothetical protein	742156	741830	55					ACTGTTCGGATTGGCAGCACGGCATGATTCTCCCTTTTGACTTAATTTTTAACTATGTTACAATCAGAAAT
748886	Fwd			P.riograndensis_final_652	P.riograndensis_final_652	Conserved hypothetical protein	748930	749364	44					GCCCGGCAAGGATGAAATGGAATGCAAATATTAGTTGACGGGTCAAGGATAAAGGTGTAAAGTGATGGATG
750268	Fwd	Operon P.riograndensis_final_654-P.riograndensis_final_655	2	P.riograndensis_final_654	P.riograndensis_final_654	Conserved hypothetical protein	750297	750593	29					CGGCTATGCATCTGTCCGTCTGCCTATCGACACCATTGCACAGTGGAAATAAGCCTGTTAAGCTGCTTAAG
762067	Fwd	Operon P.riograndensis_final_666-P.riograndensis_final_667-P.riograndensis_final_668	3	P.riograndensis_final_666	P.riograndensis_final_666	hypothetical protein	762116	762742	49					CCTTGGGATTCCAAGAGCCTGCACCGTTTTTTATTTCCCACCTGTGCTGAAGATAGCTATAATTAGAGGCA
780810	Rev			P.riograndensis_final_680	P.riograndensis_final_680	gaf domain-containing protein	780763	780281	47					AATTTATACATTCTGTTAAAATCCCCGGAATGCTTGACGTATCCCGCCGGGCTGTACTATGTTGTTAGTTA
780968	Fwd			P.riograndensis_final_681	P.riograndensis_final_681	Conserved hypothetical protein	781004	781303	36					GGGCAATACCCCGCTTATCTGGCAGATTTGGATCATGTTTCCGAAATCTCTCCACAGGGTAATGCTGTTAT
796996	Fwd	Antisense		sodA	P.riograndensis_final_696	Superoxide dismutase [Mn]	797447	796839	113	yes	+			ATAGTTCAGGTAGTAAGCGTGCTCCCATACATCCAGTCCGAGGATCGGAGTAGCGCCTTCGCTGATCGGGT
785865	Fwd	Operon P.riograndensis_final_686-P.riograndensis_final_687	2	P.riograndensis_final_686	P.riograndensis_final_686	ABC transporter related protein	785925	786698	60					TCCGCGGCTTAACTCTGCTGTCGTCTGAACTAGGCTGGTACACGCTGGCTGAGGGTGATATGATATGATCG
789501	Rev			ytfP	P.riograndensis_final_689	Uncharacterized protein YtfP	789452	788181	49					GACAATGTAAATCCCGGCGCCTAGGTCCGGGTCTCTGGCCCAGCCGTGGCCTTAATGGTATGATGCCGTTA
789602	Fwd			P.riograndensis_final_690	P.riograndensis_final_690	PAS sensor protein	789666	791378	64					GGCCAGAGACCCGGACCTAGGCGCCGGGATTTACATTGTCAGGATAGCGCGTGTGTGCTTTAATCAATGTG
791447	Fwd			P.riograndensis_final_691	P.riograndensis_final_691	hypothetical protein	791507	791941	60					AGTGTTCCTGATCAGGGAAGATGAAGCGGCTGCCGCTTGCTTTCACAGAGTATGTATGTATAATAAAGTTA
809308	Fwd	Suboperon P.riograndensis_final_708	1	P.riograndensis_final_707	P.riograndensis_final_707	two-component system response regulator YesN	810534	812243	1226	yes		+		GGGTTCGCTGAATTTGAATACGCAAAAACCGCCATCTCCCTTGGTGTATCTGAGTATCTTCTCAAGCCGAT
797560	Rev			sodA	P.riograndensis_final_696	Superoxide dismutase [Mn]	797447	796839	113					CTCATTACTTTTTAAACATTCGTGTTTGTTTAGTGTTGCATTATTGTTCCAGATACGGTTTAATAATAGTA
818344	Rev	Intragenic		citB	P.riograndensis_final_712	Aconitate hydratase	813294	812284	5050	yes		+		ACCTCGCTTCGGTGGTTCCAAGCCTTGCCGGACCGAAACGTCCGCAGGACCGGGTTGAGCTGACGCATATG
800932	Fwd			folE	P.riograndensis_final_701	GTP cyclohydrolase 1	800956	801549	24					GCGCGCCAGCGGCAGGAAAAAGACAAGGCCGCAAAGGCAAGTAACCGGTCCCGGATAAACGGAAATAGAGA
821262	Fwd	Suboperon P.riograndensis_final_714	1	P.riograndensis_final_713	P.riograndensis_final_713	hypothetical protein				yes		+		TGTGGACTGCACCAATTATGTGTCCCAATGTCTCTTTGCAGGGGGAGCACCTATCAACTATACTGGTAAAA
802868	Rev			P.riograndensis_final_702	P.riograndensis_final_702	superoxide dismutase, Mn/Fe family	802837	801659	31					ATCCTGTTACGAAGCGCTAAAAATTTGATCCGGAAATCATAAGCTGCTGTTCCCGCACATAGAATGAACTG
831254	Rev	Intragenic		P.riograndensis_final_723	P.riograndensis_final_723	transcriptional regulator	830545	829229	709	yes		+		ATGCAGACCGTCAGCGAACTGCTTGGCATCCCGATCCAATACTATGTCTATACCGACTTTCAGGGCTTTAT
808948	Fwd	Operon P.riograndensis_final_707-P.riograndensis_final_708	2	P.riograndensis_final_707	P.riograndensis_final_707	two-component system response regulator YesN	808992	810512	44					TAAATAACATACTTGAAGCAGAGCGTTCGGCTTACTGAAAAGCTCATTGAAATCATGGTACAATACACATG
813470	Fwd			P.riograndensis_final_710	P.riograndensis_final_710	transcriptional regulator	813529	814272	59					GTGCGGCCCATTCTTTTCCGCTCTCCGAAACTGCTGGACTTTGCCGGGGCATTTGCTCTAAGATAGAGTTG
819567	Rev			citB	P.riograndensis_final_712	Aconitate hydratase	819516	816772	51					CCGGGAAATCCGGGCGTTCCAGCGGCAAAAAAAACTTTACTCCCCCCATTGTAAACGTTATACTTAAGGTA
838649	Rev	Antisense		yhcA	P.riograndensis_final_728	Uncharacterized MFS-type transporter YhcA				yes	+			TCCTACAGCCGGGGCGAAAATCATGGCAACCGCCATCAGCCCCATCGCTTTACCGCGCTCTTCAATCGGGA
828335	Fwd			P.riograndensis_final_721	P.riograndensis_final_721	Conserved hypothetical protein	828493	829113	158					GCGTAGCCGTTTTGTTCTATGCTTGGAACAGAGTTACCTTTAATATGGAAAATAGTGTTATACTTACAGGA
831788	Rev			P.riograndensis_final_723	P.riograndensis_final_723	transcriptional regulator	831762	830710	26					TTCTCTCCTTAATAATATGGATGAATATTCCGAAATTGCTTGTATACCTAAAAGAAATTATAATGTAGAGA
837585	Rev			P.riograndensis_final_726	P.riograndensis_final_726	hypothetical protein	837549	836863	36					TGATCCTCTGCCGCAAAACGGACACGCTTTAAAACCAGCCAGCTTTGGGATTTGTTATATAATCTAGAGCA
837748	Fwd	Operon P.riograndensis_final_727-P.riograndensis_final_728	2	P.riograndensis_final_727	P.riograndensis_final_727	Conserved hypothetical protein	837791	838246	43					CCAAAATATTTTTTCAGAAAGTTTCAGCAAGTGGTTGACGGATAAATAGGTAAATAGTAAAATAGTTCGCA
878099	Rev	Intergenic, NOK: fw/rw		-	-	-				yes			+	ATTTGCTGCCCATGATGACACCAACCTGCACTGACATGATTCAACCTACCTTCCGCTTCCCGATTTAGAGA
880263	Rev	Antisense		purB	P.riograndensis_final_754	Adenylosuccinate lyase				yes	+			ATCCTTCTCCAGAATCTCGTTGGCCTGGCGCAGCAGATAGCCGAGCGCCGTATCCACAACGTCCGTCGAGG
882508	Fwd	Intragenic		purC	P.riograndensis_final_755	Phosphoribosylaminoimidazole-succinocarboxamides ynthase	882850	883095	342	yes		+		GACAAGAACAGCACCCCGGACCCGCTCCCGGCAGAAGTCGTGGAAGAAACCACCCGCCGTTATCTGGACAT
883519	Fwd	Intragenic		purQ	P.riograndensis_final_757	Phosphoribosylformylglycinamidine synthase 1	883768	886014	249	yes		+		CTTAAGGTGGTTAATAACACTACGCCGTTTACAGTTGATTATGCGAAGGATGAGGAGATTGTCATTCCAAT
841057	Fwd			P.riograndensis_final_730	P.riograndensis_final_730	MFS macrolide exporter	841071	842360	14					AAAGGAAATAGCCTTGCAATTTATCAAATATTAGAATAACATCTAATTAGATTATTATATAATATTAGATG
898089	Fwd	Intragenic		P.riograndensis_final_767	P.riograndensis_final_767	hypothetical protein	898279	898398	190	yes		+		GGCTGTGGGTGTATATACGAAGCAAGTGGTCTCCGAGCAGCATGCCCGTTTTCTGTATGGAGTTGCCCAAT
849068	Fwd			guaA	P.riograndensis_final_735	Putative GMP synthase [glutamine-hydrolyzing]	849089	850627	21					GAAAAAACCATAGAGACAACGTGCCTTACTTTCCTTGACGATGAGAATTAACCATGAGTATAATGAATCCA
874844	Fwd			P.riograndensis_final_749	P.riograndensis_final_749	arabinose efflux permease family protein	874897	876141	53					GAATTTGTTTGTATGCCGGAGAGCCAATATGGACTGTCCAATGAAACGCAGATATGTTTTACTTAAGGATG
876872	Fwd	Operon P.riograndensis_final_750-P.riograndensis_final_751	2	P.riograndensis_final_750	P.riograndensis_final_750		876905	877168	33					GCCGTTTTTACTTGGCAGCTGATGTAAGAGTTATTGGTTTTTTGTCAAAAAGGGGACTATAATATACAGTA
896824	Fwd			P.riograndensis_final_767	P.riograndensis_final_767	hypothetical protein	896907	898316	83					ATAATGCAGAAAAAGAGAGAATGCGAAAAAATGAATTGACATGGCCGCAGGTTATGGTTATATTTGCAATA
898535	Fwd			P.riograndensis_final_769	P.riograndensis_final_769	hypothetical protein	898549	898806	14					TGAATTCTCTCTAAAATTATCTGAAAAAATTTTCACCCCGAAAAAGACATAGCCCTCTAAAATACTAAAAG
912777	Fwd	Intragenic		glnH	P.riograndensis_final_781	ABC transporter glutamine-binding protein GlnH	913420	914070	643	yes		+		CAGGTATTGAAGACGTGACCAAGGATACCAAGATCCTAGGCTCCAAGGGTGCAACTTCGATCAAAAATATT
912989	Fwd	Intragenic		glnH	P.riograndensis_final_781	ABC transporter glutamine-binding protein GlnH	913420	914070	431	yes		+		GAGGTGGTCGGCAAGCCGTTCACTGACGAGCCTTACGGGATTGCTGTACAAAAAGGCAACACCGATGTAGT
901523	Fwd			ilvA	P.riograndensis_final_771	L-threonine dehydratase biosynthetic IlvA	901581	902843	58					TCCAAATTCAAAGCTTGAGTTCCGGGGAATTGTATTGCCGGGAGCGGACAATACTTGATAAAATGTCCTCG
927688	Fwd	Intragenic		P.riograndensis_final_794	P.riograndensis_final_794		928165	929058	477	yes		+		TTGAACAGATAAAAGATACGGTTAGAGAATATGTTGATAGAAAAGATCACTATCTGAATATTAGTGATTTG
928705	Fwd	Intragenic		P.riograndensis_final_795	P.riograndensis_final_795	-				yes		+		TGAAATCATTCAACTAAAGCCAGTAGAGTTTGAGTGGTTAATTGAAGATCTTTATGAAAGAATGGGTTATG
901542	Fwd			ilvA	P.riograndensis_final_771	L-threonine dehydratase biosynthetic IlvA	901581	902843	39					TTCCGGGGAATTGTATTGCCGGGAGCGGACAATACTTGATAAAATGTCCTCGGGATAGTATGTTACAAGAA
906057	Fwd			P.riograndensis_final_776	P.riograndensis_final_776	Extradiol ring-cleavage dioxygenase class III protein subunit B	906093	906869	36					TTAAGATTTCCGGTGCACCAGGGATTGTCCTCCACTCGCATTAACTCAGAATTAGCGGTAAAATAAATAGG
939651	Rev	Intragenic		P.riograndensis_final_805	P.riograndensis_final_805	hypothetical protein	939008	938814	643	yes		+		GTCTGGTCGAATTTCTGGCGAAGCGGAACGAAGACGAGAAGACCGTGAAGGCAGCCGAGCCGATTCTCAAG
909202	Fwd	Operon P.riograndensis_final_778-P.riograndensis_final_779	2	P.riograndensis_final_778	P.riograndensis_final_778	TIGR00153 family protein	909288	909905	86					GGAATTGTTAATATAGTGTAAAAAAGTTCGTTTCTTTTACTTCTATCCCTTCTATTGATATGATAAGATAA
921257	Fwd			dagK	P.riograndensis_final_790	Diacylglycerol kinase	921291	922184	34					TAAGGACAGTGAAGCCGTTTTTGCATGCCGAGATTGCTTGTGTGCCCCCGAATTGGGTATAATCAGTAAGG
962329	Fwd	Antisense		P.riograndensis_final_825	P.riograndensis_final_825	response regulator	965164	969030	2835	yes	+			GGGCCGCATCTTCCGCCTTGGCGGTTAAGAACAGGATGGGGCAATCCACCTCGGCACGGATACGGCTGCAA
969245	Fwd	Intragenic		dus2	P.riograndensis_final_830	Probable tRNA-dihydrouridine synthase 2	970299	970658	1054	yes		+		CATAAACAACTTAGTTTTACTACTTCGGGATAAAGATTTGTCCTGTATTCATAGAGAGGTTTTGGATATGA
970406	Fwd	Suboperon P.riograndensis_final_832	1	P.riograndensis_final_831	P.riograndensis_final_831		970652	970993	246	yes		+		CCTCTTATATATATATATATATATCCCACAATGATTTGACTTCTAAAAACACATTGTTTACACTTTGTTTA
989636	Rev	Antisense		P.riograndensis_final_852	P.riograndensis_final_852	hypothetical protein				yes	+			AGGGCATAATAAGTTGTTACATTCACCTCACTGCCTTTTAAACTGTCAGGATCCGTTATATGATACAAGTA
990127	Fwd	Intragenic		P.riograndensis_final_852	P.riograndensis_final_852	hypothetical protein	991020	992837	893	yes		+		GGACTGGGAAGACTCGACTTGCACTATTGTATGCTGATGCATTGAAGCTGAAAAAAGATGAAAATCTTCTT
990571	Fwd	Intragenic		P.riograndensis_final_852	P.riograndensis_final_852	hypothetical protein	991020	992837	449	yes		+		ATCGTACGAATGTGATCTTATTGGAAAAGCTGACTTTTGGTGAAGCATCGGTGCCCAAGGAAGAAAATAAT
993148	Fwd	Antisense		P.riograndensis_final_854	P.riograndensis_final_854	hypothetical protein				yes	+			ACATCCAGCGCTTTCACAATAGCAACCACCTCATAATCCTGCACAAGTCTATATTGACCTTCCAATCGAGA
930081	Fwd			P.riograndensis_final_797	P.riograndensis_final_797	Conserved hypothetical protein	930127	930675	46					GCAATGATTTTTCTCTTATTTCTGCACGTTTATATTTGATTTGAGTTGTTAGTTATTGTAAACTGATAGTG
996224	Fwd	Intragenic		P.riograndensis_final_857	P.riograndensis_final_857	site-specific DNA-methyltransferase restriction- modification protein	997559	999724	1335	yes		+		GGAAAAAAGTTATAGAGAATGCATGTGGTGATGGAAATATTTTAAAAGAAATTGTTAAACGTTATATAAAA
996944	Fwd	Intragenic		P.riograndensis_final_857	P.riograndensis_final_857	site-specific DNA-methyltransferase restriction- modification protein	997559	999724	1335	yes		+		TTGGAGAATATTTCACAGCAGCTATAAGTATTGCGACTCTGTTTAATAAAGCGTATCTTTTGAAAAATTAT
937759	Fwd			P.riograndensis_final_802	P.riograndensis_final_802	putative HTH-type transcriptional regulator	937843	938658	84					GTAGCCCAAAAATGCCTATGTATATAACGCTGTGTTGAGGGATAAGAAAGTCGTGTGATAAACTAAGTGCA
942117	Rev	Operon P.riograndensis_final_806-P.riograndensis_final_805	2	P.riograndensis_final_806	P.riograndensis_final_806	HSP90 family protein	942074	940236	43					AAGGAGACGGGATCACGAGCGGATTGGCAATATCTGTTTCTTATAATGCGGCTTCTGGGTAATACATAGAG
1002678	Fwd	End: 1003021, Intergenic, NOK: fw/rw		-	-	-				yes			+	TACTAAATCATTCATTCGAAGCGGAGGACTACGACTATCATATAATAATTTTTGTGATAAAATAGATTATA
1005654	Fwd	Intragenic		P.riograndensis_final_865	P.riograndensis_final_865	restriction endonuclease				yes		+		GAAGAGCCCAGAATTATAGTGGAAGTAAAGCACCGTTCAGGCAGTATGGGATCTAATCAAATACGTAGTTT
956707	Rev			P.riograndensis_final_818	P.riograndensis_final_818	regulatory component of sensory transduction system	956618	955932	89					GATTGCTGGAATGCTGATCTTTAATTCCGCCCTGCTTGTATATTTCCGCCAAAAGAAATTTAATAAAGTAA
994121	Fwd			P.riograndensis_final_855	P.riograndensis_final_855	TetR family transcriptional regulator	994190	994765	69					GATATTGGATTTACTTCATAAAAAGTACTTTGGAGATATTGACATTGCAGCCGTTTGACCTTAACATGAAG
1011626	Fwd	Intragenic		P.riograndensis_final_869	P.riograndensis_final_869	hypothetical protein	1012453	1014462	827	yes		+		ACATTGGCGGAACAGAAGCGGTGTATAAGGACAGACTTGAGCTGAAGGCCGGTCTGGTTAACGCTTATAAG
1012051	Fwd	Intragenic		P.riograndensis_final_869	P.riograndensis_final_869	hypothetical protein	1012453	1014462	402	yes		+		GCGGTGTTCAAAGATAAGCCGGAGACGGAAATTGTACTTGGATTGTTGTCTTCCAAAACAAGTACGCTTGA
997486	Fwd	Operon P.riograndensis_final_858-P.riograndensis_final_859-P.riograndensis_final_860	3	P.riograndensis_final_858	P.riograndensis_final_858		997559	999724	73					AGTGCTAATGGAAATTCACTTCGTATTACTGCATCAGATATTAATAATTATGAATTTTGAGTATTTATTAT
997502	Fwd	Operon P.riograndensis_final_858-P.riograndensis_final_859-P.riograndensis_final_860	3	P.riograndensis_final_858	P.riograndensis_final_858		997559	999724	57					CACTTCGTATTACTGCATCAGATATTAATAATTATGAATTTTGAGTATTTATTATAGTATAAATGTAATTA
1009274	Rev			P.riograndensis_final_867	P.riograndensis_final_867	CTP pyrophosphohydrolase	1009221	1008823	53					TTCTGCGGAGCCGGACCTCTTCCTTATATGCAGTATGTAAACATTACTGAAATTATACTAAAATAGTATTA
1082959	Fwd	Intragenic		P.riograndensis_final_930	P.riograndensis_final_930	restriction modification system DNA specificity domain-containing protein	1083367	1086714	408	yes		+		AGAAATTTAATGAACTAAAAGGCTATGTTATGGAAAAGGGGGACATAGTCGTTGGACGTAGAGGGGAAATA
1087421	Fwd	Intragenic		P.riograndensis_final_932	P.riograndensis_final_932	hypothetical protein	1087727	1088947	306	yes		+		AAGCAGATTGGATTATTTTAATGCTCTGGAAGCCTACGCTGTACATCGGGACCTAAGGCCTTTTGCTGATA
1011035	Fwd			P.riograndensis_final_869	P.riograndensis_final_869	hypothetical protein	1011075	1012235	40					CCTTTCACTATAACCAGATATCATTTTTAAGTGTTACGTACCTCTAAGTCCTCCATGCTAGAATTTAAACA
1017096	Fwd			P.riograndensis_final_873	P.riograndensis_final_873	Conserved hypothetical membrane protein	1017121	1017855	25					AATGCAACGTTTCTTCTCTCCGCCCCAAGTTTACCGCAACAAGTACAGGTGGTTTGGGTAAAAATGTATTA
1044860	Rev			P.riograndensis_final_894	P.riograndensis_final_894	hypothetical protein	1044232	1043573	628					CATGTTCAGTTTAAAGCTGGTCAATATCATTACAAATTGGCTTGAGGATAAATTCATGGTTTTCTGCCGGG
1108288	Rev	Antisense		P.riograndensis_final_951	P.riograndensis_final_951	transposase IS116/IS110/IS902 family protein				yes	+			CATCTTCAGCCGGGTATGCACCAGCTTGCGGACCTCATGCACCTCCAGCACTTCGCCATTCACAATCGAGT
1080652	Fwd	Operon P.riograndensis_final_929-P.riograndensis_final_930	2	P.riograndensis_final_929	P.riograndensis_final_929	N-6 DNA methylase	1080700	1082169	48					TGTTCATTGAGCTAGCCTCTAAGGTATATAGAATATCCAATGATTAAGGAGATAGGTGTATAATATAGGAG
1093368	Fwd	Operon P.riograndensis_final_939-P.riograndensis_final_940-P.riograndensis_final_941	3	zwf	P.riograndensis_final_939	Glucose-6-phosphate 1-dehydrogenase	1093402	1094913	34					GACATGGTCTATAGCTCCTGTGAAATATATTAATTACTTGCATGGTTCGTATTTGTATTATAGTGTACTCA
1112677	Fwd	Suboperon P.riograndensis_final_956	1	P.riograndensis_final_955	P.riograndensis_final_955	asparagine synthase	1112831	1112956	154	yes		+		TGGGACGCTTTTATTCAGGAGCTTAGAGAGATGATCCAAGACCCCCGCACCTCTGCTTACCTCAACAATAC
1113117	Fwd	Suboperon P.riograndensis_final_958	1	P.riograndensis_final_957	P.riograndensis_final_957	HPr kinase	1114008	1114313	891	yes		+		ATCGAAGATATGGAGTGAATCGCATGGCGAGTACCGTTCAAGGTTTGGCTTACAAAGCATTTGGTCTGCAC
1113978	Fwd	Suboperon P.riograndensis_final_958	1	P.riograndensis_final_957	P.riograndensis_final_957	HPr kinase	1114008	1114313	30	yes		+		TGTACCGGCTGACCCGGCCTGAGCAGGGCTTCAGCGCTCCGCAGCAAACGTCGCTTATTCTTGAAGCATTG
1120652	Rev	Antisense		P.riograndensis_final_963	P.riograndensis_final_963	Conserved hypothetical membrane protein	1118802	1117618	1850	yes	+			GCAGCATAATTAGGGCTTGAATGCTCCCATTGGTTCCGTTTACCTTCGTAAGGTGCTCCTCCGGCACGAGC
1097415	Fwd			P.riograndensis_final_943	P.riograndensis_final_943	3-demethylubiquinone-9 3-methyltransferase	1097471	1097953	56					ATATATTTCCGGTCCCTTTTTTTAGCAATCCATAAGAAATTAAGCCAGCTATTTGGTCTATAATGAAGAGG
1107599	Fwd			P.riograndensis_final_951	P.riograndensis_final_951	transposase IS116/IS110/IS902 family protein	1107759	1108706	160					ATGGCCTGGCGGCCACCGTCGGTCATGAAAATCAGGTGAAGTCAGAGTATATATTTGGTAAAATCGTGCTG
1110671	Rev			P.riograndensis_final_954	P.riograndensis_final_954	GCN5-related N-acetyltransferase	1110621	1110037	50					CACCACCGACTACTTTTTGGTATCCTTTAGCGTATTGACAATATATTTTATATTTGTTATGAACATAGGCA
1165371	Rev	Intragenic		katA	P.riograndensis_final_987	Vegetative catalase				yes		+		ACATGCACGGCTTTGGGAGCCACACCTTCAAATGGGTGAATGCCGACGGTGCGGCAGTGTGGGTTAAATAT
1165625	Rev	Intragenic		katA	P.riograndensis_final_987	Vegetative catalase				yes		+		GCGCGATCCCCGCGGCTTTGCCGTGAAATTTTATACCGAAGAAGGCAATTATGATCTGGTCGGCAATAATA
1110779	Fwd	Operon P.riograndensis_final_955-P.riograndensis_final_956	2	P.riograndensis_final_955	P.riograndensis_final_955	asparagine synthase	1110873	1112801	94					ACGCTAAAGGATACCAAAAAGTAGTCGGTGGTGTTATTCACAATTTTAGGGAAGGGCGTTATCTTATATAT
1167968	Fwd	Antisense		P.riograndensis_final_989	P.riograndensis_final_989	alpha-glucan phosphorylase				yes	+			CACCAATCGTCATATCGTAATTCTCAAGGAAGACAACGCTCTTCGGATATTTTTTCATCATCGCCACGAGG
1168370	Rev	Intragenic		P.riograndensis_final_989	P.riograndensis_final_989	alpha-glucan phosphorylase				yes		+		GTGACCAAATGGAGCGGATCGGCGGCGATCCGTTCAATATGACGGTGGCCGGTCTGCGCCTGTCGCGTATT
1122508	Fwd			P.riograndensis_final_965	P.riograndensis_final_965	hypothetical protein	1122588	1123028	80					CCGGGAACCGGAAGTAATATTTTGTCCAAAAGATTGAAATGAAGGAGTCCGGTACGGTAGAATTGCATTTA
1126405	Rev			ytcI	P.riograndensis_final_968	Uncharacterized acyl--CoA ligase YtcI	1126366	1124774	39					CAGAACATTCTCTACTATGATTCCTCCAGTTTAGCATCTGGTACTAGGATAACGTGCTATACTATACCTAT
1172416	Fwd	Intragenic		P.riograndensis_final_993	P.riograndensis_final_993	-				yes		+		GGAGCAGGGTGGAGGCGCAGATGCGGAAGCTCAGCGGGAATCTGGAGAAGATTGCCGGGAAGATTAAGTAT
1126596	Fwd			P.riograndensis_final_969	P.riograndensis_final_969	Conserved hypothetical secreted protein	1126646	1127554	50					TGTTTCAAGGAGGAATGGAATCATACAAAGTTGAAACCACTTGTCCGTAGCAGCCATCTATAATAGTGGAA
1166059	Rev			katA	P.riograndensis_final_987	Vegetative catalase	1166015	1164555	44					ATTGCAGACTTATTTAAAATAATTCTAAATAAGTATTGATATTTCAAATTTTTTTGATAATATAGTATTTA
no TSS	Rev	Operon P.riograndensis_final_998-P.riograndensis_final_997	2
1169243	Rev			P.riograndensis_final_989	P.riograndensis_final_989	alpha-glucan phosphorylase	1169131	1167515	112					TTTCATTAGCAGATTATCCGGTTTACAAAGTTCGATATGCATTTTTCTGGAAATGTGCTAAAATAGGTGTG
1169669	Fwd	Operon P.riograndensis_final_990-P.riograndensis_final_991	2	P.riograndensis_final_990	P.riograndensis_final_990	ribokinase	1169722	1170615	53					AGACAGTTTCTGTCCGTTCAAGCGGAATGGGGTTTGATAAACCTTAGTAATCCCGAGTAAGATAGAGAGTA
no TSS	Fwd	Operon P.riograndensis_final_1008-P.riograndensis_final_1009	2
1173424	Rev			P.riograndensis_final_994	P.riograndensis_final_994	TipAS antibiotic-recognition domain-containing protein	1173343	1172576	81					TCCACGCCATTTCTATTTGCCGAAAATTAAGGTTTGACATTGCCGTTACGTAAAGGTGTACAGTGATTTTG
1174397	Rev			P.riograndensis_final_995	P.riograndensis_final_995	exonuclease RNase T and DNA polymerase III	1174342	1173590	55					TTCCCCTGCGGACCACCGCTGGTTTCCCCCAAATCCCCCATTCATCCGTTTTTTTTGCTAAAATAGAATAG
1196679	Fwd	Intragenic		P.riograndensis_final_1015	P.riograndensis_final_1015	Threonine synthase	1197098	1198084	419	yes		+		GGCGCAGGGGAAACGGCCATTACTTTTGCGACAGCCCATCCGGCCAAATTTGACGAGGCTATCGCCTTGGT
no TSS	Fwd	Operon P.riograndensis_final_1016-P.riograndensis_final_1017	2
1186096	Fwd			P.riograndensis_final_1006	P.riograndensis_final_1006	hypothetical protein	1186141	1186485	45					TGACGTTACTTTCATGTGAGATTTGGCTTTTTTCTTGCTGGAAATGCAATAATTATGTATAATAACAATTG
1193874	Fwd			P.riograndensis_final_1013	P.riograndensis_final_1013	Conserved hypothetical membrane protein	1193903	1194430	29					TAACCCTGAAGCAGAAAAGCAGTGCCGGCAAAAAGTTTTTTGTGCAAGCCATATTATATATAATGGAAGCA
1194481	Fwd			P.riograndensis_final_1014	P.riograndensis_final_1014	adenylate cyclase	1194738	1195232	257					TTGACAGCCTGTTCGACTGAGTTGGCGGATTCCATTGACTTGCAGATGCCCCGCGCCTATGATGATTAATA
no TSS	Rev	Operon P.riograndensis_final_1032-P.riograndensis_final_1031	2
1224501	Fwd	Intergenic, NOK: fw/rw		-	-	-				yes			+	CGCCTCATTCTATTCTTGACGTTGGTTACCCAATGGACACGTCATTATTCTGCGTGTTAAAATAGTGGGTA
1195322	Fwd			P.riograndensis_final_1015	P.riograndensis_final_1015	Threonine synthase	1195412	1196800	90					ATCCTATGGATACGCAAAAGTTAACACAGAAGTAACGGACTTTAACGCTTAAACGTGTTAATATAGAATGA
1202262	Fwd			P.riograndensis_final_1020	P.riograndensis_final_1020	Conserved hypothetical protein	1202304	1202951	42					TACGGGACAATTGCCTCGCAGTGATGATCTAACTTTACAGATGCTGTATTCAGATAGTATTATAATCAGCG
1228721	Fwd	Intragenic		P.riograndensis_final_1042	P.riograndensis_final_1042	hypothetical protein	1232127	1232843	3406	yes		+		CTAAAAGCTATCTTGAACAGAACGGCGGTGACAAGAGTCAGGCGGCGCTGGTAGAGCAGATGGACATCAAG
no TSS	Rev	Operon P.riograndensis_final_1045-P.riograndensis_final_1044	2
1235170	Rev	Antisense		P.riograndensis_final_1049	P.riograndensis_final_1049	dehydrogenase				yes	+			TGTCCATACGCCCATTCGCCGTTTATTCCCCGGGATACACAAGTCCCCACTCCGCACGCACCCGATCCAGC
no TSS	Fwd	Operon P.riograndensis_final_1058-P.riograndensis_final_1059-P.riograndensis_final_1060	3
1213204	Fwd			P.riograndensis_final_1029	P.riograndensis_final_1029	Conserved hypothetical protein	1213222	1213539	18					ATCGGTTAAGTAAGGCTGAACAGCCGGGTATCTTATGAACACCCAAAGCACACTAGGCATACTATGTAGTA
no TSS	Rev	Operon P.riograndensis_final_1072-P.riograndensis_final_1071	2
1213723	Rev			P.riograndensis_final_1030	P.riograndensis_final_1030	hypothetical membrane protein	1213693	1213598	30					TGATTATTCATTTTTTTTAATCGGGTCATTCGTCCATACAGGGATTGAGGAAGGTGCATATCTTGGGTCTG
1224708	Fwd	Operon P.riograndensis_final_1039-P.riograndensis_final_1040	2	P.riograndensis_final_1039	P.riograndensis_final_1039	protein of unknown function DUF1273	1225006	1225563	298					TTAAGGCGCCAACCTATTTCGCGGTGGGTTTTCGCTTGTTCCGAAGTTTCCGACGCAGTATACGATAGAGC
1268409	Fwd	Intragenic		P.riograndensis_final_1075	P.riograndensis_final_1075	hypothetical protein	1269692	1270969	1283	yes		+		GCGTGGAGCGCCAGCCGTTCCAGCGCGTGCCGCTGCTGGACAAACGGACCGTGCGCAATTTCATTCATTAT
no TSS	Fwd	Operon P.riograndensis_final_1078-P.riograndensis_final_1079	2
1274296	Rev	Antisense		P.riograndensis_final_1079	P.riograndensis_final_1079	Conserved hypothetical membrane protein				yes	+			AATCATAAGGCAGCGCCCTGAAAAGAACCTCCGTCAGCTCTACCGCGCGCCGCGACAGCTCTCCGATCGGA
1282991	Fwd	Intragenic		P.riograndensis_final_1081	P.riograndensis_final_1081	Conserved hypothetical secreted protein	1284641	1285579	1650	yes		+		GTCTGGTTTTTGCACCGAAGCAGAAGATTACCCGGGCGGAATTTGCCGCCCTGCTGCTGAGGCTGACCCAT
no TSS	Fwd	Operon P.riograndensis_final_1082-P.riograndensis_final_1083-P.riograndensis_final_1084	3
1286444	Rev	Antisense		P.riograndensis_final_1083	P.riograndensis_final_1083	Conserved hypothetical membrane protein				yes	+			TAAATGAGAGCTCATGAAGCGAGTCCCTGTCTTCCTCGGGATAGCTGAAGGATAGACGCTCCGCCGCGAGG
no TSS	Fwd	Operon P.riograndensis_final_1087-P.riograndensis_final_1088-P.riograndensis_final_1089	3
1298825	Rev	Intragenic		qoxB	P.riograndensis_final_1094	Quinol oxidase subunit 1	1297172	1296576	1653	yes		+		TAATGATGCGTCTGCAAACGGCAGCACCGGAAATGAAATTCCTCGACGCGCAGCATTATAACGAGGTCTTT
no TSS	Rev	Operon P.riograndensis_final_1094-P.riograndensis_final_1093-P.riograndensis_final_1092	3
1299231	Rev	Intragenic		qoxA	P.riograndensis_final_1095	cytochrome aa3 quinol oxidase, subunit II	1299115	1297169	116	yes		+		AGCATGGAGCATCAGGACAATAAGGAAATCCATCCTTCACCGGAGCCTTCCAGCGAGACCGAGTTCGACAG
1227934	Fwd			P.riograndensis_final_1042	P.riograndensis_final_1042	hypothetical protein	1228005	1228934	71					TTGTGTTGATAGGGGATTCTTTCCAAAAAAAGTAATGTTAGAAATCCCGCCCGATGGGTTAATAGTTGACA
1300775	Fwd	Intragenic		P.riograndensis_final_1096	P.riograndensis_final_1096	polysaccharide deacetylase	1302976	1304673	2201	yes		+		TTGTCTTTTTTTCTTTGCTTCGGAATCCTGCAAACTACAGCAGATGCAGCGGGAGCAAACAAATCTTTGAA
1246706	Fwd			P.riograndensis_final_1062	P.riograndensis_final_1062	transcriptional regulator	1246736	1247326	30					TCCATCCATGAATATAAGGGGGATCGGTATAACGATTGACAGTCCGTACTTGAATAATTAGAATAATAACA
1261478	Fwd	Operon P.riograndensis_final_1073-P.riograndensis_final_1074-P.riograndensis_final_1075	3	P.riograndensis_final_1073	P.riograndensis_final_1073	von Willebrand factor type A	1261566	1263389	88					CCAGAATAACGGCGCTTGGAGCCAGCCCCGGTCCTGCGGTCCTAAAGTTGAAGTTTACAAGGTTTAATTAT
1308281	Fwd	Intergenic, NOK: fw/rw,End: 1224794		-	-	-				yes			+	CTTCGGGGGAGGGTTGTGCTGACATCGATTCAGGTTGACAAAACCTGGAACCTTGAATTATGCTTTTGGAA
no TSS	Fwd	Operon P.riograndensis_final_1103-P.riograndensis_final_1104	2
1261490	Fwd	Operon P.riograndensis_final_1073-P.riograndensis_final_1074-P.riograndensis_final_1075	3	P.riograndensis_final_1073	P.riograndensis_final_1073	von Willebrand factor type A	1261566	1263389	76					CGCTTGGAGCCAGCCCCGGTCCTGCGGTCCTAAAGTTGAAGTTTACAAGGTTTAATTATATCATAATGGCA
1300236	Rev			qoxA	P.riograndensis_final_1095	cytochrome aa3 quinol oxidase, subunit II	1300174	1299155	62					AGGACTATTGTGTATTTTATTACAAAATATGTATTTTGCATTATGGGTAAGTAGTTCTTACTATAGATACA
1320278	Fwd	Intragenic		ppaC	P.riograndensis_final_1113	Probable manganese-dependent inorganic pyrophosphatase	1321209	1321781	931	yes		+		AAATCAGCGGAGAAACCCAATATGCGCTTGACCACTTCGGCGTAAAGGCTCCGCGCCTGGTAGAGAACGTT
1302824	Rev			P.riograndensis_final_1097	P.riograndensis_final_1097	TetR family transcriptional regulator	1302804	1302187	20					CAATGATTAAATATGAAATCAAGTTCAACTTTTATTGACAGCCTGAATTCCCTCCTCTACAATCAGTACTA
1304763	Fwd	Operon P.riograndensis_final_1099-P.riograndensis_final_1100	2	P.riograndensis_final_1099	P.riograndensis_final_1099	transcriptional regulator	1304817	1305197	54					AAGCGGCTCTTTTGCAGAGCCGCTTCTTTTTATGTTGACAGCAGCATTATACTGTATTAATAATAGTAGTA
no TSS	Fwd	Operon P.riograndensis_final_1117-P.riograndensis_final_1118	2
1317074	Fwd			P.riograndensis_final_1110	P.riograndensis_final_1110		1317123	1317791	49					ATTACCCGCTGATGCACTGACTTAACACCCCCGGCGGGTTGAAAACTTTCTCTCGTGTTAAATATATTAAG
1320060	Fwd			ppaC	P.riograndensis_final_1113	Probable manganese-dependent inorganic pyrophosphatase	1320087	1321019	27					CGGGTTAATGAATTCCGGACGCTTGTCCGCAATCTGGCGGGCTCCTATCAATGTATGGTATATTATTCTCA
1321183	Fwd			P.riograndensis_final_1114	P.riograndensis_final_1114	Conserved hypothetical secreted protein	1321209	1321781	26					GTTTTTTAGCATCCCCCGTTTTCATCTTACATAAGTGCAACTTATTCCCATTCGGGCGGTATAAATAAGCA
1342678	Fwd	Suboperon P.riograndensis_final_1135	1	P.riograndensis_final_1134	P.riograndensis_final_1134	signal transduction histidine kinase				yes		+		ACTTTCGCCGAAGCCGTGCTTGACAATGGTAACCTGTTTCTAGTCATGGTACTTACGGTTATAGTTATGCA
1343791	Fwd	Suboperon P.riograndensis_final_1135	1	P.riograndensis_final_1134	P.riograndensis_final_1134	signal transduction histidine kinase				yes		+		ATGAAGAATATGCAATATTTGGCACAGTCTTTAGGCGGTGACTTCCAGTTGTCCAGCAGTGAGAATGCAGG
1344133	Fwd	Intragenic		P.riograndensis_final_1135	P.riograndensis_final_1135	response regulator gacA Global activator	1344898	1345638	765	yes		+		TCAAAGCAGCGCGTTCGCGCGGACTCATCAGCAAGTTTATCCTGCTGACCTCTTCGGCGAGCCGGGAGGAT
1322345	Fwd			P.riograndensis_final_1116	P.riograndensis_final_1116	nitroreductase	1322403	1323050	58					ATACACTGGCGGATCTGGTGCGCCGGGCGGGATGTTGACAGGGGGCTTTTTTATGAATTATACTGTGCCTA
1344956	Fwd	Suboperon P.riograndensis_final_1137	1	P.riograndensis_final_1136	P.riograndensis_final_1136	modulator of ywqd protein tyrosine kinase activity	1345622	1346263	666	yes		+		AGGAGGGTTACTGTGGAAAAGACGATTTTGGATTACATTAACCTGATTAAGAAGAGGTTATGGTTAATCAT
1345463	Fwd	Suboperon P.riograndensis_final_1137	1	P.riograndensis_final_1136	P.riograndensis_final_1136	modulator of ywqd protein tyrosine kinase activity	1345622	1346263	666	yes		+		GGTCCTGTCAACAGCGGTTCCACAATGAACATTATCATCAGCTTTGTAGTTTCCCTGATGGCTGCGATCGG
no TSS	Fwd	Operon P.riograndensis_final_1139-P.riograndensis_final_1140-P.riograndensis_final_1141-P.riograndensis_final_1142-P.riograndensis_final_1143	5
1347388	Fwd	Suboperon P.riograndensis_final_1140-P.riograndensis_final_1141-P.riograndensis_final_1142-P.riograndensis_final_1143	4	P.riograndensis_final_1139	P.riograndensis_final_1139	sugar transferase	1348030	1348971	642	yes		+		ATGAGCATGCAAAAACTGCCGGAAGACTATGAGGCCGTCCTGCCGAAACTTTACATGCTACATGCCAAAGA
1347798	Fwd	Suboperon P.riograndensis_final_1140-P.riograndensis_final_1141-P.riograndensis_final_1142-P.riograndensis_final_1143	4	P.riograndensis_final_1139	P.riograndensis_final_1139	sugar transferase	1348030	1348971	642	yes		+		ATTGCCTCAGCTCTGGAATGTGCTGCTAGGGCATATGAGTCTGGTCGGCCCGCGCCCCCCGCTCGTGGAAG
1347961	Fwd	Suboperon P.riograndensis_final_1140-P.riograndensis_final_1141-P.riograndensis_final_1142-P.riograndensis_final_1143	4	P.riograndensis_final_1139	P.riograndensis_final_1139	sugar transferase	1348030	1348971	642	yes		+		GGATTTGACGAAATGGTTCAGCTGGATCTGACCTACATTTCTATCCGCAGCACTATGCTGGATCTCAAAAT
1348650	Fwd	Suboperon P.riograndensis_final_1141-P.riograndensis_final_1142-P.riograndensis_final_1143	3	P.riograndensis_final_1140	P.riograndensis_final_1140	glycosyl transferase family protein	1348983	1350326	333	yes		+		GCCTGTTTCCGCTGGAGCTTGGAAGAAAAGGAGATTCGCTTCTCTCCGGTGAAGAAACCTGGCTGTTTAAT
1348738	Fwd	Suboperon P.riograndensis_final_1141-P.riograndensis_final_1142-P.riograndensis_final_1143	3	P.riograndensis_final_1140	P.riograndensis_final_1140	glycosyl transferase family protein	1348983	1350326	333	yes		+		ACATTCCATTCTCTATCATCCGCAGATGGCCGTCGATCATTTCGTACCGGCCAACCGGCTGACGGAGGATT
1349350	Rev	Antisense		P.riograndensis_final_1141	P.riograndensis_final_1141	hypothetical protein				yes	+			AAAAGGAAGGGACAAGCCGATAAACGCTTTGACCGCAATAGAACCGCTCATTTCAGGCAGCCAGATCGAGG
1349434	Fwd	Suboperon P.riograndensis_final_1142-P.riograndensis_final_1143	2	P.riograndensis_final_1141	P.riograndensis_final_1141	hypothetical protein				yes		+		CCTGAAATGAGCGGTTCTATTGCGGTCAAAGCGTTTATCGGCTTGTCCCTTCCTTTTGTTTTTCTCTTGAT
1350460	Fwd	Suboperon P.riograndensis_final_1143	1	P.riograndensis_final_1142	P.riograndensis_final_1142	Teichoic acid biosynthesis protein	1351093	1352559	633	yes		+		TTGATAAAACGATTCAGGAACGGTCGCAATCGTACATCCTGACCTGCAACGTCGATCATGTCATCAAGCTC
1350705	Fwd	Suboperon P.riograndensis_final_1143	1	P.riograndensis_final_1142	P.riograndensis_final_1142	Teichoic acid biosynthesis protein	1351093	1352559	633	yes		+		TTCTTTCTGGGCTCTGCGCAAGGCGTGCCGGAACAGGCTACCAAGAATCTTAAAGCGGCTTATCCCGGAAT
1350879	Rev	Antisense		P.riograndensis_final_1142	P.riograndensis_final_1142	Teichoic acid biosynthesis protein	1351093	1352559	633	yes	+			CTGCATGAAATTCGGCGCCCTTTTCACCGAGCCTGACAAAAAGTCAAAGGTGGCTCCCACACCAATCGAGA
1352720	Fwd	Intragenic		P.riograndensis_final_1144	P.riograndensis_final_1144	membrane protein	1354159	1355013	1439	yes		+		ATTGGTTAATATGCTGACGGGTGTGCTGACCGCACGTTATCTGGGTCCTACAGGACGCGGGGAGCAGACAG
1352844	Fwd	Intragenic		P.riograndensis_final_1144	P.riograndensis_final_1144	membrane protein	1354159	1355013	1439	yes		+		TCGGCACTGATCTACAATGCCAAAAAGAATCCCGATGAGGCGGGCGTGCTCTACCGGATGGCCCTTCTAAT
1353123	Fwd	Intragenic		P.riograndensis_final_1144	P.riograndensis_final_1144	membrane protein	1354159	1355013	1439	yes		+		CTGACGCTGGCGGCCATCGGAATTTTGATTCTGACCCGCTCGATCAATCCGTTCACAACTGCCTTGGCGTA
1353378	Rev	Antisense		P.riograndensis_final_1144	P.riograndensis_final_1144	membrane protein	1354159	1355013	1439	yes	+			GAAGGTAAGGGCAATCGCCTGATCCTTCGACAGCTCAGAGGCTTTCGGAAACAGCACCACGGTGATCGAGT
no TSS	Fwd	Operon P.riograndensis_final_1145-P.riograndensis_final_1146-P.riograndensis_final_1147	3
1355914	Fwd	Suboperon P.riograndensis_final_1147	1	P.riograndensis_final_1146	P.riograndensis_final_1146	group 1 glycosyl transferase	1356187	1357329	273	yes		+		CGTCCTACTATCAGGCAGCGGACATGTTCGTGGTCCCCTCCCAGGCGCTGGAGGGCTTCGGATTGATTACG
1356188	Fwd	Intragenic		P.riograndensis_final_1147	P.riograndensis_final_1147	group 1 glycosyl transferase				yes		+		CTGGCAGCATGTAGGCGACCAAGTGGAATCCGTATTCCTTGAAACTTTGGGAAAGGGTGTGGCGGCAGGAT
1356294	Rev	Antisense		P.riograndensis_final_1147	P.riograndensis_final_1147	group 1 glycosyl transferase				yes	+			CCAGCGGAATGACACGGACATCGATGCCCTTCTCCCGGAGGCGTTCGGCCAATGCGCCTTCCTCAGCGAGG
no TSS	Fwd	Operon P.riograndensis_final_1148-P.riograndensis_final_1149	2
1358334	Fwd	Suboperon P.riograndensis_final_1149	1	P.riograndensis_final_1148	P.riograndensis_final_1148	glycosyltransferase	1358535	1359875	201	yes		+		CCGCTTGAGGCCAATGCTGCAGGAAGACCGGTTATTGCCTATCAGGCCGGAGGGGCGCTGGATACCATCGT
1358490	Fwd	Suboperon P.riograndensis_final_1149	1	P.riograndensis_final_1148	P.riograndensis_final_1148	glycosyltransferase	1358535	1359875	201	yes		+		GACATTGGGCAGATCATGAACCATGCGCGTAAATTCGATGAACAGGCGTTTATGGTTCAGTTCAAGCAATA
1359126	Fwd	Intragenic		tuaD	P.riograndensis_final_1149	UDP-glucose 6-dehydrogenase TuaD	1360293	1361666	1167	yes		+		GCTTGAGCCTGCGATGCGCCAGCTTCACCAGGGCTTCACGGAAAATGTGTTCGTAACCGATATCCGCAGTG
1359133	Fwd	Intragenic		tuaD	P.riograndensis_final_1149	UDP-glucose 6-dehydrogenase TuaD	1360293	1361666	1167	yes		+		CCTGCGATGCGCCAGCTTCACCAGGGCTTCACGGAAAATGTGTTCGTAACCGATATCCGCAGTGCGGAAAT
1326503	Rev			P.riograndensis_final_1120	P.riograndensis_final_1120	cyclophilin type peptidyl-prolyl cis-trans isomerase	1326460	1325738	43					CGGGGATGTGCCAATGCCGGGCGGCGCTGCGGGCTTTGCAACGGGCGGTACAAACAGGGTATGATTGAAGG
1362948	Fwd	Intragenic		P.riograndensis_final_1151	P.riograndensis_final_1151		1364635	1366152	1687	yes		+		AAGCTGCAGCTCTCCCAGAGACAATGGGTCTATATGATGAACTGGGGAAAAATGCTCTATGAGAACAACAG
1364142	Rev	Antisense		P.riograndensis_final_1151	P.riograndensis_final_1151	-				yes	+			ATCTGATGTTGTATAGATCTGATAGGTTTCGCTATACAGCGGTTTGATCTTGCCGCTCCACCGTACCGAGA
no TSS	Fwd	Operon P.riograndensis_final_1152-P.riograndensis_final_1153	2
1364666	Fwd	Suboperon P.riograndensis_final_1153	1	P.riograndensis_final_1152	P.riograndensis_final_1152	glycosyl hydrolase	1366219	1368903	1553	yes		+		CGGATGGAAGCCACCTACGGCTGGAGAGAGGAGATTACATTGAACACTTACCGCAAGTACCGGCTTTTTAT
1365923	Rev	Antisense		P.riograndensis_final_1152	P.riograndensis_final_1152	glycosyl hydrolase	1366219	1368903	1553	yes	+			ACCGCTTTGCTTCTTCCAGCTGTCGATAATCAGCTTGTCGCCGATCCATACACGGACGCCATCATCTGAGG
1365932	Fwd	Suboperon P.riograndensis_final_1153	1	P.riograndensis_final_1152	P.riograndensis_final_1152	glycosyl hydrolase	1366219	1368903	287	yes		+		TCCGTGCGCTGGACCGGGAAAATGAAGGCGGTCTACAGTGAGGAATATACGTTCACCGCTTCCTCAGATGA
1368664	Fwd	Intragenic		P.riograndensis_final_1153	P.riograndensis_final_1153	hypothetical protein	1369080	1370555	416	yes		+		GACACGCTGGGATACCGGCAAACACCAGGCGTCCGGGGAATATATCCAGATTGATCTGGGGGGTGTGCACT
1334509	Rev			P.riograndensis_final_1126	P.riograndensis_final_1126		1334476	1334237	33					CCAAACATATGAATCTGTAAATAGGAAATAGGATATAGAATAATAGAGTGGGCTATGCTATACTAATCAGG
1342144	Fwd	Operon P.riograndensis_final_1134-P.riograndensis_final_1135	2	P.riograndensis_final_1134	P.riograndensis_final_1134	signal transduction histidine kinase	1342200	1343846	56					CATCATTTGTAAACGTTATCAATGAAAAGGGGAACTTGTTATTGTGATTTTTCTCATGTATGATGCTTTTA
no TSS	Fwd	Operon P.riograndensis_final_1156-P.riograndensis_final_1157	2
no TSS	Fwd	Operon P.riograndensis_final_1161-P.riograndensis_final_1162	2
no TSS	Fwd	Operon P.riograndensis_final_1166-P.riograndensis_final_1167	2
1382695	Fwd	Intragenic		P.riograndensis_final_1167	P.riograndensis_final_1167	molybdate ABC transporter inner membrane subunit	1382990	1383652	295	yes		+		ATCGGTTCCGGCCGGCCAATATGCGCAGCAGTCATTGACAGCGAAGAAGGTATGGGATAAGCTGCAAAGCA
1344837	Fwd	Operon P.riograndensis_final_1136-P.riograndensis_final_1137	2	P.riograndensis_final_1136	P.riograndensis_final_1136	modulator of ywqd protein tyrosine kinase activity	1344898	1345638	61					ACTCGAAAGTGAAGATTAAAGTGAAGGTATGACCCATGTGGTGATCCGCTGAGATTGATAGAATAAAAGCA
1359979	Fwd			P.riograndensis_final_1150	P.riograndensis_final_1150	mannose-6-phosphate isomerase	1360293	1361666	314					GATCTTTAGCAGGGAGCTTCGCCTGCCGGGTGAAGTAGCTTGGGCGAACTAATTCCACTGGCTCGTTTTCC
1396066	Rev	Intergenic, NOK, End: 1396001		-	-	-				yes			+	GCATTTCTGCCGTTGTTTCAGAGCATACTGACCGGGGCGCTCCATCAACGGCATTTCTGCCGTTGTTTTCG
1369023	Fwd			P.riograndensis_final_1154	P.riograndensis_final_1154	potassium/proton antiporter	1369080	1370555	57					TGTGAATTGGGAAAGCTGAAATAAGGGCAAGCGTTGCTTTGGGACTAGCGGGTATGGGGTAATAACGTACA
1370737	Fwd			dps	P.riograndensis_final_1155	DNA protection during starvation protein 2	1370796	1371251	59					GTCCTATGGATCGGACACCGTTATTTCAGGATAGCTTGCAAAACTCTAAGCGATATGTTAAATTGTATATA
1386640	Rev			P.riograndensis_final_1172	P.riograndensis_final_1172	excisionase family DNA-binding domain-containing protein	1386587	1385592	53					GAGCGCTCTTCCGCTCTGCCTCCGGTGTTCTTTAATTGCGCAGCATCTTAAAATAGGTTAGTCTTGAGCTA
1400886	Fwd	Intragenic		P.riograndensis_final_1181	P.riograndensis_final_1181	transcriptional regulator, TetR family	1401454	1403808	568	yes		+		GAACCATCTACACCTTTTTTACGAACAAGGAACAGTTGTTTGATGAGATTCTCCGTGATGTCATAATGGAT
1401048	Rev	Antisense		P.riograndensis_final_1181	P.riograndensis_final_1181	transcriptional regulator, TetR family	1401454	1403808	568	yes	+			CCCCCTGGGTTATCGCATGCTCCACCTCCCGCTCCAAGTATTCCAATACGACGTTCTCAATCTTGTCGAGT
1387636	Fwd			P.riograndensis_final_1174	P.riograndensis_final_1174	dGTP triphosphohydrolase	1387666	1389075	30					TTTTGGCAGGTGTCCGCTTATTTCTATTTTAGAGTGAAAGTTCCGGGGAAAATGACTATAATGAAGTACTA
1407496	Fwd	Intragenic		gltB	P.riograndensis_final_1183	Ferredoxin-dependent glutamate synthase 1	1404262	1408857	16	yes		+		CGATGGCGGTACCGGCGCATCGCCGATGAACTCCATCCGCCATGCCGGTCTGCCTTGGGAGCTGGGGCTGG
1408241	Fwd	Intragenic		gltB	P.riograndensis_final_1183	Ferredoxin-dependent glutamate synthase 1	1409241	1410167	1000	yes		+		GCGGGACAGAGTCTGGGCGCATTTGTGCCGAAGGGAATCACCATCACCGTTGAAGGCGACTCCAATGACTA
1397330	Rev			P.riograndensis_final_1177	P.riograndensis_final_1177	D-isomer specific 2-hydroxyacid dehydrogenase NAD-binding protein	1397282	1396326	48					CTTGCGGCTTCAGACACCTTACGTTCCATTTCAATTTCACCTTTCAGGGCAGATTTGTTATCCTTATTCTA
1398032	Fwd			P.riograndensis_final_1179	P.riograndensis_final_1179	cell Wall Hydrolase	1398060	1398953	28					ATTTACATTTTTCTGATAGAAAATCGGCAAGAAAGTTTTCAAAGCTTCCATTTTCGGTTACATACAATAGG
1400624	Fwd			P.riograndensis_final_1181	P.riograndensis_final_1181	transcriptional regulator, TetR family	1400698	1401273	74					GCAAAAATAAAAAAATAAAGATTGCGCCCAAGTATTGCAAACGCGGAGGCAAAGTGATAAAGTGGGTATTG
1404246	Fwd			gltB	P.riograndensis_final_1183	Ferredoxin-dependent glutamate synthase 1	1404262	1408857	16					CCAATCTGTCTTGAATATTTATTAAGAATTCCCTCTGAAAATTTTTCCTGAAATCCGTCTACTTTATAATA
1415292	Fwd	Intragenic		yqfU	P.riograndensis_final_1189	UPF0750 membrane protein YqfU	1416665	1417252	1373	yes		+		GGACGCGGTGTTACTTATCTGGATGGGGAAGGCGGTTTCTCCGGCGATAACAAGAAGGTTATATTTGTAGT
1409005	Fwd	Operon P.riograndensis_final_1184-P.riograndensis_final_1185	2	yhcH	P.riograndensis_final_1184	Uncharacterized ABC transporter ATP-binding protein YhcH	1409241	1410167	236					TGTCCCTTTTACTATTGCTGCACTTTTTTCCGGTTTTCAGGAAAAAGGGAAGTTGTGGTAGAATAAAAAAA
1409123	Fwd	Operon P.riograndensis_final_1184-P.riograndensis_final_1185	2	yhcH	P.riograndensis_final_1184	Uncharacterized ABC transporter ATP-binding protein YhcH	1409241	1410167	118					GAAGTTTGGAACTGAAGGAGCGATAGCGACCGCCTTTGTCTCCGGATGTTATCCGCTAACAGCGATATAAT
1412770	Rev			P.riograndensis_final_1187	P.riograndensis_final_1187	membrane protein	1412690	1411494	80					CTGAAATCTCCTTCTTTATTCAAGCAAACCGTTGTCATGTTCCCTACAAAGATGGAATACATAGAGTAGTA
1414474	Fwd			yqfU	P.riograndensis_final_1189	UPF0750 membrane protein YqfU	1414511	1415419	37					AAACCTGTGTTTTCGAAGGTTCTAACATGTTCCATCCGTAAATGTCCCCTTTTTATGATATAATAAAGGTA
1421470	Fwd	Operon P.riograndensis_final_1196-P.riograndensis_final_1197	2	P.riograndensis_final_1196	P.riograndensis_final_1196	hypothetical protein	1421529	1421702	59					CTTAGTATGGGATGACGGGGCTGTTTCTACCCTGATGCATTTTTTGCGCAGGTTGGGAAAAAATAAGCCCG
1422581	Fwd	Operon P.riograndensis_final_1198-P.riograndensis_final_1199-P.riograndensis_final_1200-P.riograndensis_final_1201	4	P.riograndensis_final_1198	P.riograndensis_final_1198	hydrolase, P-loop family	1422647	1423138	66					TCTTGCAGCCGAAGGCAGCAAATGAAGGACGTTGTTGCGGTAGAAGTATCATACCGATATAATTGAAATTA
1425577	Fwd			P.riograndensis_final_1202	P.riograndensis_final_1202	hypothetical protein	1426030	1426224	453					GGTTCTCGCTGGAAAATTGGTCAGTGGAAACCTATTGACAGCTTTTGGTGATGGCGGGTATAATCAGTTCA
1425975	Fwd			P.riograndensis_final_1202	P.riograndensis_final_1202	hypothetical protein	1426030	1426224	55					GTACCGCGAAGGTGAACAGCCTGTCGTCTCTTGAATGAGACGGCAGGCTTTTTTGCGTGAATTGACAGGGC
1430979	Rev			ydiF	P.riograndensis_final_1204	Uncharacterized ABC transporter ATP-binding protein YdiF	1430911	1428956	68					ACGCATCGCAGCAAGGTAATGCAGGCTGCTCCCCTCGCGCGGCAAACGCTTTTCATGTAAACTATAGAATA
1431180	Fwd	Operon P.riograndensis_final_1205-P.riograndensis_final_1206	2	P.riograndensis_final_1205	P.riograndensis_final_1205	Conserved hypothetical protein	1431227	1431874	47					CAAAGGTTCCTGTAACAGCGTGTTTTGTTCAACCTTGGCGAACATGTGAGAAGAGTGGTAAACTGAGTTTA
1435525	Fwd	Intragenic		groL	P.riograndensis_final_1211	60 kDa chaperonin	1438672	1438857	3147	yes		+		TACATGATCACGGACACGGACAAAATGGAAGCTGTTCTGGAGAACCCGTACATCCTGATCACCGATAAGAA
1435766	Rev	Antisense		groL	P.riograndensis_final_1211	60 kDa chaperonin				yes	+			TATTTTCTTTGGTTACGCGCACTTGACGGGCGTTACCCAGTTGTTCCACAGAAGTGCTCTTCAGATCAAGA
no TSS	Rev	Operon P.riograndensis_final_1216-P.riograndensis_final_1215	2
no TSS	Fwd	Operon P.riograndensis_final_1217-P.riograndensis_final_1218	2
1443173	Fwd	Intragenic		P.riograndensis_final_1219	P.riograndensis_final_1219	peptide methionine sulfoxide reductase	1443872	1444843	699	yes		+		CGACAAAGGCGGACAATTTATGGACCGGGGGTATTCCTACCGGACGGCAATTTTTGTGCATAATGAAGAAC
1432409	Fwd			P.riograndensis_final_1207	P.riograndensis_final_1207	molybdenum cofactor synthesis domain protein	1432425	1432910	16					GGACACCAAGATGCGGGTGGAAGCGCTGAGTAAAGGCCGTGAAGACGGCCGCCTATACATAGCATAGCGAG
1467615	Rev	Antisense		P.riograndensis_final_1245	P.riograndensis_final_1245	hypothetical protein	1466795	1465884	820	yes	+			TGTGCCAGCTCCGTTTCAGATATTTTCTTCTTGACCCCATCGACCCATCCAAAGCATAAAGCTTCTTCGAC
no TSS	Fwd	Operon P.riograndensis_final_1246-P.riograndensis_final_1247	2
1468840	Fwd	Intragenic		P.riograndensis_final_1247	P.riograndensis_final_1247	hypothetical protein				yes		+		GGTTAAGAAATAAACTTAAAGTTCATCTGGAGAAAGAGGGGGTTAACCTGTGAAGAGAGAAGAGTTATATA
1471172	Rev	Intragenic		glpX	P.riograndensis_final_1249	Fructose-1,6-bisphosphatase class 2	1470727	1469846	445	yes		+		GAATCCGACGCGCGTCCTCTCGATGGAGGATATGGTCGGCACCGGCGACGTCATCTTCGCGGCGACGGGCG
1472915	Fwd	Antisense		P.riograndensis_final_1251	P.riograndensis_final_1251	putative signal transduction protein with CBS domains				yes	+			CGTAATGAAATGTGAGGATGGCTCCATGCGTTTTTGATTCCTCCCGTTATCCTTTGGCTTCTAGATCGAGG
1432994	Fwd			P.riograndensis_final_1208	P.riograndensis_final_1208		1433042	1433284	48					CAGTAAGGTCACCAGGAATCGTCATGGATCTCTGATGGATGTGTGACATAAGTTATGGTATTATTAATTTA
1433350	Fwd			P.riograndensis_final_1209	P.riograndensis_final_1209	Sec-independent protein translocase, TatC subunit	1433393	1434166	43					AATAAAATCATCTTTTCACGCGGGGGCGTTTCTCTCAGTGCTGTTTCAGGCTGGGCGGCGCCCCTTTTTTG
1434332	Fwd			P.riograndensis_final_1210	P.riograndensis_final_1210	chaperonin gros	1434506	1434787	174					TCCCAAAAACAAATACGATTTTACGTAAAAGGACTTGAAATCCGCCTTCAAGTTGAGTATCATAAAAATTG
no TSS	Rev	Operon P.riograndensis_final_1259-P.riograndensis_final_1258	2
1446881	Fwd			P.riograndensis_final_1224	P.riograndensis_final_1224	transcriptional regulator	1446893	1447498	12					AACCCAGATTTCAATAAAGATTTATACTCAATTTGTTGAATTACTCTAAAACTTAAGTTACACTACCTATG
1473556	Rev	Operon P.riograndensis_final_1251-P.riograndensis_final_1250-P.riograndensis_final_1249	3	P.riograndensis_final_1251	P.riograndensis_final_1251	putative signal transduction protein with CBS domains	1473535	1472891	21					ATAGCACGTAAGAATGGAAGGGGGAATCGGCAAACGGTGCTCCTTTTCAGTGAAGGAACGCCAGATTGCAT
no TSS	Fwd	Operon P.riograndensis_final_1281-P.riograndensis_final_1282	2
1505380	Fwd	Suboperon P.riograndensis_final_1282	1	P.riograndensis_final_1281	P.riograndensis_final_1281	hypothetical protein	1505447	1506259	67	yes		+		AATGGGCGAAGGATCTGAAAGCAGCCTATGAATCCAAGGAATTCGAGGAGTACATCCACGCGCAGGACAAA
1508908	Rev	Intragenic		malL	P.riograndensis_final_1285	Oligo-1,6-glucosidase	1507947	1507351	961	yes		+		GGCCATGGAAGCTGGCGGATATAAAGTCTATCTTCTCCAAATGGCAAACCGCGCTGCATGGCAAGGGCTGG
no TSS	Rev	Operon P.riograndensis_final_1286-P.riograndensis_final_1285	2
1473648	Rev	Operon P.riograndensis_final_1251-P.riograndensis_final_1250-P.riograndensis_final_1249	3	P.riograndensis_final_1251	P.riograndensis_final_1251	putative signal transduction protein with CBS domains	1473535	1472891	113					TTTTCAATAATATATTATATATGACGTATTATATGTTGCATTAATGATCATTATTGCGTATTATATAAGCA
1475641	Fwd			P.riograndensis_final_1254	P.riograndensis_final_1254	transcriptional regulator	1475713	1477131	72					ATATCCGAAGAGGAACAGAACAGATTATAGATGACAGAACAGATGTGGAGCGGAATGTAGTACAATAGGGC
no TSS	Fwd	Operon P.riograndensis_final_1290-P.riograndensis_final_1291	2
1515641	Fwd	Suboperon P.riograndensis_final_1291	1	P.riograndensis_final_1290	P.riograndensis_final_1290	AraC family transcriptional regulator	1515669	1516745	28	yes		+		GACAATATTCAGGAATAATACAGCAAGAATGCAGGAAGAAAGCGCCGGGGCAGATTTGTATGATAGAGATA
no TSS	Fwd	Operon P.riograndensis_final_1292-P.riograndensis_final_1293	2
1517555	Rev	Antisense		P.riograndensis_final_1292	P.riograndensis_final_1292	hypothetical protein				yes	+			AGCCGACAAAAATCAGTGACTCCGGTGCCGGAACATCAAAATGTGCCCCGTACATCTCTTCCTGCTCAAGG
1519381	Rev	Intragenic		P.riograndensis_final_1295	P.riograndensis_final_1295	toxin-antitoxin system, toxin component, GNAT family	1514166	1513162		yes		+		TCCAATCTGCTCTATCAGTCACGCGGATTTGTGGAAGTGGGCAAAATCCCGGACTATGTAATCAATAGCGA
no TSS	Fwd	Operon P.riograndensis_final_1298-P.riograndensis_final_1299	2
no TSS	Fwd	Operon P.riograndensis_final_1303-P.riograndensis_final_1304	2
1504325	Rev			yqiK	P.riograndensis_final_1280	Uncharacterized protein YqiK	1504262	1503525	63					AATTGCCAAATCAGCGCCCTTTCGCTTCCGGCGGACAGGGTTTCCTGCTGGAGTGTTGAATATGAAATAGG
1533210	Fwd	Intragenic		P.riograndensis_final_1308	P.riograndensis_final_1308	hypothetical protein	1534906	1535811	1696	yes		+		ATCAAGCGCAAGACCCGCCTCGAAGAGCTGGTGGTCCGCTACAATACGATTCAGCAGGCCCAATTCTATAT
1534395	Rev	Intragenic		P.riograndensis_final_1309	P.riograndensis_final_1309		1531896	1531480	2499	yes		+		TGGAGCAGACTGCCCAGACTTCCAGCTTCGGCACCGGGGTTCAAGGATTCAGCACAGGATCACAAGGATTT
1504386	Rev			yqiK	P.riograndensis_final_1280	Uncharacterized protein YqiK	1504262	1503525	124					GCCCACGAAAGCAGACCAAAATAGCCCGCTTAATGTTTCATTAACGTCAGCTCAATGTTAAAATTGCCAAA
1535298	Fwd	Intragenic		P.riograndensis_final_1310	P.riograndensis_final_1310	Conserved hypothetical membrane protein	1535917	1536405	619	yes		+		TGGGAGACCGTTGGCTGGGACTGGAAGTGAACGGTACAAAGGGCACAACGTACGCGATCCACGGCAATAAT
1538979	Fwd	Intragenic		P.riograndensis_final_1313	P.riograndensis_final_1313	ABC transporter like protein	1539269	1539697	290	yes		+		TGGAACGGGGAAGCAGGCCCCGGCTGTTTCCGGGGACTTACGAAGAGTATGCTGCCAAGGAGCGCAGCCTT
no TSS	Fwd	Operon P.riograndensis_final_1314-P.riograndensis_final_1315	2
1539651	Fwd	Suboperon P.riograndensis_final_1315	1	P.riograndensis_final_1314	P.riograndensis_final_1314	conserved hypothetical protein	1539746	1540450	95	yes		+		TCAGCAGTGACCAAAACCATCAACAAAGCCGTGGAAGTGACTGTAGTCGAAAACCGGGGGCGGTATTCCGG
1540898	Rev	Antisense		P.riograndensis_final_1316	P.riograndensis_final_1316	transcriptional regulator, MerR family				yes	+			AGTTCCCTGGAAATATACGCTCTAACTGCTTTTTCATAAAGCCCTCTCTGCTTCGCTCATCCAACTCAAGG
1513037	Rev			P.riograndensis_final_1288	P.riograndensis_final_1288	family 1 extracellular solute-binding protein	1512960	1511698	77					ATCCTGCCGTAGGAACCTGTATCACAACTGGTTAAATCCAGTATCTACAGGCATCTAATCCAGGGATAGTT
1514228	Rev			P.riograndensis_final_1289	P.riograndensis_final_1289	LacI family transcriptional regulator	1514166	1513162	62					GTCCGATTGCTTTTCATTTTTGTGTAATCTTTCCGTTGACAAAAATATATCTTGCCTTTATATTTCAGGTA
1567406	Fwd	Intragenic		alr	P.riograndensis_final_1335	Alanine racemase	1568347	1568640	941	yes		+		CTGAAAGTGCACATCAAGATAGACAGCGGGATGGGACGGCTGGGGCTTTTGCCGGCTGATGCCCCCGATTT
1531995	Fwd	Operon P.riograndensis_final_1307-P.riograndensis_final_1308	2	P.riograndensis_final_1307	P.riograndensis_final_1307	hypothetical protein	1532052	1533107	57					GTGTCTCCGGGAGCATAATAATTGTTATTAACAACTTGATAATATCAAAAACATATGCTAAGATATTGTTA
1534746	Rev			P.riograndensis_final_1309	P.riograndensis_final_1309		1534709	1534218	37					CTTTCTTGATCAGCTCGTCCCTGGACAACAACCATGAATAAACCGTACTTTCATCACAGATAATAACATCG
1549525	Fwd			P.riograndensis_final_1319	P.riograndensis_final_1319	Conserved hypothetical protein	1549556	1550710	31					TGGATCATATCTCTGTATTTTCTGAACAGGATTCAATTAACAATATGGCCGGATAAGCTATAATACTTCCA
1566904	Fwd			alr	P.riograndensis_final_1335	Alanine racemase	1566964	1568145	60					GAGGTTCTGCCAAAAGATAGCTCCCTGCTTACATTGACAGCCGCCTTCGATTAGCATTACCATTGACGGTA
no TSS	Fwd	Operon P.riograndensis_final_1349-P.riograndensis_final_1350	2
1568256	Fwd	Operon P.riograndensis_final_1336-P.riograndensis_final_1337	2	P.riograndensis_final_1336	P.riograndensis_final_1336	CopG family transcriptional regulator	1568347	1568640	91					GATAATGTCGTATTGACGAGTGTGACTTATGGTCTATACGAACCGCCATTTCTAGTTTATAATGGAATGCA
1592498	Fwd	Intergenic, NOK		-	-	-				yes			+	GCAGAGTGGAAAGAGAATTAGTAGGAAGAGATATTGTTTGCATGTGGCAGAATGGCATAGAATGAATTGTG
no TSS	Fwd	Operon P.riograndensis_final_1358-P.riograndensis_final_1359	2
no TSS	Fwd	Operon P.riograndensis_final_1361-P.riograndensis_final_1362	2
no TSS	Fwd	Operon P.riograndensis_final_1364-P.riograndensis_final_1365-P.riograndensis_final_1366-P.riograndensis_final_1367-P.riograndensis_final_1368-P.riograndensis_final_1369	6
1574215	Rev			P.riograndensis_final_1342	P.riograndensis_final_1342	Conserved hypothetical protein	1574183	1573464	32					AAAAAAGTATTATATATTACCTGTGATTGGCTTTTGACAGCAATAATCGCCAACGTTATAATAATTAGTTG
1576812	Fwd			P.riograndensis_final_1345	P.riograndensis_final_1345	Conserved hypothetical protein	1576935	1577441	123					TCCGGTGTGGAATCCACCAGCCCATGTGGACAAAATTCACTTTGGACAGCTTTTGTGCTACAATTAGACCG
1579337	Fwd			ydcI	P.riograndensis_final_1347	Uncharacterized protein YdcI	1579379	1581607	42					GCAGGCGAAACAGGCCGATTGATATTCTCTGGATTTTGGCACGGGGCTAATCTGTGATACTATTTTAGGTA
1587379	Rev			P.riograndensis_final_1351	P.riograndensis_final_1351	transcriptional regulator CdaR	1587297	1586272	82					ATGGACCAGATTTACCCGAAACAGGCAAGTGCCCCTGACAACAGCATTAAAAACCGCTATACTTTTGTTCA
1623975	Fwd			P.riograndensis_final_1376	P.riograndensis_final_1376	hypothetical protein	1624133	1624627	158					GATTGTAACAGTTAAAATATAATTTTGCTAGTTACTTGATGCGTGGCAGAGAATATGCTACATTTCTATTG
1624745	Fwd			P.riograndensis_final_1377	P.riograndensis_final_1377	hypothetical membrane protein	1624774	1624944	29					TCTCCTTACAGGGAGGCCCGGAGCTGCGGCTATTTGTTTCAAACGGGAAAGAGTCAGGGTAATGGATTCTA
1625192	Rev			P.riograndensis_final_1378	P.riograndensis_final_1378	hypothetical protein	1625165	1625028	27					GGCGTGCACTAGGAACGGAAATTCCGGCTTGCCGCTGCACCATTGGGCGGGTTACCCCATATGCTATCCTA
1625641	Rev			P.riograndensis_final_1379	P.riograndensis_final_1379	conserved hypothetical protein	1625610	1625251	31					ACAAGTCCTCTCCACAGGAATTTACGCTCTCTACTTGAATTGTAACTTGTGCATAGGCTACACTGTCAAGA
1625680	Fwd			P.riograndensis_final_1380	P.riograndensis_final_1380	SprT-like protein	1625710	1626216	30					TAAGTCATTCTCCCTCCGAACTTGTCTTCCTTCTTGACAGTGTAGCCTATGCACAAGTTACAATTCAAGTA
1655181	Rev			bsaA	P.riograndensis_final_1406	Glutathione peroxidase homolog BsaA	1655150	1654668	31					TGAAACGGAGATGCAATGTTGTTATAACCTTACGGCTTGCTTCTTACGATAAATAGTGTAAAATTAAATTG
1672378	Fwd	Intragenic		purU	P.riograndensis_final_1424	Formyltetrahydrofolate deformylase	1672707	1673570	329	yes		+		GCAGGATGTGCAGCGGGTAAGTCACAGTGATGATGTAAATGAGCTGAAACGCATCGGACGCACGATCGAGC
1655876	Fwd			P.riograndensis_final_1408	P.riograndensis_final_1408	Conserved hypothetical protein	1655930	1656214	54					GGGCCATAAATCGCAGGCGGGAGCGTCCGCTTTGGTTGACATCACCCCCAAAATTCTTTAATATGTCTAAG
1658049	Rev			P.riograndensis_final_1410	P.riograndensis_final_1410	Conserved hypothetical secreted protein	1658000	1656813	49					AAAATTCCGTCAGCTCTTATATCCAGCACAGGATATTCCCCGAACCATTATTGTCCTGTATAATTTATACG
1688288	Rev	Antisense		tkt	P.riograndensis_final_1437	Transketolase				yes	+			ACCGCCGTGGCCGCCTTTACCTTGCTTGTTCGGGCTGCCGTAGCCGATGACGGTCTTCACTTCGATCAAGG
no TSS	Fwd	Operon P.riograndensis_final_1437-P.riograndensis_final_1438	2
1670263	Rev	Operon P.riograndensis_final_1422-P.riograndensis_final_1421	2	P.riograndensis_final_1422	P.riograndensis_final_1422	hypothetical protein	1670217	1669753	46					ATAAATCTAGGCAAGCTCTTAGCGCCTGCTTCCGCTTCGCAAAACTTTGGAAATGCGCTATACTTTAGATG
1670361	Fwd			nfo	P.riograndensis_final_1423	Probable endonuclease 4	1670389	1671516	28					TTTGCGAAGCGGAAGCAGGCGCTAAGAGCTTGCCTAGATTTATTTTCCCGATCACGGTAGAATAAGGGTTA
1687172	Rev			P.riograndensis_final_1436	P.riograndensis_final_1436	hypothetical protein	1687116	1686472	56					CCTTTGGTCCAGTAACTGAATAAGACTAAAGTTTGTTTTACAACGCTGGAATATACAGTAAGATGGAATTA
1694904	Fwd	Intragenic		pgi	P.riograndensis_final_1443	Glucose-6-phosphate isomerase	1696148	1696783	1244	yes		+		ACAAGGAAGAGTTCGCCCGGATCCAGCAGGCGGCCAAGAAGATTCAGAGCGATTCCGATGTGCTTATCGTT
1695675	Fwd	Intragenic		pgi	P.riograndensis_final_1443	Glucose-6-phosphate isomerase	1696148	1696783	1244	yes		+		CCATGGGCCAATTCATTCAAGAGGGGAACCGCAACATTTTTGAAACGGTGATCCAGGTTGAAAAGGTCCAG
no TSS	Fwd	Operon P.riograndensis_final_1444-P.riograndensis_final_1445	2
1696421	Fwd	Suboperon P.riograndensis_final_1445	1	yvyE	P.riograndensis_final_1444	IMPACT family member YvyE	1696787	1697368	366	yes		+		ACAGTCGGATGACGGGGAGCCGAGTGGAACGGCCGGTAAACCGATTTTGGAGGTAATTCGCAGCCAAAACG
1696810	Fwd	Intragenic		P.riograndensis_final_1445	P.riograndensis_final_1445	transcriptional regulator, TetR family	1698123	1698944	1313	yes		+		TGGTTACAGAAGGGCGGCGGCTTTACTACAGCGAAGGGGAATAAGATATGGCAAGAAGAGCAGTCGAGCAG
1687491	Fwd			tkt	P.riograndensis_final_1437	Transketolase	1687528	1689576	37					ATAAGCTGTTCAAACATAGGGTCTGTAAAAACAATTGGAATTGCTTCCACATTAGTGTTACAATAATAGTC
no TSS	Fwd	Operon P.riograndensis_final_1447-P.riograndensis_final_1448-P.riograndensis_final_1449-.riograndensis_final_1450	4
1691923	Fwd			P.riograndensis_final_1440	P.riograndensis_final_1440	alpha/beta hydrolase fold protein	1692008	1692829	85					GAAGCCGCGTTTAATTGTTATGCATGTATGTGTACTTGCCAGTCAAACCGAAATTTGTTATTCTGTAATAA
no TSS	Fwd	Operon P.riograndensis_final_1455-P.riograndensis_final_1456	2
1706052	Fwd	Intragenic		mtnE	P.riograndensis_final_1455	Transaminase MtnE	1707210	1708229	1158	yes		+		GTGCAAAGAGGTGCAATGAGCATGGATTTTATACCCTCCAGAATCGTCACAGAGCTTCCAGGTAATTATTT
no TSS	Fwd	Operon P.riograndensis_final_1457-P.riograndensis_final_1458-P.riograndensis_final_1459	3
no TSS	Fwd	Operon P.riograndensis_final_1461-P.riograndensis_final_1462	2
1713000	Fwd	Intragenic		P.riograndensis_final_1462	P.riograndensis_final_1462	putative methyltransferase	1713092	1713436	92	yes		+		TTGAAGATGAGATTAAAGAATCGATTAAAAAATTTGGCGATGTCCTAAATGTTTATGATACCATCGACTTG
no TSS	Fwd	Operon P.riograndensis_final_1463-P.riograndensis_final_1464	2
1714730	Rev	Intragenic		P.riograndensis_final_1465	P.riograndensis_final_1465	HAD-superfamily hydrolase				yes		+		CCGTACGCAAGCTGTTCAACTACTGCGTGGAGCATAACCTGCACTTGCAGACCTATATTGATGACAAGCTG
1694456	Rev			P.riograndensis_final_1442	P.riograndensis_final_1442	3-hydroxyisobutyrate dehydrogenase	1694418	1693516	38					TGGAAACGCTTGCTGCACCGCACAATGGACCGTTTTGTGGAACAAGCCAGGGTGCCGTGATAGAATATATA
1694611	Fwd			pgi	P.riograndensis_final_1443	Glucose-6-phosphate isomerase	1694668	1696023	57					ACATGGTTCAAAAGCCCGGGATGTGCCTAATGACCTTGCCAGTCAAGGCAAATTAAAGTATCCTAATTATA
no TSS	Fwd	Operon P.riograndensis_final_1480-P.riograndensis_final_1481	2
1697972	Rev			P.riograndensis_final_1446	P.riograndensis_final_1446	hypothetical protein	1697942	1697541	30					TTATCACTACTTTACCAAATGCCGCTTGCGCTCGTCAATTACTTTCGTTCGATTTGGGGTAAACTATAGTA
1736255	Rev	Intragenic		P.riograndensis_final_1484	P.riograndensis_final_1484	serine chemoreceptor protein				yes		+		AGCATCGAGGTCCAGCCAGCCATGGAACAGGCCGCCAAAGGAAAGGCCGGACTCAGTGAAATCTATAGTGA
1704901	Rev	Operon P.riograndensis_final_1453-P.riograndensis_final_1452	2	luxS	P.riograndensis_final_1453	S-ribosylhomocysteine lyase	1704876	1704421	25					ATTTTAATTAAGCAGATTAGTATACTCGGATTAACTATTTACTTCTCTTATTCATTGTGATAGTTTGATAT
1748005	Rev	Antisense		P.riograndensis_final_1490	P.riograndensis_final_1490	Phosphinothricin acetyltransferase				yes	+			AGAGCGGCCTGTGATGACTGTTATGCTCCTGAAACCACTTTTCCCTGTCGGCAACGCTCACCGGCTCAAGA
1748772	Rev	Intragenic		P.riograndensis_final_1491	P.riograndensis_final_1491	Conserved hypothetical protein				yes		+		TTTTAGCTGCAGGTCTTTTTGTTTATAATGTTAATTAAGAGGTGAGCCTTATGAAATCTACAGATTTGTGT
no TSS	Fwd	Operon P.riograndensis_final_1493-P.riograndensis_final_1494	2
1750879	Fwd	Suboperon P.riograndensis_final_1494	1	P.riograndensis_final_1493	P.riograndensis_final_1493	hypothetical protein	1750968	1752254	89	yes		+		GATTGTCGTCAATCAGCATTCTCTCGAATCTATCATTGACGAATCGCCTCAAGCCTATAAGAATGTAGATG
no TSS	Fwd	Operon P.riograndensis_final_1495-P.riograndensis_final_1496	2
1752715	Fwd	Suboperon P.riograndensis_final_1496	1	P.riograndensis_final_1495	P.riograndensis_final_1495		1752778	1753284	63	yes		+		CGGAAGGCGAAGAGGAGAATCACAGCCGCGTATACTTGCTTCTCCCCCCTGCAAATCGTACAATTATCTGA
no TSS	Fwd	Operon P.riograndensis_final_1497-P.riograndensis_final_1498	2
1755670	Rev	Intragenic		P.riograndensis_final_1499	P.riograndensis_final_1499	ApbE family lipoprotein				yes		+		GACCGCCGGCGGCGCTAAGGTATCCACGGATGGCGGAACGAAGTCCCTGGAGCAGACGTTTTATATTTATG
1716270	Rev			P.riograndensis_final_1466	P.riograndensis_final_1466	protein of unknown function DUF6 transmembrane	1716223	1715279	47					GCCCTTGTCCGATCTGTTCCGGGCACAGTTTCGTCTTGTCCTCCCCCCTGTTTTAAGCTACAATTTGGAGA
1718807	Rev			lplJ	P.riograndensis_final_1469	Lipoate-protein ligase LplJ	1718673	1717672	134					GAGGCGGAATTCTGCCCGGGCGCTGCTTGTTCTTTTTGTGCAAACTGTACTTTTGGTTTAAAATAACTATA
1733104	Fwd			P.riograndensis_final_1482	P.riograndensis_final_1482	Conserved hypothetical secreted protein	1733138	1733905	34					AATATCCATTTAATCAAAATTTAACATAAAATAGGTTTACTATTGGTACATTATATGGTATATTTATCCTG
no TSS	Fwd	Operon P.riograndensis_final_1509-P.riograndensis_final_1508	2
1739444	Rev			ykvY	P.riograndensis_final_1486	Putative dipeptidase YkvY	1739372	1738311	72					GGTCATAAACCAGGGACCACCTCATTTTCCTGCGCGTGCACCCTACCGGGTTATGATCTATAATGAGAGCG
1756033	Fwd			P.riograndensis_final_1500	P.riograndensis_final_1500	TetR family transcriptional regulator	1756099	1756671	66					TTCACGCTTCGGGTGAAAGAATTAATTAAAATTGTTGTCATATCGGCGCAGACATGTTAAATTGATTGTTG
no TSS	Fwd	Operon P.riograndensis_final_1516-P.riograndensis_final_1517	2
1774914	Fwd	Suboperon P.riograndensis_final_1517	1	P.riograndensis_final_1516	P.riograndensis_final_1516	Radical SAM domain protein	1776116	1776646	1202	yes		+		ATGGAAATGTTCCAGTTCCTGATCGACAACCATCAGGGCTGTGTGTTCCAGTTCGAGATTACAGCGGATAT
1760710	Rev	Operon P.riograndensis_final_1503-P.riograndensis_final_1502	2	P.riograndensis_final_1503	P.riograndensis_final_1503	family 2 glycosyl transferase	1760640	1759708	70					GTAAACGCTATAAAAAAAAGTAAACGAAAGTGGTATATACGCCCTACCTGAAGGGGGGTACACTTAGAGCA
1762480	Fwd			P.riograndensis_final_1505	P.riograndensis_final_1505	putative dithiol-disulfide isomerase involved in polyketide biosynthesis	1762537	1763259	57					TGGAGCTGTGAAAACCGCGGCGGAAGAAATATACTTGTAATTTTCAGTTTTTAACTATACAATTGTAAGTG
1767893	Rev			P.riograndensis_final_1510	P.riograndensis_final_1510	pseudouridine synthase, RluA family	1767865	1766840	28					ACCAGCCACCTCCTCCCCCTTCCGGGCTCTTTCGTAGTATTTCTTTACCGCTCATGGTATATTGAGGAGTA
1772250	Fwd			P.riograndensis_final_1515	P.riograndensis_final_1515	Probable ATP-dependent DNA helicase RecQ	1772276	1774111	26					GGATTTTTTATGCCCTGATTTACACTTCCGGCGGTTGCTCAATACCCCGTTGCCCGGTAAACTAAAGATAG
1780971	Rev	Operon P.riograndensis_final_1521-P.riograndensis_final_1520	2	ytqA	P.riograndensis_final_1521	Putative protein YtqA	1780853	1779897	118					GCCTATTTTCCGCCTCAATTCCAGCGGCCTTCATGTTACGTTGACCGCTGATTTTTGATACAATGGAAAGG
1781098	Fwd			P.riograndensis_final_1522	P.riograndensis_final_1522	hypothetical protein	1781190	1781372	92					GGCGGAAAATAGGCAGGAATAATAGCGTTTTCATCTTGATAATGCTTACACACTATGTTATATTTAAAATG
1781176	Fwd			P.riograndensis_final_1522	P.riograndensis_final_1522	hypothetical protein	1781190	1781372	14					GCCGCTGCAGCCCACATAATTTCTATATCATGAATTCATAATTTCGTGTCGCAAGGTTCATAATAATATCA
1781520	Fwd			trmB	P.riograndensis_final_1523	tRNA (guanine-N(7)-)-methyltransferase	1781559	1782275	39					AGGCGGAGAATTCCTTTTTTTTCGGTGAAATCCCTTTACTTTTGCGGACAAGTTCGGCACAATATTGCAAG
1784553	Rev	Operon P.riograndensis_final_1525-P.riograndensis_final_1524	2	P.riograndensis_final_1525	P.riograndensis_final_1525	membrane-associated phospholipid phosphatase	1784481	1783954	72					AACTGGCATTTTCCGAGCTTACCCGAGCTTTTTCTTGAAATGGACTACCTTAAAAAAGTATGATAAAGACA
1784688	Fwd			P.riograndensis_final_1526	P.riograndensis_final_1526	glycosyl transferase family 2	1784891	1786132	203					CCAGTTTTGACTTCACAGCCACTTACACCTTACAATGATTCAAGCAGGCTGAACGCGTTTAAAAGGTAACA
1788929	Fwd	Intragenic		yufN	P.riograndensis_final_1531	Uncharacterized lipoprotein YufN	1789769	1791307	840	yes		+		CTGACTTGGGGTATCGGTTTTGACCTTGGCGATGCTATTAAGAAGGTTGCTACTGAGAATCCGAATGCCAA
1789347	Fwd	Intragenic		yufN	P.riograndensis_final_1531	Uncharacterized lipoprotein YufN	1789769	1791307	840	yes		+		AATCCCGCAACAAAGCAGGCGGCGCTAAAGTTTGGGTAATCGGTGTAGACAAAGACCAATCCCTGGAGTTT
no TSS	Fwd	Operon P.riograndensis_final_1532-P.riograndensis_final_1533-P.riograndensis_final_1534	3
1791198	Fwd	Suboperon P.riograndensis_final_1533-P.riograndensis_final_1534	2	yufO	P.riograndensis_final_1532	Uncharacterized ABC transporter ATP-binding protein YufO	1791300	1792376	102	yes		+		GGCAAAGCGGTGCTGCTAATTTCTTTTGAACTCGATGAAATCATGAATGTATCTGACAGAATCGCCGTCAT
1786203	Fwd	Rfam: L20_leader, Operon P.riograndensis_final_1527-P.riograndensis_final_1528-P.riograndensis_final_1529	3	infC	P.riograndensis_final_1527	Translation initiation factor IF-3	1786418	1786915	215					TTAGAGTCATTTTACAAGAAATGCACTTGCAGTTCTTGACACAGCTTGTAGAGTGATGTATATTATTCAAG
1786319	Fwd	Rfam: L20_leader, Operon P.riograndensis_final_1527-P.riograndensis_final_1528-P.riograndensis_final_1529	3	infC	P.riograndensis_final_1527	Translation initiation factor IF-3	1786418	1786915	99					TGACTGGCCTCCGCCAGCTGGTTTTGATCTCAATGCTTTATGGATGTTATAATTCATGAACGTTGATCAAA
1788228	Rev			ykhA	P.riograndensis_final_1530	Uncharacterized acyl-CoA thioester hydrolase YkhA	1788199	1787657	29					AGCTTGATTTATTTCGGTTCATTATATATATTATTGCACAGTTATGAGTTTTCTATTATCATGGATGACTA
1796600	Fwd	Suboperon P.riograndensis_final_1538	1	ilvB	P.riograndensis_final_1537	Acetolactate synthase large subunit	1796660	1797148	60	yes		+		GCGCTGCGTGGAAGGAAGCCCTGGAAACGCCGGGACCCGTTCTGGTAGAATTCGTTGTTCCCAAGGACGAG
1796631	Fwd	Suboperon P.riograndensis_final_1538	1	ilvB	P.riograndensis_final_1537	Acetolactate synthase large subunit	1796660	1797148	29	yes		+		GGGACCCGTTCTGGTAGAATTCGTTGTTCCCAAGGACGAGAATGTCTACCCGATGGTAACTCAAGGGTCGA
1796807	Fwd	Intragenic		P.riograndensis_final_1538	P.riograndensis_final_1538	acetolactate synthase small subunit	1797434	1798426	627	yes		+		CGGGCGCCGGGGCTTCAATATTGAGAGCATCACCGTCGGGCAGTCCGAAGAGGCCGGCCTGTCCCGGATGG
1788446	Fwd			yufN	P.riograndensis_final_1531	Uncharacterized lipoprotein YufN	1788505	1789587	59					GCAAATTATTATTGACCTGAGGTCATTAATGGACTGGATTTTAGGTTTTTTACCAGTTATAATTTGACTTA
1793472	Fwd			P.riograndensis_final_1535	P.riograndensis_final_1535	hypothetical membrane protein	1793538	1793870	66					TGAAGCTGCAAGAGAGGCTGACGGGGACAGGTGTACAGGCGAAGCGTTATGCGCGCGAATAGACTGTTGTG
1794351	Rev			P.riograndensis_final_1536	P.riograndensis_final_1536	acetyltransferase, GNAT family	1794328	1793867	23					GGGCAATCGTCACAAAATGTTGTTCTTTCCTTGCCGGAACGCCCACACCCCTTAGAGCATATGATATACGA
no TSS	Fwd	Operon P.riograndensis_final_1545-P.riograndensis_final_1546	2
1807165	Fwd	Suboperon P.riograndensis_final_1546	1	P.riograndensis_final_1545	P.riograndensis_final_1545	Conserved hypothetical membrane protein	1807276	1808364	111	yes		+		GATCGGTTTCGGCTGTGTAGGTGCGGGTATTCTGCTGCTGATCGTCACCACCTTCCCGGGGCTTTGGGATT
1807960	Fwd	Intragenic		P.riograndensis_final_1546	P.riograndensis_final_1546	Conserved hypothetical membrane protein	1809650	1810732	1690	yes		+		AACCAGTGACGGATCGATTGAAGCCGGCAATCTGCAGTCCGGCATTGAAGCGGATACGAGCAACGGCAGAC
1794468	Fwd	Operon P.riograndensis_final_1537-P.riograndensis_final_1538	2	ilvB	P.riograndensis_final_1537	Acetolactate synthase large subunit	1794915	1796663	447					AACAACATTTTGTGACGATTGCCCAAAAGAAGGGTATTGACTAACCGTGTGAGGAATCATATAATGTGTCT
1805590	Rev			P.riograndensis_final_1542	P.riograndensis_final_1542	response regulator containing CheY-like receiver and SARP domains	1805474	1804326	116					TATTTTTTTGGGGCGGCCGAAACTCCCCCATTTGAAGGAAAAACTGTCTTCCTGTCGAAAATACATAACTA
1809940	Fwd	Intragenic		leuB	P.riograndensis_final_1548	3-isopropylmalate dehydrogenase	1809650	1810732	47	yes		+		GTGCGGTCGGCGGGCCGAAATGGGACAACAACCCCAAGGAGCTGCGTCCGGAAACCGGGCTGCTGGGCATT
1805684	Fwd	Operon P.riograndensis_final_1543-P.riograndensis_final_1544	2	P.riograndensis_final_1543	P.riograndensis_final_1543	Conserved hypothetical protein	1805757	1806272	73					ACAGTTTTTCCTTCAAATGGGGGAGTTTCGGCCGCCCCAAAAAAATAGTTGAAATCTTTGCAGGGGAAAAG
1805708	Fwd	Operon P.riograndensis_final_1543-P.riograndensis_final_1544	2	P.riograndensis_final_1543	P.riograndensis_final_1543	Conserved hypothetical protein	1805757	1806272	49					GTTTCGGCCGCCCCAAAAAAATAGTTGAAATCTTTGCAGGGGAAAAGAGAAGTCCTGCGTCTAATATTATG
1811289	Fwd	Intragenic		ykuU	P.riograndensis_final_1549	Thioredoxin-like protein YkuU	1810972	1811511	105	yes		+		ACAAAGCATGGATTACCACACCTAAGGATTCGAACGGCCTTGGCCCGATCAACTTCCCGCTTGCTTCGGAT
1809486	Rev			yrpG	P.riograndensis_final_1547	Uncharacterized oxidoreductase YrpG	1809435	1808455	51					TCTATGAAAGTGATAGGTTACGCCTATAACTGAATTTGCTCTTGTTCCTTAAGAAGATTACAATTAATTTG
1809603	Fwd			leuB	P.riograndensis_final_1548	3-isopropylmalate dehydrogenase	1809650	1810732	47					GGCGTAACCTATCACTTTCATAGAATCTATATCTTTGTCCTTTGGCCGTGGTTATGATACAACAATATACA
1810769	Fwd			ykuU	P.riograndensis_final_1549	Thioredoxin-like protein YkuU	1810972	1811511	203					CGATCTCATTGTGGCGGCTATCCGCAAAGCCTAAGCTGGAACACAGCGTTTCTCCTTTTGACGCAGAAAAA
1810867	Fwd			ykuU	P.riograndensis_final_1549	Thioredoxin-like protein YkuU	1810972	1811511	105					TTATAATAATTATAAAAAAGTAATGACTGTAATATTGACTTTGATTTTGTACGATGATACCATTTGGTCTA
1818867	Rev	Antisense		P.riograndensis_final_1557	P.riograndensis_final_1557	pyruvate carboxyltransferase				yes	+			GGAACGTCTGCACCAGCTGCAGGGCCTTGTCCACATCTTTGCTGTAGCAGGCAACGCGGATCAGATCGAGC
1812648	Fwd			P.riograndensis_final_1551	P.riograndensis_final_1551	PAS sensor protein	1812711	1813814	63					TATAGTTGAAACGGTTGGATAATATAATACGATTTCCGAATGTTCTGGCGGCTTCGTCATATACTTAAATA
1828180	Fwd	Suboperon P.riograndensis_final_1563	1	P.riograndensis_final_1562	P.riograndensis_final_1562	hypothetical protein	1828998	1829645	818	yes		+		GAGCTGCGCTGTCTGTTTGGCCGGGAAATTCCGGCGGCGATCTTTGGGAGCCGGACCCAAGTGGAGGTCAG
1828195	Fwd	Suboperon P.riograndensis_final_1563	1	P.riograndensis_final_1562	P.riograndensis_final_1562	hypothetical protein				yes		+		TTTGGCCGGGAAATTCCGGCGGCGATCTTTGGGAGCCGGACCCAAGTGGAGGTCAGCCGCAGTCCGTTTAT
1828350	Fwd	Suboperon P.riograndensis_final_1563	1	P.riograndensis_final_1562	P.riograndensis_final_1562	hypothetical protein				yes		+		GACGTTCAAGGTGATTTTTGTGAAGACGAACGATTTGTCCCCGGAAGAAAAAATAGAGTATGATGAACGCA
1837494	Fwd	Antisense		P.riograndensis_final_1570	P.riograndensis_final_1570	hypothetical protein	1838051	1839625	557	yes	+			ATCCCGCCGCCACCATCCCACCGCCGCCACCCCGCCGCTGCCATTCCGCGCCACCATCCCCCAGCTATCAT
1837607	Fwd	Antisense		P.riograndensis_final_1570	P.riograndensis_final_1570	hypothetical protein	1838051	1839625	444	yes	+			CCGCCGCCACCATCCCACCGCCGCCACCCCGCCGCTGTCATTCCGCGCCACCATCCCGCCACCACCATCTT
no TSS	Fwd	Operon P.riograndensis_final_1575-P.riograndensis_final_1576	2
1815759	Rev			P.riograndensis_final_1553	P.riograndensis_final_1553	hypothetical protein	1815720	1815583	39					CCAAGGCCTGAAACTCAAACATCATAGAGCCATTCGTTTAAGATCCCTGGGATGGGGGTATGTTAGTTATA
no TSS	Fwd	Operon P.riograndensis_final_1598-P.riograndensis_final_1599-P.riograndensis_final_1600	3
no TSS	Fwd	Operon P.riograndensis_final_1602-P.riograndensis_final_1603	2
no TSS	Fwd	Operon P.riograndensis_final_1604-P.riograndensis_final_1605	2
1818481	Fwd			P.riograndensis_final_1557	P.riograndensis_final_1557	pyruvate carboxyltransferase	1818553	1819512	72					TATGCGAGGGAAGGTGTATGAAGGGAAACTGAAATTTTCTTTACAATTGATTCTTTGCTACAGTATGATTG
1818486	Fwd			P.riograndensis_final_1557	P.riograndensis_final_1557	pyruvate carboxyltransferase	1818553	1819512	67					GAGGGAAGGTGTATGAAGGGAAACTGAAATTTTCTTTACAATTGATTCTTTGCTACAGTATGATTGAACGA
no TSS	Rev	Operon P.riograndensis_final_1621-P.riograndensis_final_1620	2
1827890	Fwd	Operon P.riograndensis_final_1562-P.riograndensis_final_1563	2	P.riograndensis_final_1562	P.riograndensis_final_1562	hypothetical protein	1827990	1828985	100					TTTCAGGAGATCCGCTGTCAGCCCCTTTCAGGTTGTTGATTACCTACAGTAACCATGATAAGCTTAGCTGG
1867479	Fwd			P.riograndensis_final_1592	P.riograndensis_final_1592	regulatory protein, LacI	1867504	1868478	25					GGGATGGTGTTAGCGGTTTGTTGGTCAGCCAATCTTTTCCTTACTAGGCCCGATAAATTATAATAGATAGA
no TSS	Fwd	Operon P.riograndensis_final_1628-P.riograndensis_final_1629	2
1885791	Fwd			P.riograndensis_final_1612	P.riograndensis_final_1612	carbonic anhydrase	1885826	1886650	35					AGAATCATTTTGAGAACTTTGAGCCTTTTTTCACTTGCTGCTTCCTATTCCATTATTTACTATTTATAGTG
1885802	Fwd			P.riograndensis_final_1612	P.riograndensis_final_1612	carbonic anhydrase	1885826	1886650	24					GAGAACTTTGAGCCTTTTTTCACTTGCTGCTTCCTATTCCATTATTTACTATTTATAGTGGTGCTCCACAT
no TSS	Fwd	P.riograndensis_final_1637-P.riograndensis_final_1638	2
1924186	Fwd	Suboperon P.riograndensis_final_1638	1	lplB	P.riograndensis_final_1637	Protein LplB	1924239	1925123	53	yes		+		GGACTGTTTAACTCAGTGATAAACCTGATCCTACTGGTCATTGTGAATAAAACTACCAAGAAAATAAGCGG
1925645	Rev	Antisense		P.riograndensis_final_1639	P.riograndensis_final_1639	P.riograndensis_final_1639				yes	+			TTTTGTCAAATAACGCTTTCAAGTTGGGCATATGTTTGTCAATCAAATCATTTAGAGGTATAATAGTGCCG
no TSS	Fwd	Operon P.riograndensis_final_1640-P.riograndensis_final_1641	2
1899307	Fwd			P.riograndensis_final_1622	P.riograndensis_final_1622	Conserved hypothetical protein	1899319	1900890	12					TTCGCGATCATATATATGGAAAATATAAAAATAAATGGAATCGTTGTGCAACTCGCACTATAATAAACAGA
1900954	Fwd			sigK	P.riograndensis_final_1623	RNA polymerase sigma-28 factor	1901020	1901721	66					CGGATAGATGATGAAGAAATAAGTTCCCCTGTACAGGCACTTCTAGGCGATGACCCACATACAATAAAAGG
no TSS	Fwd	Operon P.riograndensis_final_1663-P.riograndensis_final_1664	2
no TSS	Fwd	Operon P.riograndensis_final_1665-P.riograndensis_final_1666	2
1992492	Fwd	Intragenic		P.riograndensis_final_1677	P.riograndensis_final_1677	GDSL-like protein	1993056	1993181	564	yes		+		TTTGACAATCGCTTGCTGCCCCAAGATATACGCTGGGATTTCCGGAAGTTTGTGCCCGATCTCATTGTCAT
no TSS	Fwd	Operon P.riograndensis_final_1679-P.riograndensis_final_1680	2
no TSS	Fwd	Operon P.riograndensis_final_1681-P.riograndensis_final_1682-P.riograndensis_final_1683-P.riograndensis_final_1684	4
no TSS	Fwd	Operon P.riograndensis_final_1686-P.riograndensis_final_1687-P.riograndensis_final_1688	3
2021876	Fwd	Suboperon P.riograndensis_final_1688	1	P.riograndensis_final_1687	P.riograndensis_final_1687	non-ribosomal peptide synthase/amino acid adenylation enzyme	2022538	2029092	662	yes		+		TGGGGGGCTATGGGTTTGCCGCCTATTCGGCGGCGAGTGTATTTATGGATACGTACATGAAGATAAGAAAT
2028200	Fwd	Intragenic		P.riograndensis_final_1688	P.riograndensis_final_1688	Conserved hypothetical protein	2029125	2031773	925	yes		+		CACCATATCATTGCCGATAACCTCTCGGTTGAGATTCTTAAGAGTGAACTTATAAGCATATATAATGGTCA
no TSS	Fwd	Operon P.riograndensis_final_1689-P.riograndensis_final_1690	2
no TSS	Fwd	Operon P.riograndensis_final_1691-P.riograndensis_final_1692-P.riograndensis_final_1693	3
no TSS	Fwd	Operon P.riograndensis_final_1694-P.riograndensis_final_1695	2
1910907	Rev			P.riograndensis_final_1630	P.riograndensis_final_1630	ArsR family transcriptional regulator	1910892	1909984	15					AATAAGCACAGTTTTCCATTATGTCAACATTCAAGTTGATTTGTTAACTTTTAAGTTATATAATCGAAACA
no TSS	Fwd	Operon P.riograndensis_final_1699-P.riograndensis_final_1700-P.riograndensis_final_1701-P.riograndensis_final_1702	4
2075287	Fwd	Suboperon P.riograndensis_final_1700-P.riograndensis_final_1701-P.riograndensis_final_1702	3	P.riograndensis_final_1699	P.riograndensis_final_1699	putative polyketide synthase component,beta- ketoacyl synthase family protein	2075411	2076067	124	yes		+		GGTCCAGAACAATCTGGAGAAGGAGCTTAAGCTAACCGTTGAGATGGGGGATCTTTTTAAATATCCTACTA
2085305	Rev	Antisense		P.riograndensis_final_1702	P.riograndensis_final_1702	Conserved hypothetical protein				yes	+			AATCCTTACCCTCATACAAAGCAAGAAAATCCTGAATCAGCAACCGGTATGACATCTCATCCGATACGAGG
no TSS	Fwd	Operon P.riograndensis_final_1704-P.riograndensis_final_1705-P.riograndensis_final_1706-P.riograndensis_final_1707-P.riograndensis_final_1708	5
2107401	Fwd	Suboperon P.riograndensis_final_1707-P.riograndensis_final_1708	2	P.riograndensis_final_1706	P.riograndensis_final_1706	Conserved hypothetical protein	2107429	2112066	28	yes		+		ACAGGATGACATCAGCGATATCATGCAACTTCTGGATGAGTACAGCGAAGGCGAAACCTCCGTCGAGGAAA
2111814	Fwd	Suboperon P.riograndensis_final_1708	1	P.riograndensis_final_1707	P.riograndensis_final_1707		2112063	2116778	249	yes		+		TGATCTGGGGACAGGTGCTTGGTGTCGATGAAATTGGCTTATCTGCCAAATTCAACAATATGGGCGGCAAC
no TSS	Fwd	Operon P.riograndensis_final_1711-P.riograndensis_final_1712	2
no TSS	Fwd	Operon P.riograndensis_final_1713-P.riograndensis_final_1714-P.riograndensis_final_1715	3
2139078	Rev	Intragenic		P.riograndensis_final_1719	P.riograndensis_final_1719	hypothetical protein	2136769	2136161	2309	yes		+		CCGTCTCACAGGACAGCGTAATTACGGCTCCTTATGCAGACAACGAATACCTGTATACTGTATCCGCCGCT
no TSS	Fwd	Operon P.riograndensis_final_1720-P.riograndensis_final_1721	2
2145373	Rev	Intragenic		P.riograndensis_final_1723	P.riograndensis_final_1723	serine/threonine-protein kinase afsK	2141699	2138112	3674	yes		+		ATCAAGGATGGCGTTCTCTATTCAGAGCGTGAATTATTCATGCTGGATGATGATCCGGTGAACCGCAAAAT
2145576	Fwd	Antisense		P.riograndensis_final_1723	P.riograndensis_final_1723	serine/threonine-protein kinase afsK	2141699	2138112	3674	yes	+			CGGCTACCAGGGACACGGTTATTGCGCCGGATACGGCATAATTTCTAACGACAACCCCCTCCGCCTCAAGC
1917551	Fwd			P.riograndensis_final_1634	P.riograndensis_final_1634	LacI family transcriptional regulator	1917611	1918642	60					AGAGTGATCAGAAGGCGGGATATCCCAATAATATTTGACAAAAGCTTCTAGTGAAAATATATTATATAGTA
1955838	Rev			P.riograndensis_final_1653	P.riograndensis_final_1653	Msm operon regulatory protein	1955815	1954835	23					AGAAATAATATATAAATTGAGTTCTAGAGTACATGGCACTGTACTCACTAAATATGTTATAATGCTGGATA
no TSS	Fwd	Operon P.riograndensis_final_1733-P.riograndensis_final_1734-P.riograndensis_final_1735-P.riograndensis_final_1736-P.riograndensis_final_1737-P.riograndensis_final_1738	6
1955911	Fwd	New start codon		agaR	P.riograndensis_final_1654	Alpha-galactosidase 1	1955965	1958175	54					CCAGCATTATAACATATTTAGTGAGTACAGTGCCATGTACTCTAGAACTCAATTTATATATTATTTCTATA
no TSS	Rev	Operon P.riograndensis_final_1748-P.riograndensis_final_1747	2
no TSS	Fwd	Operon P.riograndensis_final_1759-P.riograndensis_final_1760-P.riograndensis_final_1761	3
2197163	Fwd	Suboperon P.riograndensis_final_1760-P.riograndensis_final_1761	2	P.riograndensis_final_1759	P.riograndensis_final_1759	family 1 extracellular solute-binding protein	2197281	2198777	118	yes		+		TTTGTTTGCCTACGTCCTTAGAATGCGTACAGAATGGTACCAGAACGGCAAAGTGAATGAGCAGTGGGGAG
2198712	Fwd	Suboperon P.riograndensis_final_1761	1	sacC	P.riograndensis_final_1760	Levanase	2198782	2199669	70	yes		+		TCTTATCTTCCCTAAGCCTGAATCTGCGGGTATTGCTGCGTTTGCCGAACATGAAGAGACGCCGTTTCTTT
2207330	Fwd	Intragenic		P.riograndensis_final_1765	P.riograndensis_final_1765	NAD-dependent epimerase/dehydratase	2208561	2209373	1231	yes		+		TATGGGCTGAGCAAATGCTATATTGAACTGCTTGGCCGCCTATATTCCGACCAAGGCAAAATCTCATCTTT
2065959	Fwd			P.riograndensis_final_1698	P.riograndensis_final_1698	putative thioesterase involved in non-ribosomal peptide biosynthesis	2066211	2066933	252					GGGAAGTGAATAAAGCGTCGTAACCTGCAATTTCTTGACAAGGGTATAGGCGTACGATAATATGTTGGTTA
2146205	Rev			P.riograndensis_final_1723	P.riograndensis_final_1723	serine/threonine-protein kinase afsK	2146154	2144802	51					CAGGCTGCCATTTCCTAAATCCTTAGCAGGCCAGATGTAACTTTTTTACAAACAATGAGTCTATATAGTAG
2221837	Rev	intragenic		P.riograndensis_final_1780	P.riograndensis_final_1780	hypothetical protein	2221297	2219450	540	yes		+		GTGACCATGATCTGAAAAAAATCCTGAGCGCATTGATTGATCAGGCTGAACTGGAAGTAAGCGAATGCGAC
2160414	Rev			P.riograndensis_final_1732	P.riograndensis_final_1732	Conserved hypothetical protein	2160387	2159476	27					GAAATAAAAGGTTTTTTATGACACGAATTTCGAGGATTGACTCCCGGGCTAAGCTAATGTTAATCTTTAGG
2225265	Fwd	Intragenic		P.riograndensis_final_1785	P.riograndensis_final_1785	hypothetical protein	2224910	2225530	46	yes		+		CGGAAATGGAAGCTCATCAAGCATTCGCTGCTGCATTTGCAGGAGCTGTGGTCTATGGTAAGCTTGAATGA
no TSS	Fwd	Operon P.riograndensis_final_1789-P.riograndensis_final_1790	2
no TSS	Fwd	Operon P.riograndensis_final_1793-P.riograndensis_final_1794	2
2248172	Fwd	Intragenic		P.riograndensis_final_1804	P.riograndensis_final_1804		2248625	2250088	453	yes		+		CGCAGGGGTTTTACACCGTTCTAGCCGCATTTATGAATTGTATGGAGATATTCCGGTTTATACTACGGAGA
no TSS	Fwd	Operon P.riograndensis_final_1807-P.riograndensis_final_1808	2
no TSS	Fwd	Operon P.riograndensis_final_1811-P.riograndensis_final_1812-P.riograndensis_final_1813	3
2193358	Rev			P.riograndensis_final_1756	P.riograndensis_final_1756	transcriptional regulator	2193312	2192266	46					AATGTAAACTTATTTGTTCATTTGTAAATTTTATATTGCTATTTTTGGAAAACTATTATACATTTAAGAAA
no TSS	Fwd	Operon P.riograndensis_final_1816-P.riograndensis_final_1817	2
no TSS	Fwd	Operon P.riograndensis_final_1822-P.riograndensis_final_1823-P.riograndensis_final_1824	3
2268398	Fwd	Suboperon P.riograndensis_final_1823-P.riograndensis_final_1824	2	yeaC	P.riograndensis_final_1822	Uncharacterized protein YeaC	2268471	2269721	73	yes		+		TGATGTGAAGATTCTGACCCCTTATGCCCTGGGGCACCGTATTCTGCTGCGTCCGGAGTCGCGTCTGGACA
no TSS	Fwd	Operon P.riograndensis_final_1825-P.riograndensis_final_1826-P.riograndensis_final_1827	3
no TSS	Fwd	Operon P.riograndensis_final_1830-P.riograndensis_final_1831-P.riograndensis_final_1832	3
2278094	Fwd	Intragenic		P.riograndensis_final_1833	P.riograndensis_final_1833	methyltransferase type 12	2279678	2280337	1584	yes		+		TCACCTCCGTATTTGAATGCACCTATGCCGGTCTTAAGGCCGGAGGCACCTTCCTCTTCGATGTGCATCAT
2278810	Fwd	Antisense		AKR1	P.riograndensis_final_1834	Probable aldo-keto reductase 1				yes	+			TCTTTAAGTTGTTCAGTTGCTTGTAGGTTGTAGATATAGTTTTCCCCTTGCCAACGCTCATCGAATCGACG
2279282	Rev	Intragenic		AKR1	P.riograndensis_final_1834	Probable aldo-keto reductase 1				yes		+		TTAATTTCTTTGATACGGCAGAATTATATGGATATGGAAATGGTCACAATGAACAGTTGCTGGGTAAAGCT
2212794	Rev	Operon P.riograndensis_final_1770-P.riograndensis_final_1769	2	amyD	P.riograndensis_final_1770	Probable starch degradation products transport system permease protein AmyD	2212763	2211882	31					CCCAGCGAGTAAAATTTGGAAAATTCTAGATTTTTTGTTTCGGTTAATCGGCGTCCGGTTATTTAATGGAA
2214304	Fwd	Operon P.riograndensis_final_1773-P.riograndensis_final_1774	2	P.riograndensis_final_1773	P.riograndensis_final_1773	methylmalonyl-CoA epimerase	2214330	2214785	26					TCTGATTTGCCCGCAACCGGCCTCCCTCCCAGGCTTGACAGCCTTTTCATCGTGCAGGTATGGTAGACTGG
no TSS	Fwd	Operon P.riograndensis_final_1836-P.riograndensis_final_1837	2
2224864	Fwd			P.riograndensis_final_1785	P.riograndensis_final_1785	hypothetical protein	2224910	2225530	46					TGAATCCTTAGGTGTGACCCGTTAACAGGCTCTGTTTGACAAAAGGCAGGGATTCAGGTATTTTGGTACTA
2261135	Rev			ytoP	P.riograndensis_final_1814	Putative aminopeptidase YtoP	2261114	2260041	21					AGTAGTGCCGGGTGTTCATTTTGCCCTCCAGTCATGGACAATTCAAGCTGCAATGTTCATACTAGATGACA
2292273	Rev	Intragenic		P.riograndensis_final_1846	P.riograndensis_final_1846	Conserved hypothetical secreted protein				yes		+		ACTACGGCAAGTACAGTAGGTACACGCGCAGAAGCGCAAAGCGGTGATAAAAGTCAGGAATTGACGGTTTA
2279555	Rev			AKR1	P.riograndensis_final_1834	Probable aldo-keto reductase 1	2279491	2278499	64					AACTATACTAAATAGACATTTTATATACTTTTTGTTTACTTTATTCAGTTCTCATGATATTATGTTTTTTG
2279662	Fwd			P.riograndensis_final_1835	P.riograndensis_final_1835	transcriptional regulator, TetR family	2279678	2280337	16					CAAAAAGTATATAAAATGTCTATTTAGTATAGTTTGTCTAAAATCATGATTTTGAGATATAATATATTTTA
2296708	Fwd	Intragenic		P.riograndensis_final_1848	P.riograndensis_final_1848	hypothetical protein	2296817	2296951	109	yes		+		AACTCAAAGAGTTCACAGGGGGCTCGCTTATTTACTTCAAAATCTGGACCTTTCTGTTAGAATGAACAGTG
no TSS	Fwd	Operon P.riograndensis_final_1861-P.riograndensis_final_1862	2
2282015	Rev			P.riograndensis_final_1838	P.riograndensis_final_1838	hypothetical membrane protein	2281981	2281823	34					GGCATATGGTCTTTTTTATGGAAGCCATCTCCACAGTATAAAGTCCCGCGCCTTAACCCACACTAACCATG
2283122	Rev			P.riograndensis_final_1839	P.riograndensis_final_1839	regulatory protein ArsR	2283078	2282125	44					AATTTTTAAATTATTAGACAAAAAAATGGAGAATACTTCCCTTTTTAACCTGATTAGTTTATAATTTTATA
2292586	Rev			P.riograndensis_final_1846	P.riograndensis_final_1846	Conserved hypothetical secreted protein	2292406	2291879	180					TTTTATAAATCCGCCACACTGCCGCCATGTTTCACCACACCTCTATGCTGTAATCTGAATAGTTTAATATG
2295410	Fwd			P.riograndensis_final_1848	P.riograndensis_final_1848	hypothetical protein	2295457	2296854	47					TTCCTGTCAACCTGTGTTCAACCTGCCAATGAACATTGACCTGTGCCATAGGAGAACCTAAGATATAGGAA
2328619	Fwd			P.riograndensis_final_1875	P.riograndensis_final_1875	hypothetical protein	2328679	2330340	60					TATTTCAACTGAAGGAACTGAGTCCAACGCCTAATTGTCCTGTCTGCGGGGACAGGCTATGATAGAAAGCA
2331600	Rev			P.riograndensis_final_1876	P.riograndensis_final_1876	ROK family protein	2331575	2330370	25					AGTTGCGGCCCCCTCCTTTTTGTGTCATTGTAATATCAGGTTTAGAATTCCCCTCTTTACCTGATCGGGAT
2344072	Rev	Intragenic		P.riograndensis_final_1892	P.riograndensis_final_1892	transposase family protein	2339919	2339725	4153	yes		+		TCGAAGATATAGGTGACCAAACCAACATCCGAGAATGAAAAGAGGTAATCCCCATGTATTCTATTCGGCAA
2331633	Rev			P.riograndensis_final_1876	P.riograndensis_final_1876	ROK family protein	2331575	2330370	58					TCGCCGTTTCACTTTCGTCGAAATGTATCATTCAGTTGCGGCCCCCTCCTTTTTGTGTCATTGTAATATCA
2335472	Fwd			P.riograndensis_final_1882	P.riograndensis_final_1882	Conserved hypothetical protein	2335498	2335971	26					AATAAGACAAGCCTGCCCCTGCGTGCGGGCGAATTTTTTTTTACGAAGCGTTTAGGCTATAATTACTTATG
2337725	Rev			P.riograndensis_final_1883	P.riograndensis_final_1883	drug resistance transporter, EmrB/QacA subfamily	2337680	2336049	45					AAGAACAACTCATCTAAATTTTAAAAAATTATTTAGTTGTACTATGCTTTTATTTTTTGTATGATACATAA
2349916	Fwd	Suboperon P.riograndensis_final_1897-P.riograndensis_final_1898- P.riograndensis_final_1899-P.riograndensis_final_1900	4	P.riograndensis_final_1896	P.riograndensis_final_1896	periplasmic-binding protein	2349738	2350772	59	yes		+		GAATCCGCACCGCCGGCCTCAGAGCAGGCTGCTGCACAGGCCGCTGCCGACCCGGCTGAGAACAGTACTGA
2353063	Fwd	Suboperon P.riograndensis_final_1900	1	yusV	P.riograndensis_final_1899	Probable siderophore transport system ATP- binding protein YusV	2353722	2354519	659	yes		+		GGCGGGGGAGAAGTGCTGCTGGACGGCGGGCGCATTGCCCGCTTGTCCACGCGGGAGGTGGCCAAGGCGAT
2353372	Fwd	Suboperon P.riograndensis_final_1900	1	yusV	P.riograndensis_final_1899	Probable siderophore transport system ATP- binding protein YusV	2353722	2354519	350	yes		+		GATCTGCTGCTCCTCGACGAGCCGACCACCTATCTTGACCTGTCGCATCAGGTGGAGATTCTCGACATGCT
2340096	Fwd	Operon P.riograndensis_final_1888-P.riograndensis_final_1889	2	P.riograndensis_final_1888	P.riograndensis_final_1888	hypothetical membrane protein	2340125	2340259	29					TTTGCAGTCCAGGTGAATATTAGTTCCTATTTACCCAAGCACAGAGAATAATCCTGCATATCCTAGATTTG
no TSS	Fwd	Operon P.riograndensis_final_1917-P.riograndensis_final_1918	2
2347904	Rev			P.riograndensis_final_1894	P.riograndensis_final_1894	Conserved hypothetical membrane protein	2347803	2346139	101					AACATTTTTTTATTTTGTTATTATTTTTTTATAGTGATTCCCAAACAAATATCCATATGTTATATTGGATA
2348025	Fwd			P.riograndensis_final_1895	P.riograndensis_final_1895	AraC family transcriptional regulator	2348053	2349627	28					TAACAAAATAAAAAAATGTTCAAATTTAAAAAGAATTGCCATGGCAGGCGTTTAAACCTAAAATGTAGTGA
2349679	Fwd	Operon P.riograndensis_final_1896-P.riograndensis_final_1897-P.riograndensis_final_1898- P.riograndensis_final_1899-P.riograndensis_final_1900	5	P.riograndensis_final_1896	P.riograndensis_final_1896	periplasmic-binding protein	2349738	2350772	59					GACGGAATTGTCCAAATAATGAACGCAAACGGCTATGTTCACTCCACGCTCTTTTTCTATAATTAATAATG
2421306	Fwd	Intragenic		alaS	P.riograndensis_final_1941	Alanine--tRNA ligas				yes		+		CATGAAGGTTCAAGGCGGACCGCTGGCTGAGCTGACGGTTAAAAGTGAATTTGTTGGATATAATGACACCG
2354551	Fwd			tyrS2	P.riograndensis_final_1901	Tyrosine--tRNA ligase 2	2355007	2356266	456					AGAACCCTTGTGGCGGAAAGCTACCGGGCCCGGCATTGACAACAAATTTCGAATTGACTATACTTTCAGTA
2423402	Fwd	Suboperon P.riograndensis_final_1944-P.riograndensis_final_1945	2	P.riograndensis_final_1943	P.riograndensis_final_1943	conserved hypothetical protein	2423647	2423955	245	yes		+		AGTTTGAGCGTATCCGCGAACTGGTCAAGGAGCATGAGATTGGAGAGATTGTGGTCGGCCTTCCGAAGAAT
2423752	Fwd	Suboperon P.riograndensis_final_1945	1	P.riograndensis_final_1944	P.riograndensis_final_1944	hypothetical protein	2423948	2424256	196	yes		+		GGAAATTATCTATATTCCCGACGAGGAAGGTAATGAAGAGGAATTTGAGGTCATTATGAAGTTTGAAGTTG
2423875	Fwd	Suboperon P.riograndensis_final_1945	1	P.riograndensis_final_1944	P.riograndensis_final_1944	hypothetical protein	2423948	2424256	196	yes		+		AGAGAGCGATGAAGTGTACGCGTTCCGTTATGAAGAAGACGGTGACGATCTTCAGCTCTTTATGATCGAGA
2417455	Fwd	Operon P.riograndensis_final_1938-P.riograndensis_final_1939	2	P.riograndensis_final_1938	P.riograndensis_final_1938	Conserved hypothetical protein	2417472	2417750	17					TGGGATTATCAGTCTTTTGCTATATCATGACGTTGTATCCGTTTATCTGAATTCAGGGTATAATATTGAAC
no TSS	Fwd	Operon P.riograndensis_final_1950-P.riograndensis_final_1951	2
no TSS	Fwd	Operon P.riograndensis_final_1952-P.riograndensis_final_1953	2
2438277	Rev	Intragenic		bfce	P.riograndensis_final_1955	Cellobiose 2-epimerase	2437066	2435891	1211	yes		+		ATCATCAAAGAGTATTACAGCTCCAAGACTCATAAGTAATATAAAGGAGTGAACAAGCAAAATGAAAATTT
no TSS	Rev	Operon P.riograndensis_final_1956-P.riograndensis_final_1955	2
2419071	Rev			P.riograndensis_final_1940	P.riograndensis_final_1940		2419044	2418031	27					TTTTATTCAATCAAAATTAACATTAGCAAAAATAACCATTGTATTATCTATCAAGGGAAATTATAATAAAA
2419596	Fwd			alaS	P.riograndensis_final_1941	Alanine--tRNA ligas	2419914	2422550	318					AATAATCTTTTTATGTGCGGTTTGTCTGCCCGAGATTGACAGATATAGGGGCGCTGGCTATACTTGAAATG
no TSS	Fwd	Operon P.riograndensis_final_1974-P.riograndensis_final_1975	2
2467903	Rev	Intragenic		ilvD	P.riograndensis_final_1978	Dihydroxy-acid dehydratase	2469554	2467869	176	yes		+		CGCGCCGGCTGGAAGGGCTTCGAGCCAAAGGTGAAGACCGGCTATCTGGCCCGCTACTCCAAGCTGGTAAC
2469208	Rev	Intragenic		ilvD	P.riograndensis_final_1978	Dihydroxy-acid dehydratase				yes		+		CGTTACTCCCTGCCAAGCCGCGAGATCATTGCCGATTCCCTGGAAACTGTTGTTTCCGCCCATTGGTTCGA
2422865	Fwd	Operon P.riograndensis_final_1942-P.riograndensis_final_1943-P.riograndensis_final_1944-P.riograndensis_final_1945	4	P.riograndensis_final_1942	P.riograndensis_final_1942	Conserved hypothetical protein	2422942	2423217	77					AATGCCAAAAAAAGCGTTATCACAGTTGTGGGATTTCCTGGTTGGGCTATGAATATGTTATGATGAGGGCA
2424393	Fwd			P.riograndensis_final_1946	P.riograndensis_final_1946	aminodeoxychorismate lyase	2424412	2425452	19					TTGCTTGTAAAGCGTATGTCCGCAAAATATATGTTGAATTTGAGACAATACAATTTTATACTTTATAGTCG
2471711	Fwd	Intragenic		P.riograndensis_final_1980	P.riograndensis_final_1980	alpha/beta hydrolase	2471103	2471843	24	yes		+		GGGTGGTTGACCAGAAAAAGTATAATGAAGGCCGTTCCTATCTGCCCGGCAACACGATATATTATTCGGTC
no TSS	Fwd	Operon P.riograndensis_final_1981-P.riograndensis_final_1982	2
2454805	Fwd			P.riograndensis_final_1969	P.riograndensis_final_1969	polysaccharide deacetylase	2454937	2456316	132					ACTTTAATTCATTGTACACGATTTTAACAAAAAAGCGTCTTTTTCTTTGATACCTGTGTTAAAATAGGGGG
2454807	Fwd			P.riograndensis_final_1969	P.riograndensis_final_1969	polysaccharide deacetylase	2454937	2456316	130					TTTAATTCATTGTACACGATTTTAACAAAAAAGCGTCTTTTTCTTTGATACCTGTGTTAAAATAGGGGGTA
2469730	Rev			ilvD	P.riograndensis_final_1978	Dihydroxy-acid dehydratase	2469554	2467869	176					GGAATCTTCTAATGACAAACTTCACATTGTCCGGTAGAAAAAAGCGGCTTTTTGTGATAGACTCTCTAATA
2477766	Fwd	Suboperon P.riograndensis_final_1986-P.riograndensis_final_1987	2	galK	P.riograndensis_final_1985	Galactokinase	2476614	2477792	70	yes		+		AGTAGGAGAAGCCTACAGAACCAGAACCGGTTTAATCGGCGAGTTCTATGTATGCGGGATTGGCAATGGTG
2478764	Fwd	Suboperon P.riograndensis_final_1987	1	galE	P.riograndensis_final_1986	UDP-glucose 4-epimerase	2478845	2480425	81	yes		+		TGGAATCCGCAGCACGCCGATGTCGAAGACATTATCCAAAGTGCCTGGAACTGGCATTCGGCCAATCCGCA
2471079	Fwd			P.riograndensis_final_1980	P.riograndensis_final_1980	alpha/beta hydrolase	2471103	2471843	24					GTCATAGCGGATAATTGTGGCGATGTGTTGAAGGTTGTTTGAATGCATTGATTCCTCTATAATTTTCTGTA
no TSS	Fwd	Operon P.riograndensis_final_1990-P.riograndensis_final_1991	2
2473656	Fwd			gpr	P.riograndensis_final_1983	L-glyceraldehyde 3-phosphate reductase	2473771	2474772	115					CGCTAAAGGTGGTTCAATTAAGAAATTCTTACGACAACAGCGGCTGGAAGTCCAAACATTCCTCGTAGTTA
2485868	Fwd	Intragenic		P.riograndensis_final_1993	P.riograndensis_final_1993	hypothetical protein	2485398	2485934	36	yes		+		CAGGCAACAGTCTGCATACGGCGGCCAGCTTTGATCATCATCCTCTGCCTGCCGGAATAAAGGTTGTAGTG
no TSS	Fwd	Operon P.riograndensis_final_1995-P.riograndensis_final_1996	2
2488009	Fwd	Suboperon P.riograndensis_final_1996	1	P.riograndensis_final_1995	P.riograndensis_final_1995	putative ABC transporter ATP-binding protein	2488270	2489886	261	yes		+		GACCGGCACCGGCTGATCAAAGGCTATTCCCACGGCATGAAGAACAAAATCCAAATGCTGTGCTTTATCAT
2488048	Rev	Antisense		P.riograndensis_final_1995	P.riograndensis_final_1995	putative ABC transporter ATP-binding protein	2488270	2489886	261	yes	+			AATAATATGGTCCTGCTTCATCTCACGCAGCAGCTTCTTGATCTCCAGCGCCACCACGACGTCGAACGAGG
2473733	Fwd			gpr	P.riograndensis_final_1983	L-glyceraldehyde 3-phosphate reductase	2473771	2474772	38					TACCCCACAATGTTAAACTATAGTTCAACTTATAGAGATTACATTTACCTTCAGCGGTTTAAAATAGGGTA
2476544	Fwd	Operon P.riograndensis_final_1985-P.riograndensis_final_1986-P.riograndensis_final_1987	3	galK	P.riograndensis_final_1985	Galactokinase	2476614	2477792	70					GGAAAGTCACATTTGTCCATGCATTACACACATGATTGCATTATCAGGGCAAGTCTGATTTTATTATAATG
2492419	Fwd	Intragenic		ptsG	P.riograndensis_final_1998	PTS system glucose-specific EIICBA component	2491215	2493278	190	yes		+		GCATGGTGGCTGGTTATCCCGGTAGGTCTTGTGCTTGCGGTCATCTACTACTTCGGATTCCGCTTTGTAAT
2481639	Fwd			yugJ	P.riograndensis_final_1989	Probable NADH-dependent butanol dehydrogenase 1	2481675	2482838	36					TTCTTATGCCCGGCGGATAGTTTAAGTGCTGATTTGAATGCTGCGGGCGAGAGGTCTATAATAGGTTATTG
2485362	Fwd			P.riograndensis_final_1993	P.riograndensis_final_1993	hypothetical protein	2485398	2485934	36					TTTCATACATTCTTGAGATAAATACCCAAGATTGTGAAACCAAGGACATGGTTTATACGTTTAAGCTATTA
2494997	Fwd	Intragenic		ptsI	P.riograndensis_final_2000	Phosphoenolpyruvate-protein phosphotransferase	2495755	2498151	758	yes		+		ATTATGGTGGAGATTCCTTCCACGGCGGTCCTGGCTGACCAGTTCGCCAAAGAAGTGGACTTCTTCAGTAT
2489939	Fwd			glcT	P.riograndensis_final_1997	PtsGHI operon antiterminator	2490022	2490891	83					ACCTTCCGCGTGAAATGATATCTCCTTCCAGCCTCTTCTAAAATGGAATTCTTGATGTTATGATGATAGCT
2491025	Fwd			ptsG	P.riograndensis_final_1998	PTS system glucose-specific EIICBA component	2491215	2493278	190					TTTGGAGCCAAGCCCCGCGTTTCGTTTTTTTTGCTTGCATGTTCAAAAAAACGGTGCTACAATGTTCCCTG
2506271	Fwd	Intragenic		P.riograndensis_final_2005	P.riograndensis_final_2005	Conserved hypothetical protein	2508416	2509471	2145	yes		+		GGAGGAACTGCGCCAGCGTCATAGCAGGAAGCAGGAAGAGGCTGCTGTGCTTCACCAATCACTGGAGGAAA
2493310	Fwd	Operon P.riograndensis_final_1999-P.riograndensis_final_2000	2	P.riograndensis_final_1999	P.riograndensis_final_1999	hypothetical protein	2493378	2493653	68					GTGGTTATCGGCGATAAAGATATCATCAGCATCATGTAAAATGTGCAATGGCGAAGCGCTTCCTATATAAT
2493317	Fwd	Operon P.riograndensis_final_1999-P.riograndensis_final_2000	2	P.riograndensis_final_1999	P.riograndensis_final_1999	hypothetical protein	2493378	2493653	61					TCGGCGATAAAGATATCATCAGCATCATGTAAAATGTGCAATGGCGAAGCGCTTCCTATATAATTAAAGGG
2512403	Fwd	Suboperon P.riograndensis_final_2010	1	mutS2	P.riograndensis_final_2009	MutS2 protein	2512451	2512870	48	yes		+		CTGCGCAAGCATAAGCATGTAAAGAGCTACCGGCTCGGAAATTACAATGAAGGCGGCGCGGGTGTAACCGT
2512677	Rev	Antisense		P.riograndensis_final_2010	P.riograndensis_final_2010	protein of unknown function DUF350				yes	+			GAACAGGAAATACGCCAGAATGAGCAGCAGAAACCCCACAACCGACCATTTCATCGTTTCGTAGATCGAGA
no TSS	Fwd	Operon P.riograndensis_final_2011-P.riograndensis_final_2012	2
2500084	Rev			P.riograndensis_final_2002	P.riograndensis_final_2002	Conserved hypothetical membrane protein	2499894	2498290	190					TAATTACGCGCGGTATCCATTAATTTCCGGGCAATTGCCCTGCATGAGTGCTTCCTTTATACTGATGAGAA
2500537	Fwd			pheS	P.riograndensis_final_2003	Phenylalanine--tRNA ligase alpha subunit	2500931	2501965	394					TATCCAGCGCATAAGCCGGCCGGAATTTGTTCCACTTGTCAAAACGGCTGATTTTGCATATAATGAATGGA
2509938	Rev			P.riograndensis_final_2008	P.riograndensis_final_2008	hypothetical protein	2509899	2509552	39					TCAGCCGGGTTTCGCTATTTGGGTATGTTTTCAGGGAATAGAAATTTTGCGGCAGGCCACAATAACAACTG
2510027	Fwd	Operon P.riograndensis_final_2009-P.riograndensis_final_2010	2	mutS2	P.riograndensis_final_2009	MutS2 protein	2510053	2512419	26					CCGCAAAATTTCTATTCCCTGAAAACATACCCAAATAGCGAAACCCGGCTGAATTAGGTATAATGTAACCA
no TSS	Fwd	Operon P.riograndensis_final_2024-P.riograndensis_final_2025	2
2520938	Fwd			P.riograndensis_final_2017	P.riograndensis_final_2017	hypothetical protein	2520971	2521207	33					GCCTGCTTCCATAGGCAGGGAGTTGTGCAGTTTAACACATATTTAGCCTTCATGCGCGCATACTAAAGCTG
2538565	Fwd	Intergenic		-	-	-	2538729	2539538	164	yes			+	GGAGCTTTGGCACAGTTTTGCACAAGCTTAACCTGGAGTTAATATCAGGATGACATGGTTAATTTATAGTG
2521789	Fwd	Operon P.riograndensis_final_2019-P.riograndensis_final_2020	2	P.riograndensis_final_2019	P.riograndensis_final_2019	transcriptional regulator	2521814	2522314	25					AATCCGTTAACCCCGCTCCTGCGGGGTTATTTTGTTTGCAGTGATGCCATTTTCATGTCATATTAGTATTA
2524699	Rev			P.riograndensis_final_2022	P.riograndensis_final_2022	MarR family transcriptional regulator	2524436	2524008	263					ATTAGAATTCTAATTGTCAATCCATGAATATTCTATTGACAATTATTTAGAATCCTAATAAAGTTTCATTA
2524785	Fwd			P.riograndensis_final_2023	P.riograndensis_final_2023	imidazolonepropionase and related amidohydrolase	2524833	2526143	48					GGATTCTAAATAATTGTCAATAGAATATTCATGGATTGACAATTAGAATTCTAATAATTAAAATACAATCA
no TSS	Fwd	Operon P.riograndensis_final_2043-P.riograndensis_final_2044	2
no TSS	Fwd	Operon P.riograndensis_final_2046-P.riograndensis_final_2047	2
no TSS	Fwd	Operon P.riograndensis_final_2052-P.riograndensis_final_2053	2
2529478	Fwd			yvqK	P.riograndensis_final_2027	Cob(I)yrinic acid a,c-diamide adenosyltransferase	2529507	2530070	29					CAGGATTTTGCATAACAGAAATTCCGGTCTTTGTTTGCCTAATGTGCATGGGAACGTATAAACTAATTACA
2543741	Fwd			ypcP	P.riograndensis_final_2037	5'-3' exonuclease	2543784	2544710	43					CCATTTACGGAAGCAATACCAGGCTGTTTATGGCATTGAACCTGTCCCGGGAATAAGGTAGACTTGATAGA
2569437	Fwd	Suboperon P.riograndensis_final_2059	1	metA	P.riograndensis_final_2058	Homoserine O-succinyltransferase	2569610	2570809	173	yes		+		TTAAAGTGGGAATATGACCGGGATATCGCCAAAGGAATGGATATTGCGATTCCGAAGCATTACTATCCTCA
2547845	Rev			P.riograndensis_final_2040	P.riograndensis_final_2040	ArsR family transcriptional regulator	2547783	2546836	62					TAAAAGTGGAGGTGTCCCTGAAAGGCAAGAAGCTTGTAAGAACCTCATTTGAATAATATAATTGTTAACTA
2547847	Rev			P.riograndensis_final_2040	P.riograndensis_final_2040	ArsR family transcriptional regulator	2547783	2546836	64					GATAAAAGTGGAGGTGTCCCTGAAAGGCAAGAAGCTTGTAAGAACCTCATTTGAATAATATAATTGTTAAC
no TSS	Fwd	Operon P.riograndensis_final_2063-P.riograndensis_final_2064	2
2568249	Rev			P.riograndensis_final_2057	P.riograndensis_final_2057	zinc transport protein zntB	2567989	2567054	260					AATGCTATTGGTCCGAAAAGCGACAAGAATTTAGCTTGAAAGACCCATACCCGGGGGTTATACTAGACAAG
2582261	Fwd	Intergenic, End: 2582505		-	-	-				yes			+	CACCGGCAGTATGAATTTTATTTCACTTAGTCATGAATAATAATGCCTTGCCCTACTCATAATACGGACTG
no TSS	Fwd	Operon P.riograndensis_final_2067-P.riograndensis_final_2068	2
2568365	Fwd	Rfam: SAM riboswitch, Operon P.riograndensis_final_2058-P.riograndensis_final_2059	2	metA	P.riograndensis_final_2058	Homoserine O-succinyltransferase	2568641	2569570	276					TGTCGCTTTTCGGACCAATAGCATTGTATGGACTTGACGAAAAGGAGGTTCATGATTTAAAGTAAATTTTA
no TSS	Fwd	Operon P.riograndensis_final_2071-P.riograndensis_final_2072	2
2590714	Fwd	Intragenic		ispH	P.riograndensis_final_2073	4-hydroxy-3-methylbut-2-enyl diphosphate reductase	2591543	2592589	829	yes		+		CGGCAAGAAAGGCCATCCGGAGCCTGAGGGCGCCGTGGGGATTGCGCCTGAGCATGTTCATCTGATCGAGA
2570922	Fwd			P.riograndensis_final_2060	P.riograndensis_final_2060	radical SAM domain-containing protein	2570998	2572134	76					TGACAACAAAGATATATTGGGGTCGCAGCAAAGGTTTCTCAAGGCGTCCGGATTGTGATACGATGGAAGAA
2572370	Fwd			P.riograndensis_final_2061	P.riograndensis_final_2061	putative 2',3'-cyclic-nucleotide 2'- phosphodiesterase	2572417	2576778	47					TTACACAACTATTACTTAGATTTAATGCATTTTGCTAGATTCATATTTTTGGGTATGATACAATCTTGCGG
2578894	Fwd			thrS	P.riograndensis_final_2065	Threonine--tRNA ligase	2579246	2581183	352					GTGGTATTGCGGATGATAATTGAAGGGATTGACTTGACGGAACGCCGGAGGCAGAATTATAATTACACATG
2586219	Fwd			P.riograndensis_final_2070	P.riograndensis_final_2070	trypsin	2586274	2587941	55					CTATTTATCTTTTATCTCCGTTTAAATTGTTTTTAATGTGACCTTAAGGTTTAAAGTACAAAATAAGACCA
2600454	Fwd	Intragenic		serC	P.riograndensis_final_2078	Phosphoserine aminotransferase	2600910	2601374	456	yes		+		GAACAACTCTCTGTACAATACGCCGCCATCCTTCTCTGTATATATGGTTAACGAAGTGTTAAAATGGATTG
2600580	Fwd	Intragenic		serC	P.riograndensis_final_2078	Phosphoserine aminotransferase	2600910	2601374	330	yes		+		GCTGTATGATCATATCGATGGCAGCGGCGGTTTCTACCGCGGAGTTGCGGAAGCAGGCAGCCGTTCCATTA
2591448	Fwd			P.riograndensis_final_2074	P.riograndensis_final_2074	Phospho-2-dehydro-3-deoxyheptonate aldolase	2591543	2592589	95					ATGGACATAAAGCAGACAATACGGCTGATTTCGGATTGACTAATACGGGTGAATGAGTTAAAATTACTTTA
2602535	Rev	Intragenic		P.riograndensis_final_2082	P.riograndensis_final_2082	exopolysaccharide biosynthesis protein	2602154	2602050	381	yes		+		CAGCCGGTTTTCGGAGCCACCTTTGTGCCGGTCCTGCTGAAGAACAGCGTCAAAGTGCCCATCCCGGCCAA
2592820	Fwd			glnA	P.riograndensis_final_2075	Glutamine synthetase	2592895	2594319	75					TCTTACATTGTTGCAAGAAATACCTGACATAAGCATTGACGATGTTAGGTTTGGGATTTATAATGACGACA
2595372	Fwd			P.riograndensis_final_2076	P.riograndensis_final_2076	conserved hypothetical protein	2595565	2598309	193					TTTTTGTTTTCCCTTACGGTGCTTCAGAAAAATCTTTACAAAAAAATGCAACGGTGTAATAATAAAAACCG
2610609	Fwd	Intragenic		prkA	P.riograndensis_final_2089	Protein PrkA	2610209	2612104	52	yes		+		CTGGTTACTTTGCTGAAGCGCGGGCTGGAGCAGTATTCGCGGACGGATGAAGGAGCGGTCTATGCCATAGA
2599652	Fwd			serC	P.riograndensis_final_2078	Phosphoserine aminotransferase	2599689	2600777	37					GACCCCGATCTTACCTCTTATGTGAATAATTATACTTGCTGGTGTGTGTGATTACTGCTATCATATCGATA
2601439	Fwd			P.riograndensis_final_2080	P.riograndensis_final_2080	Conserved hypothetical protein	2601498	2601752	59					TTCTAAAAGTAAACATATTTTTTTAATTTCTTCAGCAGGATTCGACATTTAGGTAACGAAATAGAAGAATA
no TSS	Fwd	Operon P.riograndensis_final_2099-P.riograndensis_final_2100	2
2603759	Rev	Operon P.riograndensis_final_2083-P.riograndensis_final_2082	2	P.riograndensis_final_2083	P.riograndensis_final_2083	Conserved hypothetical membrane protein	2603729	2603322	30					ATTAATTTTTCACGTTGATATAAGTCTTTTCACTTTTGCGAATATTATAAAAGTCTGATAGAATGAGAACT
2610157	Fwd			prkA	P.riograndensis_final_2089	Protein PrkA	2610209	2612104	52					TAGCGTTGCTCTATTATAGCACAGCAAAAAAGAGGTCAACTATTCCAGGCTCACCGCATAGTTATGTAATA
2617251	Rev			P.riograndensis_final_2093	P.riograndensis_final_2093	Conserved hypothetical secreted protein	2617175	2614791	76					TACTCAGCAGCTTAAATATAAATTATCCCATTTTTGTTTTAATAGTATCGGAATGGGTTATATATCTTCTG
2630600	Rev	Intragenic		malL	P.riograndensis_final_2104	Oligo-1,6-glucosidase	2629552	2628659	1048	yes		+		ATTATATGAACGGCCCGCGTGTCCACGAATATTTGCAGGAAATGAACCGGAAGGTTCTCTCCAAATATAAT
2635557	Rev	Intragenic		P.riograndensis_final_2107	P.riograndensis_final_2107	alanine racemase	2634822	2634160	735	yes		+		CTTCTTTCGATGCTACCAACCACTTGATTTCCATGGGGCATGAACGCATTGGCTTCGTAAGCGGGCCGCCT
2619154	Rev			spoVR	P.riograndensis_final_2094	Stage V sporulation protein R	2619066	2617672	88					ATTTACGCCTGCCTGTTTACATTCTCACTCCCCCATCATACTCCCCTCCCTCCTCCCATATACATTAGAAG
2625244	Fwd			P.riograndensis_final_2101	P.riograndensis_final_2101	PAS/PAC sensor signal transduction histidine kinase	2625353	2627026	109					TTTGCTGTAAAACCGCTTGACATCAATGTTTTTATGGCGACCAACTGTAGTTTTTTTGCTATAATAGTGTA
2628541	Rev			P.riograndensis_final_2102	P.riograndensis_final_2102	degV family protein	2628484	2627639	57					TTTTTCGCGGCTTCAGCGGCAAAACTATTATTTCATTTTGAGAATCCGCGCTGGCTTGGTATAATTACAGA
no TSS	Fwd	Operon P.riograndensis_final_2111-P.riograndensis_final_2112	2
2649696	Fwd	Suboperon P.riograndensis_final_2112	1	P.riograndensis_final_2111	P.riograndensis_final_2111	binding-protein-dependent transport systems inner membrane component	2650042	2650890	346	yes		+		ATGTGGGTAGGTATTCCGGTATCCATGCTGCTGATTATGGGTGTGCTGACTACAATCCCGCGTGATATGTA
2657176	Rev	Intragenic		P.riograndensis_final_2117	P.riograndensis_final_2117	UPF0229 protein BH1031	2656055	2655864	1121	yes		+		CGTACCGATTTATATTCCATGGGAGGTGGTCATCCTGCCGCAATCATCCGGTCATTCCGCATTCGTCGTAT
2629637	Rev			P.riograndensis_final_2103	P.riograndensis_final_2103	regulatory protein soxS	2629552	2628659	85					GTCCTTATGAAGCCAGAGTCTGCCGGCTGGGGGGCTGACTCCTTCTCCACTCCTGGGCTATACTAAAAGGA
2636163	Rev			P.riograndensis_final_2107	P.riograndensis_final_2107	alanine racemase	2636132	2635095	31					GAACAGTGCGCAGCGTCCGCTCAATTCGAAAGCTATTTACAATTTACAGCACTTCGATTAATATTACAGAG
2666955	Fwd	Intragenic		P.riograndensis_final_2121	P.riograndensis_final_2121	hypothetical protein	2666713	2667627	52	yes		+		CGAGTTCCTCCCCTGCGGAGGAATCGCAAGTGATTCAGGGGACAGGTATCTATGTCGGCCAGATTGATAAT
2646477	Rev			P.riograndensis_final_2109	P.riograndensis_final_2109	Cyclomaltodextrinase	2646466	2644721	11					ACCAACCTTAGGCGTTTGCTGCCGAAGTCCATTTTGCACAATGCTGGTCAAGGAAACAAAACTTTTAGGAG
2647123	Fwd			P.riograndensis_final_2110	P.riograndensis_final_2110	extracellular solute-binding protein, family 1	2647284	2648618	161					GGGCGAATATGCCTAAATACACTGTGTGCAAACGTTTTTACAATTTTCATTACTGTTGTATTATGAAATAG
2657281	Rev			P.riograndensis_final_2117	P.riograndensis_final_2117	UPF0229 protein BH1031	2657221	2656052	60					ACTTATGATTGAAGAAATCAGTGAATAAGAAGGTTCACATATCCCCCATCCCCATGAATATACTTTAGTTA
2666661	Fwd			P.riograndensis_final_2121	P.riograndensis_final_2121	hypothetical protein	2666713	2667627	52					CGCCTATCCAAGCCGTAAACGTAGAGTAAGTTTATGCAACCCTGGAGAAGGGTTAAACGTTTATAAGAGTA
2668786	Rev			P.riograndensis_final_2122	P.riograndensis_final_2122	Conserved hypothetical membrane protein	2668748	2668290	38					AGCAGCCGCTGCTGTGCATTTTACAAACAAGACTTGCTTTTGCCGCCATCTTATGGAAAAGTGGATACTAT
2671407	Fwd	Intragenic		P.riograndensis_final_2126	P.riograndensis_final_2126	Ferritin Dps family protein	2672012	2672794	605	yes		+		ACCTGAACGTGCTGTATGTCAAAATTCATAATTATCACTGGTATGTGAAGGGTGAGCAATTCTTCTCCCTG
2668787	Rev			P.riograndensis_final_2122	P.riograndensis_final_2122	Conserved hypothetical membrane protein	2668748	2668290	39					CAGCAGCCGCTGCTGTGCATTTTACAAACAAGACTTGCTTTTGCCGCCATCTTATGGAAAAGTGGATACTA
2668892	Fwd			P.riograndensis_final_2123	P.riograndensis_final_2123	hypothetical protein	2668920	2669297	28					AAGTCTTGTTTGTAAAATGCACAGCAGCGGCTGCTGGAAATAAACGCCCGGGTTACGGTAAGATAGGGGGA
2672613	Fwd	Suboperon P.riograndensis_final_2128-P.riograndensis_final_2129-P.riograndensis_final_2130-P.riograndensis_final_2131	4	yurY	P.riograndensis_final_2127	Vegetative protein 296	2672822	2674123	209	yes		+		GATATTGATGCGCTCAAAATTGTCGCTGAAGGCGTCAACTCGATGCGCAGCCCGGAACGCGGCTTCCTGGT
2674049	Fwd	Suboperon P.riograndensis_final_2129-P.riograndensis_final_2130-P.riograndensis_final_2131	3	sufD	P.riograndensis_final_2128	FeS cluster assembly protein SufD	2674120	2675346	71	yes		+		CTACCTGATGTCCCGCGGAATTTCGCGGCATGATGCAGAAACACTGATCATTTACGGCTTCCTTGCACCTG
2675280	Fwd	Suboperon P.riograndensis_final_2130-P.riograndensis_final_2131	2	csd	P.riograndensis_final_2129	Probable cysteine desulfurase	2675333	2675773	53	yes		+		AGCCGCTGATGCGCTGGCTGCAGGTCAGTTCGACGGCCCGGGCCAGCTTCTACCTGTACAACTCAGAACAG
2675636	Fwd	Suboperon P.riograndensis_final_2131	1	P.riograndensis_final_2130	P.riograndensis_final_2130	SUF system FeS assembly protein, NifU family	2675793	2677190	157	yes		+		AGGCCAGACCGTAGAGCATGCGCTTGAGCTGGCTGACCGGTTCTCCTCCCTGATGAAGGGGGAAGCAGTGG
2675828	Fwd	Intragenic		sufB	P.riograndensis_final_2131	FeS cluster assembly protein SufB	2677710	2677931	1882	yes		+		TCACCAAGAACATTAAAAACAAGGAGGCTGACACCATGGCTAAGAAAGCGCCTGATATGGAAGAGTACCAA
2676318	Fwd	Intragenic		sufB	P.riograndensis_final_2131	FeS cluster assembly protein SufB	2677710	2677931	1392	yes		+		GCACCCGGAGCTGTTCAAGAAGTTCTTCGGCACCATTATCCCGCCTGCGGATAACAAATTTGCCGCTTTGA
2677163	Rev	Antisense		sufB	P.riograndensis_final_2131	FeS cluster assembly protein SufB				yes	+			AATAAACCCCCATAAAGGCTGATATATCAAGCTTTTCAGAAGGTTATCCTATACTGCCTTCCATCTCGAAC
no TSS	Fwd	Operon P.riograndensis_final_2134-P.riograndensis_final_2135	2
2669968	Rev			P.riograndensis_final_2124	P.riograndensis_final_2124	hypothetical protein	2669917	2669393	51					GGGTCAATAGTCCTTGTTTTTTCGAGAAGGAGGTATATGCTTATTGTTTAATTAGTGGTATAGTTTATATA
2671204	Fwd			P.riograndensis_final_2126	P.riograndensis_final_2126	Ferritin Dps family protein	2671270	2671731	66					GGGATTCCAGCCGGTGGCACCCGGTCATATTTCTTGTTTCGCCTTCTGTCCGGAAGGGTAAATTCAATATA
2671874	Fwd	Operon P.riograndensis_final_2127-P.riograndensis_final_2128-P.riograndensis_final_2129-P.riograndensis_final_2130-P.riograndensis_final_2131	5	yurY	P.riograndensis_final_2127	Vegetative protein 296	2672012	2672794	138					TGTCGATCCGTGAAACCGGATATCAAAATACATGTTTGTAAAAAAAATCGGTTTGTAATAAAATTAGTGAG
2704631	Rev	Intragenic		P.riograndensis_final_2156	P.riograndensis_final_2156	molybdopterin converting factor, subunit 1	2704064	2703024	567	yes		+		ATTGATCATGAGTATGCACCGGACGACTCCGTCATATCCGAAGCTTCCGAGGTTGCGCTGATTCCTCCCGT
2671915	Fwd	Operon P.riograndensis_final_2127-P.riograndensis_final_2128-P.riograndensis_final_2129-P.riograndensis_final_2130-P.riograndensis_final_2131	5	yurY	P.riograndensis_final_2127	Vegetative protein 296	2672012	2672794	97					AAAAAATCGGTTTGTAATAAAATTAGTGAGAATCATTGATAATCACTGCGTTACACTTTATAATTATTTTA
2706842	Fwd	Intragenic		uppP	P.riograndensis_final_2158	Undecaprenyl-diphosphatase				yes		+		CTGAATCTGATTCATGTCATTCTCGGGATAGTACCGGCGCTGGCAGTGGCTTTTTTCGCCCGTGATTTCAT
2707864	Fwd	Intragenic		P.riograndensis_final_2159	P.riograndensis_final_2159	metal dependent phosphohydrolase	2708792	2709928	928	yes		+		AGGAAGATCCTATGATTATGCTGCTTGATATGCACACGGCCGACAACTACCTGTATGTTCACTCCTTGAAT
2691917	Rev			P.riograndensis_final_2145	P.riograndensis_final_2145	acetyltransferase	2691854	2691402	63					CATTACAATAAAAAACCAGCTGATTTCAAGCCGTTTCTTCAGACATAATCCATATGTTAAGATTGGAAATA
no TSS	Rev	Operon P.riograndensis_final_2170-P.riograndensis_final_2169	2
2691996	Fwd			P.riograndensis_final_2146	P.riograndensis_final_2146	GCN5-like N-acetyltransferase	2692036	2692557	40					TCTTAACATATGGATTATGTCTGAAGAAACGGCTTGAAATCAGCTGGTTTTTTATTGTAATGTATAGTATG
2692869	Fwd	Operon P.riograndensis_final_2148-P.riograndensis_final_2149	2	yknU	P.riograndensis_final_2148	Uncharacterized ABC transporter ATP-binding protein YknU	2692918	2694687	49					CGGGAATACCCGTAAAAACGGTGATTTCTCCACTTTGCTGCATTAAAACAGGGGTGATAAACTGCATAAAG
no TSS	Fwd	Operon P.riograndensis_final_2172-P.riograndensis_final_2173	2
2721780	Fwd	Suboperon P.riograndensis_final_2173	1	P.riograndensis_final_2172	P.riograndensis_final_2172	Conserved hypothetical protein	2722166	2724091	386	yes		+		CTTGATCTAGAGACGTCCTATTGGAACTTATCGGATACACAACTGCTGGAAAGGGATTTTCAAAAAATCTA
no TSS	Fwd	Operon P.riograndensis_final_2174-P.riograndensis_final_2175	2
2704958	Fwd			P.riograndensis_final_2157	P.riograndensis_final_2157	5'-Nucleotidase domain-containing protein	2705021	2706466	63					ATAGGATATGTAACTTTCAATAATGATTCCAATATACCATATTGAGCTTGAAAATGTTATGCTAGGCACTG
2708724	Fwd	Operon P.riograndensis_final_2160-P.riograndensis_final_2161	2	yfkA	P.riograndensis_final_2160	Putative protein YfkA	2708792	2709928	68					TTCCACAAAAAAGAGGGACAGAGGGCTGCCAAAGTGCAGTTTTTTGCCCAGTCGTGGTATGATATAGGTTA
no TSS	Fwd	Operon P.riograndensis_final_2201-P.riograndensis_final_2202	2
2720319	Rev			P.riograndensis_final_2170	P.riograndensis_final_2170	PTS system cellobiose-specific transporter subunit IIC	2719531	2718251	788					CAAACAGGATATACCTGGCATTTCAATGAAACCTTCCTTCAAGCGGTCAAAGAAATTGTAACCTTGTTTAG
no TSS	Fwd	Operon P.riograndensis_final_2204-P.riograndensis_final_2205	2
2756981	Rev	Intragenic		P.riograndensis_final_2209	P.riograndensis_final_2209	hypothetical protein	2756071	2755631	910	yes		+		CAACAATAAAGAATTCTGATAACCAAATTGTTTGGAAAGAAGGGAATGTTGTGCTTACCGCCGCGATTTCT
2720887	Rev			P.riograndensis_final_2171	P.riograndensis_final_2171	hypothetical protein	2720806	2719553	81					AAAGATATATATATTATATCATTTAATAATTTGATTGACAAAGGTAAATAACAAAACATATTATAAAAGAG
no TSS	Fwd	Operon P.riograndensis_final_2210-P.riograndensis_final_2211	2
2725810	Fwd	Operon P.riograndensis_final_2177-P.riograndensis_final_2178	2	P.riograndensis_final_2177	P.riograndensis_final_2177	hypothetical protein	2725863	2726081	53					ACTTGGGACTCTTTTTATTTTTTTTTTAATTAACGTTTTATAACTCGTGTGGTTGTCATAAGTTTGTTAAG
2728711	Fwd			P.riograndensis_final_2183	P.riograndensis_final_2183	AhpD family Alkylhydroperoxidase like protein	2728763	2729242	52					AATTATGGTTAGGCCGACTGCATTACCTTGAATAATGTCACGGATTAATAGGTAACATCGTTATATGTATG
no TSS	Fwd	Operon P.riograndensis_final_2229-P.riograndensis_final_2230	2
no TSS	Fwd	Operon P.riograndensis_final_2231-P.riograndensis_final_2232	2
no TSS	Rev	Operon P.riograndensis_final_2236-P.riograndensis_final_2235	2
2750547	Fwd	Suboperon P.riograndensis_final_2202	1	P.riograndensis_final_2202	P.riograndensis_final_2202	hypothetical protein	2750554	2751681	7					CCGTGAAGTAAGCTCGTTTGCCTGCAAGGAGCCGCCCGGCCATTTCCTGCAATTTGTTAAAATAAGGAGCG
2757370	Rev			P.riograndensis_final_2209	P.riograndensis_final_2209	hypothetical protein	2757277	2756399	93					TAGAAAACTACAGCTATGATTGGGTCGGTATTTAGAGAAACATTATTTAATAATAAGCGTCTAATAAGAAG
2772210	Fwd	Operon P.riograndensis_final_2224-P.riograndensis_final_2225	2	P.riograndensis_final_2224	P.riograndensis_final_2224	Conserved hypothetical protein	2772237	2772818	27					GGCTACCGGCCAGCAGGTGTCTGTACGGTTGGATTGACAAATGCGGGGGAGCCATGTGATAATTCTTCCTG
2774079	Fwd			P.riograndensis_final_2227	P.riograndensis_final_2227	bacterial capsule synthesis protein	2774105	2775133	26					AAATCAGAACCCCAGCAGCATACCAACCCTTAATTTGGATTTTTCCCTCTATTATAGTAGAATAATTGGCA
no TSS	Fwd	Operon P.riograndensis_final_2261-P.riograndensis_final_2262	2
no TSS	Rev	Operon P.riograndensis_final_2271-P.riograndensis_final_2270-P.riograndensis_final_2269	3
no TSS	Rev	Operon P.riograndensis_final_2273-P.riograndensis_final_2272	2
2841264	Fwd	Antisense		P.riograndensis_final_2274	P.riograndensis_final_2274	hypothetical protein				yes	+			ATTTTTCATTGAAAAAATGTGTCCCATAGCGGGATTTTACATCCGCCAGAAAATGCTGTACGCTAGGTTTG
2797399	Fwd			P.riograndensis_final_2241	P.riograndensis_final_2241		2797490	2797744	91					TTTGTCGATAAATATCAAAAGATGTAGAAATAAAATTGACAGGAAAGAACTAGCACTTTACAATGCAGATA
2797888	Fwd			P.riograndensis_final_2242	P.riograndensis_final_2242	phosphatase	2797921	2798637	33					TCCCTTTTGCATTGCATTTGAAGCTTGTGAGCATGGACAATACCTGCTGGAATCCTATATTATAGGGCGTG
2812575	Fwd			P.riograndensis_final_2252	P.riograndensis_final_2252	glycosyltransferase	2812754	2813767	179					TAAAAAATTCTCGTTTATAACGCTAAGATTACTGCCCACGCAAGATTTATTTTATTGCATAGTTTATTTTA
2848028	Fwd	Antisense		P.riograndensis_final_2280	P.riograndensis_final_2280	Conserved hypothetical membrane protein	2849303	2852956	1275	yes	+			CGGTTTTTCCGGTTCCGGCTGTAAAATCCATAGCTGCGCAGCCCGGAAAAGATATTGAACGCCCCGATCAG
2827145	Rev			P.riograndensis_final_2260	P.riograndensis_final_2260	transcriptional regulator, AraC family	2827118	2826234	27					ACTCTTAGAGACTGTAATTAACATCTGCGGCTCCTTTCCTGTCAACCTAAGTTTATTCTATAATAACCGTA
2841859	Rev			P.riograndensis_final_2274	P.riograndensis_final_2274	hypothetical protein	2841800	2840433	59					TCCGCCCAGTACGGCTTTTTAGCAAATAGGTCAATCACCAAGGGTCAGATGTCTCCATATGATGAATGATA
2855265	Fwd	Intragenic		P.riograndensis_final_2287	P.riograndensis_final_2287	Acetyl-coenzyme A carboxylase carboxyl transferase subunit alpha	2856140	2857564	875	yes		+		AGCGCTCATCCGGAAGGATTCCGGAAGGCTCTGCGTCTGATGAAGCAGGCGGAGAAATTTGGCCGTCCGAT
2841968	Fwd			P.riograndensis_final_2275	P.riograndensis_final_2275	hypothetical protein	2842075	2842419	107					GACCTATTTGCTAAAAAGCCGTACTGGGCGGAATTCTCCGCCGGCAGAGGGTACAGAATCAGCAGCACACT
2856647	Fwd	Intragenic		pyk	P.riograndensis_final_2288	Pyruvate kinase	2858555	2859736	1908	yes		+		CGGCGGAACGATCAAGAGCAAGAAGGGTGTTAACGTACCTGGAGTTGCTATTTCCCTGCCGGGCATTACGG
no TSS	Fwd	Operon P.riograndensis_final_2291-P.riograndensis_final_2292	2
2846166	Fwd			ytoI	P.riograndensis_final_2279	Uncharacterized protein YtoI	2846201	2847535	35					CTGTCCATCCTGATCAAAATGCCCCGCAAAACGGTTGTACTCCTGCGTTCGAACCGTGTATAATGGGTACA
2863107	Rev	Antisense		citZ	P.riograndensis_final_2295	Citrate synthase 2				yes	+			GTGCTCCGCAAGATCATCAATATCATAACCGCGGTAAGTGAGTACGCCGTCTACAATCGAACTGATCGAGG
2852991	Fwd			P.riograndensis_final_2284	P.riograndensis_final_2284	phosphatidylglycerophosphatase a	2853027	2853530	36					GCCATGATGGGCAGCGGAACCGTAAGAATTAAATAAGAACATTTCCGCCTCTTTCCGCATACATTAGGAAA
2865368	Fwd	Intragenic		icd	P.riograndensis_final_2296	Isocitrate dehydrogenase [NADP]	2864318	2865613	106	yes		+		TGCACAAATCGGCGGGATCGGCATTGCGCCTGGAGCGAATATTAACTATGTTACAGGACACGCTATTTTTG
2853626	Fwd	Operon P.riograndensis_final_2285-P.riograndensis_final_2286-P.riograndensis_final_2287	3	P.riograndensis_final_2285	P.riograndensis_final_2285	hypothetical protein	2853675	2853863	49					CGCCCCCGGTCTGAATTCCTTCACCCTGATCCTGTTGCGGGAAAAAAGAAAACTGTGTTATCATGATTCCA
2856027	Fwd			pyk	P.riograndensis_final_2288	Pyruvate kinase	2856140	2857564	113					TAAAGTAAATTTACTGTAAAAAGCCGCCGCAACATTGATTTTGTGTCCAAGTTGCAGTAATATTCATTAGG
2862921	Fwd			citZ	P.riograndensis_final_2295	Citrate synthase 2	2863064	2864176	143					AAAATCATTTGATCTTGTTCAAAGCTTCCACGTTGTTCACATAACCGTCAAAATCCGTTATGATAAATAAA
no TSS	Fwd	Operon P.riograndensis_final_2302-P.riograndensis_final_2303	2
2864212	Fwd			icd	P.riograndensis_final_2296	Isocitrate dehydrogenase [NADP]	2864318	2865613	106					CCGAACAAAAGTACGTTCCGGTGGACGAGAGATAAGGCGGCCCCTTGCGGGCCGCTGCACCCCTTTAGTAG
2873751	Fwd	Intragenic		P.riograndensis_final_2305	P.riograndensis_final_2305	hydrolyase, tartrate alpha subunit/fumarate domain protein, Fe-S type	2876153	2879194	2402	yes		+		GCGCAGAATATCGGCATGGCTGAGCTTCAGGTATCGCCAATCTGCCAGGATACGGGGATGCCGACTTTTAT
2884859	Fwd	Intragenic		polA	P.riograndensis_final_2311	DNA-directed DNA polymerase	2886998	2887840	2139	yes		+		GCAGCAGATCATTGATTTGAAAGGTCTGATGGGCGATGCCAGCGACAATATTCCCGGAGTGCCGGGCGTTG
2866730	Fwd			P.riograndensis_final_2298	P.riograndensis_final_2298	hypothetical protein	2866767	2867192	37					AAGCCCTCATTTCCATTCAAGAAATGAGGGCTTTCTTTTCATAAGCTATGTGGTTGGGTATAATAAGAATG
no TSS	Fwd	Operon P.riograndensis_final_2313-P.riograndensis_final_2314-P.riograndensis_final_2315	3
2868508	Fwd			yhxC	P.riograndensis_final_2299	Uncharacterized oxidoreductase YhxC	2868600	2869469	92					GTAAGGACGGCGAAGCCGTTTTGTTCTGGAAATTGTTTGGATCACCTGGAAGTGTGGTAAGTAACATAACG
2893510	Fwd	Antisense		P.riograndensis_final_2319	P.riograndensis_final_2319	Conserved hypothetical protein				yes	+			TCAAAAGATTAGTAGAGCCTGGATGAATACCTGGAAGAAGTTATCATCTGCCGCGTCTTCCGGCGTCGAGA
no TSS	Rev	Operon P.riograndensis_final_2323-P.riograndensis_final_2322	2
2870476	Fwd			P.riograndensis_final_2301	P.riograndensis_final_2301		2870541	2870744	65					GGCATTTGCAGTACGGAAGACCCTGTGGCCGCCGCGCGTGCTTACCGGTTGGCGGTCCGGGAGGCTTGAAG
no TSS	Fwd	Operon P.riograndensis_final_2334-P.riograndensis_final_2335-P.riograndensis_final_2336	3
2873399	Fwd			P.riograndensis_final_2305	P.riograndensis_final_2305	hydrolyase, tartrate alpha subunit/fumarate domain protein, Fe-S type	2873540	2875213	141					TACCTGGAACGAGTGCTGCGCCACGTTCTCCGGTGCGGTGCTGCGCATCAGGCTCCAGCGCTGGATATACT
2886985	Fwd			mutM	P.riograndensis_final_2312	Formamidopyrimidine-DNA glycosylase	2886998	2887840	13					GTTATGGAAGCAACTGGTATGAAGCGAAATAGGCTCCCCGCAAGGGGAGGATATCCGGTATAATGGAGAAG
2890270	Rev			P.riograndensis_final_2316	P.riograndensis_final_2316		2890245	2890027	25					CATTCTATTTTCCATAAATCACCGTTTTTTTGTTGTTATGAAGATGGCAAGTCCAGCACATAATACTGTTA
2906240	Rev			fda	P.riograndensis_final_2331	Fructose-bisphosphate aldolase class 1	2906192	2905305	48					CTAACCTGTTTGACTTCCCTGTCTATTCGTCTAGTTTGCATTGTTCGTTTTTTCTAACTAAACTATACATG
no TSS	Fwd	Operon P.riograndensis_final_2347-P.riograndensis_final_2348	2
2923527	Fwd	Intragenic		P.riograndensis_final_2348	P.riograndensis_final_2348	hypothetical protein	2925655	2926113	2128	yes		+		AGGAGCTGGCGCAGTACAAGGGAGCCAAAGGGTCTGTGCAGTTTCCGCTGGACAAGCCGCTGCCGCTTGAT
2913664	Fwd	Operon P.riograndensis_final_2337-P.riograndensis_final_2338	2	P.riograndensis_final_2337	P.riograndensis_final_2337		2913720	2914007	56					GGTTTCCGTCTGGCCCGGTCATATGTGTATCCGTAACATTATCCGTATTATTCGTGATATAATAGGGTATG
2916631	Rev	Operon P.riograndensis_final_2341-P.riograndensis_final_2340-P.riograndensis_final_2339	3	P.riograndensis_final_2341	P.riograndensis_final_2341	hypothetical protein	2916593	2915490	38					TGTTGGATTGTCTGTCAATGAGAATAATTATCATTGACAATCATTCTCATTATGAATTATATTCTAAATTA
2916719	Fwd	New start codon		P.riograndensis_final_2342	P.riograndensis_final_2342	Conserved hypothetical protein	2916797	2917867	78					ATAATGAGAATGATTGTCAATGATAATTATTCTCATTGACAGACAATCCAACATTCTATATTCTACGTTTG
2921163	Fwd			P.riograndensis_final_2345	P.riograndensis_final_2345	hypothetical protein	2921172	2921831	9					AAATTGTCAATTGCATGTCTTGTCCATAACAAGATGTCGCTTCAAGCCCTGGGATGGTATGATAGGAAGTG
2925615	Fwd			P.riograndensis_final_2350	P.riograndensis_final_2350	hypothetical protein	2925655	2926113	40					AAACGGAAACTTGAGAGGTATAGAGGCATTAGCGCTTGTTAATCCATACGGCAATTTGTATATTGGTACTA
2929069	Fwd			P.riograndensis_final_2354	P.riograndensis_final_2354	oxidoreductase, Gfo/Idh/MocA family/transferase hexapeptide repeat protein	2929134	2930126	65					GGTTCCACTGGAATCCGCGGGGAGGACAGGCGTCCTTTTTTTGATTCATCAGAAAGGATATATTAGGATCA
no TSS	Fwd	Operon P.riograndensis_final_2374-P.riograndensis_final_2375	2
2952453	Fwd	Suboperon P.riograndensis_final_2375	1	P.riograndensis_final_2374	P.riograndensis_final_2374	lantibiotic ABC transporter permease	2952515	2953201	62	yes		+		ACGGGATGAGCTGTTCCGGGGACTTGTTCCGGCTTGTGCAGTATTCATGCTGGCGGCCGTTTGTAGTATAC
2952463	Fwd	Suboperon P.riograndensis_final_2375	1	P.riograndensis_final_2374	P.riograndensis_final_2374	lantibiotic ABC transporter permease	2952515	2953201	62	yes		+		CTGTTCCGGGGACTTGTTCCGGCTTGTGCAGTATTCATGCTGGCGGCCGTTTGTAGTATACTATGGTTTTG
no TSS	Fwd	Intragenic		P.riograndensis_final_2376	P.riograndensis_final_2376	histidine kinase,HAMP domain-containing protein,histidine kinase				yes		+
2932618	Fwd			P.riograndensis_final_2356	P.riograndensis_final_2356	response regulator receiver protein	2932645	2933088	27					TTAATGTCCTCCGGGTGCAGCTTGCGCAAAGCCCCTTGAAGATGCAGTTTTACAAAAATATACTGGGATTG
2936243	Rev			P.riograndensis_final_2359	P.riograndensis_final_2359	peptidase S8 and S53 subtilisin kexin sedolisin	2936224	2934968	19					GAGAAATGTGGTAGTGTCTTAGAATTATAGAGATGTACCCATTGTGCCTTTTCGCGCATACCCTGTATCGG
2936244	Rev			P.riograndensis_final_2359	P.riograndensis_final_2359	peptidase S8 and S53 subtilisin kexin sedolisin	2936224	2934968	20					CGAGAAATGTGGTAGTGTCTTAGAATTATAGAGATGTACCCATTGTGCCTTTTCGCGCATACCCTGTATCG
2942721	Fwd			P.riograndensis_final_2366	P.riograndensis_final_2366	UbiD family decarboxylase	2942756	2944609	35					TGTACCTTTGATTCAGGGCATCGCCTGGTGCGGCGTTGACCTGATGCCTCCCCTCATTGATAATAAGGAGA
2954550	Fwd			P.riograndensis_final_2377	P.riograndensis_final_2377	major facilitator superfamily transporter MFS_1	2954791	2956116	241					GTTCAGAAATTCTACCGGGGAGATGACGCCAGAGCCAGCAGGGACGGTCATTCCGGGCTTGGCCTGTATAT
no TSS	Fwd	Operon P.riograndensis_final_2386-P.riograndensis_final_2387-P.riograndensis_final_2388	3
2966562	Rev	Antisense		P.riograndensis_final_2387	P.riograndensis_final_2387	hypothetical protein				yes	+			TTGCTATTGCCCAAATCCTACCCGTGGACGCTCACGCTCTTTCGTCTCCACAGCCACAGCGCGGATCGAGG
2957515	Fwd			P.riograndensis_final_2379	P.riograndensis_final_2379	putative lactoylglutathione lyase	2957550	2957966	35					CCTAGTCAATTTCAAGAAGTACAGCAATCGGGAAGAAACTCCTGCTGCTGCTTCATGCTATAATCGGGCGG
2958235	Fwd			P.riograndensis_final_2380	P.riograndensis_final_2380	Permease of the major facilitator superfamily	2958317	2959606	82					ATTGGCAATTGAATTTCCTTTATAAACAAAAGAAGGGAATTTAAGGGTTTATGCAGAATGTATTAAACTTA
2958241	Fwd			P.riograndensis_final_2380	P.riograndensis_final_2380	Permease of the major facilitator superfamily	2958317	2959606	76					AATTGAATTTCCTTTATAAACAAAAGAAGGGAATTTAAGGGTTTATGCAGAATGTATTAAACTTACATATG
2996368	Fwd	Intragenic		P.riograndensis_final_2397	P.riograndensis_final_2397					yes		+		CGGTCTTCAGCACTGAAGTGTCCGTTGTTCTCGGAACCACAGAGCCGGGAGGCAGCATTTATTATACACTG
2961074	Fwd			P.riograndensis_final_2382	P.riograndensis_final_2382	AraC family transcriptional regulator	2961121	2961906	47					ATGTATGCTGCACTGCAGCGGTTTCAATTTTCTGGTTCCAATTATTTAGAATTTGTGATATTATTTATGCG
2967843	Fwd	Operon P.riograndensis_final_2389-P.riograndensis_final_2390	2	P.riograndensis_final_2389	P.riograndensis_final_2389	saccharopine dehydrogenase	2968258	2969457	415					GCCGGCGGCAGCATGACAGTTATTAGCAGCATGACAGTTATTATAGGAAGGAAAACGGGTAAAAGAATATA
3001890	Fwd	Intragenic		P.riograndensis_final_2402	P.riograndensis_final_2402	hypothetical protein				yes		+		CAGTATCCAAGTGGGAAAACAACGTAACTATGCCCGATATTCAAATTCTTCCTGATTTATCTGTGATTTTA
3009287	Fwd	Antisense		hisS1	P.riograndensis_final_2407	Histidine--tRNA ligase 1	3010568	3011239	1281	yes	+			CATGCCGAAGGAAATGCCCACCGTGGGATATTCGATGTCCTCGCGCCCCACCAGCTTTCCGATGATCGAGT
no TSS	Fwd	Operon P.riograndensis_final_2408-P.riograndensis_final_2409	2
no TSS	Fwd	Operon P.riograndensis_final_2417-P.riograndensis_final_2418	2
2967949	Fwd	Operon P.riograndensis_final_2389-P.riograndensis_final_2390	2	P.riograndensis_final_2389	P.riograndensis_final_2389	saccharopine dehydrogenase	2968258	2969457	309					TCAGACGGGTCAGGTACGGGATGATGAAAATGTATTATGAACTAGACAGCTGCTGTGATACAATAGTCTAG
3026443	Rev	Antisense		P.riograndensis_final_2421	P.riograndensis_final_2421	YycB	3025091	3023376	1352	yes	+			TCATAAAAAGAATGGATGTTATGACCACCAGGCTGCGCTGGTTTTTCATCCGGCCCGCCCAGAGCGGCACG
2972390	Fwd	Operon P.riograndensis_final_2392-P.riograndensis_final_2393	2	dgk	P.riograndensis_final_2392	Deoxyguanosine kinase	2972460	2973083	70					TTCTAAACCCCGAAAGGTTTCTCCACAATTAAAACACTCATACACAGCTCTCCTGTGATACAATAGTTTAG
3030283	Rev	Antisense		P.riograndensis_final_2425	P.riograndensis_final_2425	transposase IS116/IS110/IS902 family protein				yes	+			CATCTTCAGCCGGGTATGCACCAGCTTGCGGACCTCATGCACCTCCAGCACTTCGCCATTCACAATCGAGT
3036344	Rev	Intragenic		P.riograndensis_final_2430	P.riograndensis_final_2430	transposase mutator type				yes		+		CACGCTGCTGACATTCTACAAGTACCCTGTGGAAATCCACAAAGCGATCTACACGTCGAACCCGATCGAGC
2998705	Fwd			patB	P.riograndensis_final_2400	Cystathionine beta-lyase PatB	2998731	2999909	26					GTTATAGAAATCTGAACTCTATAAGTCTGAAGCAGGTGCCGGAAGTGTCTCCCCATGTTACAATAAATGAA
3041947	Fwd	Intragenic		P.riograndensis_final_2436	P.riograndensis_final_2436	PAS domain S-box protein	3045639	3046040	3692	yes		+		CCCCGGAGCGGCTGTAGATAAAGAGAAACGATTCGTGCGCAAGGACGGCAGTATCATCTGGATTGCACTAC
2999983	Fwd			P.riograndensis_final_2401	P.riograndensis_final_2401	copper amine oxidase domain-containing protein	3000040	3001284	57					GGCTAACCAGAAAGGCAATAGTTACAATCTATTAATTTGCTAAAAATACCTGGTTTGGTAGAATGGTAGGA
no TSS	Fwd	Operon P.riograndensis_final_2448-P.riograndensis_final_2449	2
3025278	Fwd			P.riograndensis_final_2420	P.riograndensis_final_2420	hypothetical membrane protein	3025303	3025407	25					AATGGACAGTGCCGGCGTTTTTTACCGCGTTACCCAATCCTAATCAACTCTTTCTACATAATTTAAATGTA
no TSS	Fwd	Operon P.riograndensis_final_2452-P.riograndensis_final_2453-P.riograndensis_final_2454	3
3058585	Fwd	Suboperon P.riograndensis_final_2453-P.riograndensis_final_2454	2	P.riograndensis_final_2453	P.riograndensis_final_2453		3058770	3058880	185	yes		+		CAAGATTCCGCAGCTGCTCTCCATCGAGGTGGGGGCCGATATCATTCGCTCGGAGCGTTCTTTTGATATTG
3027669	Rev			P.riograndensis_final_2422	P.riograndensis_final_2422	Methyltransferase type 11	3027638	3026877	31					GGCTGAGACAATTACCTTTATTCGTATTATATATTTCACTTATAAGCGCACACCATGATACAACAGTAGTA
3037725	Fwd			P.riograndensis_final_2431	P.riograndensis_final_2431	Conserved hypothetical protein	3037749	3038456	24					CCGTTTCTACTTGGTTTTTTTGGGCGGCGGTCTACTGTAACTTTTGTGGGGCGTTCAACGAATAAGGAGTA
3054530	Fwd			P.riograndensis_final_2447	P.riograndensis_final_2447	Conserved hypothetical protein	3054581	3054997	51					CCAGAGTTTATCATTATACCGGGCGTATAAGGCTTTGCCTGATGAGGCGGGGTGAATTATGATAGTAGACA
3058279	Rev			P.riograndensis_final_2451	P.riograndensis_final_2451	hypothetical protein	3058227	3057643	52					ACTTAAGCGCCGGCGGACCGCCAAGCATTTCATCTGGACGAAAGCATAACCGAAATGTTAAAGTCATATCA
3065961	Fwd	Intragenic		yvgN	P.riograndensis_final_2462	Glyoxal reductase	3068792	3069667	2831	yes		+		TAGCAACTGCACTGGAACTGGGTTACCGGAGTATTGATACCGCAGCGGTATATGGCAACGAGGAAGAGGTG
3066359	Fwd	Intragenic		yvgN	P.riograndensis_final_2462	Glyoxal reductase	3068792	3069667	2433	yes		+		TTTATCCAGAAAGAGCTGCATGACTACTGCGCCAGCCGCCAGATTCAGATCGAAGCCTGGGCACCGCTGAT
3072165	Rev	Intragenic		ypsC	P.riograndensis_final_2468	Putative RNA methyltransferase YpsC	3068615	3067872	3550	yes		+		GCTGCGGCCAAAGCCAGACCTCAAGGCGAGTATGGCTGCATCATTACAAATCCCCCTTACGGGGAGCGTAT
3060166	Fwd			P.riograndensis_final_2456	P.riograndensis_final_2456	Conserved hypothetical membrane protein	3060231	3060707	65					AAGAAAGACAAATCTCCGGAATTGAGCGTATAGCAGTCACAGGACAAACTCTCTTTGCTTATGATATAGCA
no TSS	Fwd	Operon P.riograndensis_final_2472-P.riograndensis_final_2473	2
3079925	Fwd	Intragenic		P.riograndensis_final_2474	P.riograndensis_final_2474		3080110	3081507	185	yes		+		CTTTGATTTAGCTAGAAGGCGACTGGGGCAGATGAGCTCTCCTTTTTCCACTTGGAATTGCCGCGATTCAT
3063664	Fwd	Operon P.riograndensis_final_2460-P.riograndensis_final_2461	2	P.riograndensis_final_2460	P.riograndensis_final_2460	HesB/YadR/YfhF-family protein	3063702	3064004	38					CGGGTTGCTGCCTGATGTATTTCGGCAATATAGTTGCTTTTACAGCCTGATTTCCTTAAAATAAATTATTG
no TSS	Fwd	Operon P.riograndensis_final_2476-P.riograndensis_final_2477	2
no TSS	Fwd	Operon P.riograndensis_final_2479-P.riograndensis_final_2480	2
3064029	Fwd	Suboperon P.riograndensis_final_2461	1	P.riograndensis_final_2461	P.riograndensis_final_2461		3064046	3064285	17					TTTTGTCATTACTAATCCGTCTAAAGGAAATCACGGCGATCACTAAGTGTTCGCCCGTATTTTACGGACAT
3065747	Fwd			yvgN	P.riograndensis_final_2462	Glyoxal reductase	3065788	3066612	41					CAGATTTCTTTGTTTATCCGGGTGCGCCTGAAAGTTGGGGCTGCGCGGAGACCCATGGTATAATAGAAAAG
3095320	Fwd	Intergenic		-	-	-	3097205	3098302	1885	yes			+	AGCGAAGCTTTATTTGTATAGGAAACCTCCGCAAGTGGATAAAATTATGCTTGAAGTTGTAGAATAAATAC
3075338	Fwd			P.riograndensis_final_2471	P.riograndensis_final_2471	Uroporphyrinogen decarboxylase	3075381	3076448	43					TCATGGGATTGTCATTCCCTCAGTGTTCCGGCGGTTGTTCCGAACTTTTAAAAAGAGCATAATAAAGGATA
3080079	Fwd			P.riograndensis_final_2475	P.riograndensis_final_2475	capsule synthesis protein, capa	3080110	3081507	31					TCTAATTAGCGTATCTTTTACCTGTCTCTCTTTTTGGAGGAGAGCGAGTGACTTATGCTATAATAGAAACA
3092611	Rev	Operon P.riograndensis_final_2488-P.riograndensis_final_2487	2	P.riograndensis_final_2488	P.riograndensis_final_2488	hypothetical protein	3092579	3092346	32					GCAATCCACCATTTCCCTTATCCGGTGATAATATTTGCTTTTCACTTCCCCCGTGCGTTATCATTGAGCCA
3092713	Fwd			P.riograndensis_final_2489	P.riograndensis_final_2489		3092752	3092949	39					AGCAAATATTATCACCGGATAAGGGAAATGGTGGATTGCTTTGCAGGCAGAGTTGGGGTATAATGTAAACA
3097056	Rev			P.riograndensis_final_2491	P.riograndensis_final_2491	major facilitator superfamily MFS_1	3096995	3095763	61					AAACTGTGAAAGATTCAGAAACAATAAATTCCCGGACATCTGGAGCATGCTTTATGCTATACTAGAACGCG
3097182	Fwd	Operon P.riograndensis_final_2492-P.riograndensis_final_2493	2	ytpB	P.riograndensis_final_2492	Tetraprenyl-beta-curcumene synthase	3097205	3098302	23					AATCTTTCACAGTTTTGCGAAAGTGATTTTGTTGTTTGTACAAATACGCTCTGCATATTATAATAATGATG
3106284	Fwd	Intragenic		cshA	P.riograndensis_final_2499	DEAD-box ATP-dependent RNA helicase CshA	3105782	3107413	97	yes		+		GTCCAGACCATTGTGCTGGACGAAGCTGACGAAATGCTGGATATGGGCTTCATGGAAGACATCCAGACGAT
3106291	Rev	Antisense		cshA	P.riograndensis_final_2499	DEAD-box ATP-dependent RNA helicase CshA				yes	+			GGGCAAGACGTTGAATGTTAGGAGGCATTGTAGCTGAGAACAGCATGGTCTGGCGTTCTTCCGGTACAAGC
3106714	Fwd	Intragenic		cshA	P.riograndensis_final_2499	DEAD-box ATP-dependent RNA helicase CshA				yes		+		ACGGCAGCATTGATGTGCTTGTTGCTACAGACGTTGCAGCCCGCGGACTCGACGTTTCCGGTGTAACTCAT
3107303	Fwd	Intragenic		cshA	P.riograndensis_final_2499	DEAD-box ATP-dependent RNA helicase CshA				yes		+		CAGCCGTGGCGGTTACAGCAGCGGGTACGGCAGCGGCGGATATGGCGGCGGCTACAAAGGCAACCGTGATT
3104065	Rev			P.riograndensis_final_2496	P.riograndensis_final_2496	hypothetical protein	3104036	3102774	29					ACGACCAAAATTACGGGGATTGTTACAAGTCTGTTCTTTTTGGCCGCCGCCGTTCCTTTATACTTTAAGGG
3108578	Fwd	Intergenic		-	-	-	3109029	3109418	451	yes			+	AAGCCGATGATGACGATGATCAGGCGGAAGATGAGAGCGATAAAGATCTCAAGCGCATCTAAGAATGGTGA
3108674	Fwd	Intergenic		-	-	-				yes			+	ATTTTGATTCCGGTGTTAATTAAAGCGCATACAGGTTTACTTTTTCGTCAAAACGCAATATAATATGTGTA
3105551	Fwd			cshA	P.riograndensis_final_2499	DEAD-box ATP-dependent RNA helicase CshA	3105782	3107413	231					CATGTAATGTAAGTAATGAAAGAAAGGAATACACTGGTATTCCTGATCGGGTTTGTGATATAATGTATAGG
3105552	Fwd			cshA	P.riograndensis_final_2499	DEAD-box ATP-dependent RNA helicase CshA	3105782	3107413	230					ATGTAATGTAAGTAATGAAAGAAAGGAATACACTGGTATTCCTGATCGGGTTTGTGATATAATGTATAGGA
no TSS	Fwd	Operon P.riograndensis_final_2503-P.riograndensis_final_2504	2
3112815	Rev	Intragenic		P.riograndensis_final_2506	P.riograndensis_final_2506	transcriptional regulator cueR	3112518	3111841	297	yes		+		CAAGAAGTGTTAAAAATTACCGGTTGTACAGCCATGAAACCCTTGTCGCTTTGGAGCGTATTAATCAACTA
no TSS	Fwd	Operon P.riograndensis_final_2507-P.riograndensis_final_2508-P.riograndensis_final_2509	3
3117697	Rev	Antisense		P.riograndensis_final_2511	P.riograndensis_final_2511	Redoxin domain protein	3117129	3116662	568	yes	+			AATCACCTCGGCGATCACGCCGTTTTTGTCCACAAGGACATTGGTGGGGAATACAGCACCTTTATATTTGT
3118267	Rev	Intragenic		P.riograndensis_final_2512	P.riograndensis_final_2512	Uncharacterized AIPM/Hcit synthase family transferase aq_356	3117129	3116662	1138	yes		+		TGGTGGAAAAGACCGCCGGCAGCCCCGTTGTCTCCGAAGCCTTTGTCAAACTGAAAGTCGGCGGAGATAAT
3118996	Fwd	Antisense		P.riograndensis_final_2512	P.riograndensis_final_2512	Uncharacterized AIPM/Hcit synthase family transferase aq_356	3119709	3121001	713	yes	+			GGGTATGAATGCCGAGCGGGGCTCCAGGCAGCTGAAGAGCTAAGCCGGATACAATCTCCTGAATTTCATTC
3105685	Fwd			cshA	P.riograndensis_final_2499	DEAD-box ATP-dependent RNA helicase CshA	3105782	3107413	97					TCAGGCGCATTCAAGTGGCCTGATCTTAGGACATCTTTTGGTCCCAATGCGAGCTAAACCATGCAGAGAAT
3107719	Fwd			P.riograndensis_final_2500	P.riograndensis_final_2500	hypothetical protein	3107754	3108569	35					TTAGACATTGACCCAGAATCGTAAACTTGGGCGCTGGAAAAGTCCGGGTCAAATAGGGTATAGTTAAGATA
3121686	Fwd	Intragenic		P.riograndensis_final_2515	P.riograndensis_final_2515	ErfK/YbiS/YcfS/YnhG family protein				yes		+		AGCCTATGTTCAAATGCATCCCGATAACAAGATGGCATGGTACTTGCTTGGTAAGGAATATTATAAGAACG
3108996	Fwd			P.riograndensis_final_2501	P.riograndensis_final_2501	hypothetical protein	3109029	3109418	33					TGTATAGTATCAATTATTGAAAGTGAGCAATGCCCTTTTGTTCCGGGGATAAGAATGTTACACTTAGACTA
3110143	Rev			P.riograndensis_final_2502	P.riograndensis_final_2502	Probable thiol peroxidase	3110099	3109581	44					CACCATCCCTTATGTATCATAATGTGTCCCCGTTGGACATTAAGCTTCTAAAAAGATTATAATTTATTGTG
3124443	Fwd	Suboperon P.riograndensis_final_2518-P.riograndensis_final_2519	2	pyrD	P.riograndensis_final_2517	Dihydroorotate dehydrogenase (quinone)	3124493	3125305	50	yes		+		TTAACCGCAAAGTGCATGCCGGATTACGGAAGCTGCTGCGGCGGGACGGATTCTCTCATATCCTAGAAGCG
no TSS	Fwd	Operon P.riograndensis_final_2520-P.riograndensis_final_2521	2
no TSS	Fwd	Operon P.riograndensis_final_2525-P.riograndensis_final_2526	2
3119674	Fwd			dinB1	P.riograndensis_final_2513	DNA polymerase IV 1	3119709	3121001	35					GTAACAAAGAACTTTGGAGGAGATGCACACCTGGTTGACCTTGCGCCGGGAGAAGAGGTATGCTGAAACCA
3139806	Fwd	Intragenic		P.riograndensis_final_2529	P.riograndensis_final_2529	hypothetical protein	3140072	3140326	266	yes		+		ACGTGCGCTGGATTGCAAACATACGGAATTCGACGACCTGTATCCCTATATGATCGAACATCCTCAGTTTT
3140509	Rev	Intragenic		P.riograndensis_final_2531	P.riograndensis_final_2531	Conserved hypothetical protein	3138812	3137691	1697	yes		+		CAACCGTCCGCCAGGACCAGCGTGGTGTAGAGGCCAAGTATTCCTGCCGCGGCTATGCCGGAGAGATGAAT
3121109	Fwd			P.riograndensis_final_2514	P.riograndensis_final_2514		3121161	3121403	52					ATATGCGTCAAAATTGGAAACGAACTGAAAATCCATTGAAATTGTTTTCTATTTATATTAATATGACAAAA
3141325	Rev	Intragenic		P.riograndensis_final_2532	P.riograndensis_final_2532		3140841	3140386	484	yes		+		TTTTTCGATGCGGTAGTCAGTACCGATTCGTATAATTACTGGGGCCGGGATGCCGAAGTAGTTACCATATA
no TSS	Fwd	Operon P.riograndensis_final_2537-P.riograndensis_final_2538-P.riograndensis_final_2539	3
no TSS	Fwd	Operon P.riograndensis_final_2547-P.riograndensis_final_2548	2
3123194	Rev			P.riograndensis_final_2516	P.riograndensis_final_2516		3123157	3123020	37					TTACCAGGCGGTGCTTCCCGGTGAAACCCGGAGTATAGTATTTTTCTTGTAAACGCATTACAATGTAAGGG
3177441	Fwd	Intragenic		P.riograndensis_final_2563	P.riograndensis_final_2563	ribonucleoside-diphosphate reductase, adenosylcobalamin-dependent	3179261	3179551	1820	yes		+		GTGTGCAATCTGTCTGCCGTCAACCTCTCCAAATTCTATGATGCGGAGAATCATGATGTGGATTGGGCTGA
3178209	Rev	Antisense		P.riograndensis_final_2563	P.riograndensis_final_2563	ribonucleoside-diphosphate reductase, adenosylcobalamin-dependent	3179261	3179551	1820	yes	+			TGCAGCCGGTTCAGCAGCCGGAGCTGCTCCTTCAGCTGCCGCTGCATCCTTCTTGTCTTCCTTCTTCGAGG
3123305	Fwd	Operon P.riograndensis_final_2517-P.riograndensis_final_2518-P.riograndensis_final_2519	3	pyrD	P.riograndensis_final_2517	Dihydroorotate dehydrogenase (quinone)	3123370	3124464	65					CGGGTTTCACCGGGAAGCACCGCCTGGTAAAAAACTTTTCTTTTCCCCCGGAAACGGCTAAAATTAAGAAG
3201406	Fwd	Antisense		P.riograndensis_final_2584	P.riograndensis_final_2584	short-chain dehydrogenase/reductase SDR				yes	+			ATGCATGAGACCCCAAAAGTTAATTTCGAACATTTTGCGAGTCTCTTCCTCGACGCTTTCCTCAACCGAAC
3139644	Fwd			P.riograndensis_final_2529	P.riograndensis_final_2529	hypothetical protein	3139668	3139985	24					TTAGAGGAAGTTAGCCTATTTTTAAAACATCTTCTTTCCACTCTATAACTTTTCCTTTATAATAAACATTA
no TSS	Fwd	Operon P.riograndensis_final_2599-P.riograndensis_final_2600	2
no TSS	Rev	Operon P.riograndensis_final_2605-P.riograndensis_final_2604	2
no TSS	Fwd	Operon P.riograndensis_final_2607-P.riograndensis_final_2608	2
3235851	Rev	Antisense		P.riograndensis_final_2618	P.riograndensis_final_2618	transposase IS116/IS110/IS902 family protein				yes	+			CATCTTCAGCCGGGTATGCACCAGCTTGCGGACCTCATGCACCTCCAGCACTTCGCCATTCACAATCGAGT
3238924	Fwd	Antisense		dhaD	P.riograndensis_final_2621	glycerol dehydrogenase				yes	+			CGAGTGGATTGATTCCTCCGGAATGCAGGCTTTGCGGGCCACTTCCAGCAGCTCTTCCCTGGTGATCGAGT
3140875	Rev			P.riograndensis_final_2531	P.riograndensis_final_2531	Conserved hypothetical protein	3140841	3140386	34					AATTATTTTTATTTGCATAAATTTCTGTATAAATATTGCTTTTATTTGCTTGTTAGGAGTATAATGAGAAC
3241587	Fwd	Intragenic		P.riograndensis_final_2623	P.riograndensis_final_2623	Conserved hypothetical protein	3242091	3242672	504	yes		+		CTTGTCTATTAAGGAGCTTGCGAACAAAGTTCACCTCACACAGCCTACAGTAACTGTTCTTGTTAACAAAT
no TSS	Fwd	Operon P.riograndensis_final_2625-P.riograndensis_final_2626	2
no TSS	Fwd	Operon P.riograndensis_final_2628-P.riograndensis_final_2629-P.riograndensis_final_2630	3
3249086	Fwd	Intragenic		P.riograndensis_final_2631	P.riograndensis_final_2631	Conserved hypothetical protein	3249802	3249915	716	yes		+		CGAAACCTATGGTACAGGAGTGCCGGTTGTTTTTATTCATGATCACCTGACCTCGCATCATCTGTTTGAGC
no TSS	Fwd	Operon P.riograndensis_final_2636-P.riograndensis_final_2637-P.riograndensis_final_2638	3
3169220	Fwd			P.riograndensis_final_2556	P.riograndensis_final_2556	divergent polysaccharide deacetylase	3169242	3170174	22					TGACGATTGTTAATAATTGCGCAGCCGGACAGTACATATTTATCCTTCGTGTTCCAAACAATGAGAACTAG
3184430	Rev	Operon P.riograndensis_final_2570-P.riograndensis_final_2569	2	P.riograndensis_final_2570	P.riograndensis_final_2570	hypothetical membrane protein	3184350	3184210	80					TTTCCTCCTGATTTGTGCCATTTTTGTTGTAAATGTTGATCTTGCCAATAAGGGCTGGTACATTTGATACG
3212304	Rev			P.riograndensis_final_2596	P.riograndensis_final_2596	Conserved hypothetical protein	3212269	3211970	35					GAGGCGGAATTTAGCCGCATGAATTTCACTGAATTATATATAGTACCTTGAATTGTGTTATAATGAACTTC
3239989	Rev	Operon P.riograndensis_final_2621-P.riograndensis_final_2620	2	dhaD	P.riograndensis_final_2621	glycerol dehydrogenase	3239897	3238764	92					TCTGAAAACGCTTAAATCTGTCAATTTCCTTCCATGCATCTAATTTAGCCCGTGTCTATAATGAGGATAGG
3273901	Rev			pdxK	P.riograndensis_final_2654	Pyridoxine kinase	3273837	3273025	64					GACATACCTTACCCGTACAACCTCCTGCCGGAGTGCGGACACCGGGAATGTTTTTTGTTATAATATCGTAG
3283902	Rev			ltrA	P.riograndensis_final_2663	low temperature requirement protein LtrA	3283834	3282746	68					ATCTGCGTTTCCTCCTCTAATGCCCGGATTGTCTTGCGCTCATCGGTAGAGTGCCTTTATTATAACATATA
3283915	Fwd			P.riograndensis_final_2664	P.riograndensis_final_2664	Conserved hypothetical protein	3283971	3284345	56					TTTGTTGTTCGGATGAATGCAGTTCTGCAGGGGCTGTTTACCCGGAGCGGTCTCGGTTATATGTTATAATA
no TSS	Fwd	Operon P.riograndensis_final_2676-P.riograndensis_final_2677	2
3283921	Fwd			P.riograndensis_final_2664	P.riograndensis_final_2664	Conserved hypothetical protein	3283971	3284345	50					GTTCGGATGAATGCAGTTCTGCAGGGGCTGTTTACCCGGAGCGGTCTCGGTTATATGTTATAATAAAGGCA
no TSS	Fwd	Operon P.riograndensis_final_2682-P.riograndensis_final_2683-P.riograndensis_final_2684	2
no TSS	Fwd	Operon P.riograndensis_final_2685-P.riograndensis_final_2686	2
3284849	Fwd			yfkO	P.riograndensis_final_2666	Putative NAD(P)H nitroreductase YfkO	3284900	3285574	51					TCATTTTGTATACTACATTACATTAATGTGCGTACTTCAAAAATAATTATATATACATTAATATAAACGCA
3285725	Fwd			P.riograndensis_final_2667	P.riograndensis_final_2667	Conserved hypothetical membrane protein	3285778	3286188	53					GGTTTTGAATATACATAAAAGCTTCGAAAAATAATTGAAAAATTACTGAAAAATCTGCTAGTCTTATGAAG
3292293	Rev			P.riograndensis_final_2674	P.riograndensis_final_2674	Conserved hypothetical protein	3292169	3290910	124					TAAAAAAATATTGCATGTTATGCAATTTTTCGCGTTGTGCATTTTTGCTTAATATGCAATAATATGCTACA
3296774	Fwd			P.riograndensis_final_2681	P.riograndensis_final_2681	3-oxoacyl-(acyl carrier protein) synthase III	3296864	3297865	90					TATGGATAGTCAAGATAGGAAAGAACGCAGGTTCGCTTTTTCGCGCATCTTTTGCTAGTATTATGTAACTG
no TSS	Fwd	Operon P.riograndensis_final_2693-P.riograndensis_final_2694	2
3310295	Fwd	Intragenic		P.riograndensis_final_2694	P.riograndensis_final_2694	Conserved hypothetical protein	3311925	3313520	1630	yes		+		AATCCGCAGCTGCTGGATCAACCGGACCGGATCAAGCTGGAAGCATACTGTGCAGCCGGATTATACAGTAA
3303392	Fwd	Operon P.riograndensis_final_2687-P.riograndensis_final_2688-P.riograndensis_final_2689	3	P.riograndensis_final_2687	P.riograndensis_final_2687	short chain dehydrogenase	3303436	3304302	44					TTTGGGCTGGCTGCTCCGGCGGGTGGGCATCCCGTTGATCCAGAAGCTGAAGCTGTAGTACATTTGTTTTA
3304311	Fwd	Suboperon P.riograndensis_final_2688-P.riograndensis_final_2689	2	P.riograndensis_final_2688	P.riograndensis_final_2688	Conserved hypothetical protein	3304344	3304745	33					CGCTGCTGCCCTGGAAGGTTTTTGAAGGGATTATTGCCAGCTCGCTCAAAAAAATGAAATAATGGATGATA
3305598	Rev			P.riograndensis_final_2690	P.riograndensis_final_2690	Conserved hypothetical protein	3305571	3305269	27					ATGGTGTGTTTCCTTTCACGAATCGGAATGACGGAGCAGTATACTTGAACAGGTTATGCAGCTATAATCTA
3307179	Fwd			ywaC	P.riograndensis_final_2692	GTP pyrophosphokinase YwaC	3307204	3307941	25					CGGACGTCCGGGATAGCCTTTTTGTATGCGGGGAATTTGAATTCGTCTAATAGATTGGCTATGATGAATGA
3311844	Fwd			P.riograndensis_final_2696	P.riograndensis_final_2696	hypothetical protein	3311925	3313520	81					GCCAGACAAAGGTTTTGGTAAAAAAAACTGCGGGTGGACTCTCTTCCCCAATCGTATATATAATCAAGTAG
3313695	Fwd			P.riograndensis_final_2697	P.riograndensis_final_2697	Cupin domain-containing protein	3313737	3314486	42					CGGTACCCGTTTCTGCTTGTGCGGCAGAAAAAATATTCACATGGGCCTGGGCGGATACATATTCTAACGCA
3338986	Rev	Antisense		P.riograndensis_final_2718	P.riograndensis_final_2718	LuxR family two component transcriptional regulator				yes	+			GCCCGAGGACACACATCCCAGTATCTCCTTCTCCCGTGCCGTTAATGCTTCCCGCTCTTCCTTGACAGAGG
no TSS	Fwd	Operon P.riograndensis_final_2726-P.riograndensis_final_2727	2
3353168	Fwd	Suboperon P.riograndensis_final_2727	1	P.riograndensis_final_2727	P.riograndensis_final_2727	hypothetical protein	3353248	3353940	80	yes		+		CTGCGGCATCATTTGCCGGATTGCGGATTACCCCTTGAAACCGCCCGTCCGCAGGCTGTATGATTTTATCA
3354399	Rev	Intergenic, End 3354086, small protein 3354329-3354108		-	-	-	3351509	3350769	2890	yes			+	CTGAAAACATACCCGAATTTAAAGTATTCGCCTTTTTACGAATCCGCAGAACAGCGGTATAATTCAAGTAT
3354400	Rev	Intergenic, End 3354086, small protein 3354329-3354108		-	-	-				yes			+	TCTGAAAACATACCCGAATTTAAAGTATTCGCCTTTTTACGAATCCGCAGAACAGCGGTATAATTCAAGTA
3315294	Fwd			P.riograndensis_final_2698	P.riograndensis_final_2698		3315379	3315699	85					CGCTGTCCCGGGGAGGATGGCACAGCCGTTTTTGTTACTGTGTCCGAAGCTTTTATGGTATCTTATGGGAG
3316955	Fwd			P.riograndensis_final_2700	P.riograndensis_final_2700	TetR family transcriptional regulator	3316981	3317577	26					TGTAATGTAAATCAGTTATATATTATTTATTCTGACCGGTCAACTTTTTATTTTCTGTGATATAATATACA
no TSS	Fwd	Operon P.riograndensis_final_2735-P.riograndensis_final_2736-P.riograndensis_final_2737	3
no TSS	Fwd	Operon P.riograndensis_final_2738-P.riograndensis_final_2739-P.riograndensis_final_2740	3
3329480	Fwd			P.riograndensis_final_2712	P.riograndensis_final_2712	transcriptional regulator	3329509	3330204	29					CGGGAGCGGGAGGGCTGGACGGATTACAGGGGAGTTGGCTGAGCCGCGCATGCTGTGTTACATTTAATGCA
3364097	Fwd	Intergenic		-	-	-	3364556	3364843	459	yes			+	TTTCAGCGATTTAGTGGGAGAAATTCCACTTAATAGTATACAAGTGAAGTACTTGCTGTCTGGCAGGAAAT
3337702	Fwd	Operon P.riograndensis_final_2717-P.riograndensis_final_2718	2	P.riograndensis_final_2717	P.riograndensis_final_2717	integral membrane sensor signal transduction histidine kinase	3337768	3338565	66					AACATTTAAAGTCTCCGTATAGCCCGAAAGAGTCATGTCAGGTTGACGGGAGAATGCTAATGTTAGGTTTA
3356043	Rev			mhqN	P.riograndensis_final_2729	Putative NAD(P)H nitroreductase MhqN	3355965	3355348	78					CATAAGAAAATTTAGTTCTGATATCCATTTGACCATTGACTATGCCCAAACACCGTGATATGTTTAGCAAG
no TSS	Fwd	Operon P.riograndensis_final_2747-P.riograndensis_final_2748	2
no TSS	Fwd	Operon P.riograndensis_final_2749-P.riograndensis_final_2750	2
3372149	Fwd	Suboperon P.riograndensis_final_2750	1	nhaK	P.riograndensis_final_2749	Sodium, potassium, lithium and rubidium/H(+) antiporter	3372190	3372711	41	yes		+		GCGGAATACCGTACAGCAAATGTATCAGGACGGAGCGATTAATCTGAAAATCGCCGGTAAGCTGCGGAAAT
3356228	Fwd	Operon P.riograndensis_final_2730-P.riograndensis_final_2731	2	P.riograndensis_final_2730	P.riograndensis_final_2730	conserved hypothetical protein	3356299	3356712	71					ATCACAAAATAAGGATATATAGGCAAAAAGATTGTGACATTTATTACATGAAGAATGTTATAATAATCACA
3363098	Fwd	Suboperon P.riograndensis_final_2740	1	P.riograndensis_final_2740	P.riograndensis_final_2740	transcriptional regulator, BadM/Rrf2 family protein	3363131	3363553	33					ATTACCCTGACGAGGTTGCTGGGCTTCTGCAGCTATTGACAACTTGTTAGAATGTAACTATTATAGTTGCA
3380707	Rev	Intragenic		P.riograndensis_final_2758	P.riograndensis_final_2758	group-specific protein	3377002	3376130	3705	yes		+		ACAGAAAACTGATAGCAGAGCGCTGGAAAAAGTTCGCAGATGGTGCACTAAAGGGCTCAGACATCTTTGTT
3364446	Fwd			P.riograndensis_final_2741	P.riograndensis_final_2741	hypothetical protein	3364556	3364843	110					AAGGTAGGAACCTAGCCGATCTGGTCATCCCTTCCTTTACACAATATTCCAAATGCTTTAGACTGACACCA
no TSS	Fwd	Operon P.riograndensis_final_2761-P.riograndensis_final_2762	2
no TSS	Fwd	Operon P.riograndensis_final_2761-P.riograndensis_final_2762	2
3366273	Fwd			catE	P.riograndensis_final_2744	Catechol-2,3-dioxygenase	3366387	3367253	114					GTGCCGGTCGGCTTTTTCTTTTTACAGAAAAGTAATTGACAAACTTATAGAATGCTACTAATATAAAGTTA
3374900	Rev			P.riograndensis_final_2752	P.riograndensis_final_2752	conserved hypothetical protein	3374872	3374105	28					AAATAAAATAAAATCCCCGTCACAGGAATAAAGGTTGATCTTTTGCGGAATTGCGGCGACAATCGAAGATA
3379356	Fwd			yoaT	P.riograndensis_final_2757	Uncharacterized protein YoaT	3379469	3380242	113					ACAACAATTAAGTATTCCTTATCAATCTAAATATATTGTAAAACGATAAATATCATGTTATATTCAAGCTG
no TSS	Rev	Operon P.riograndensis_final_2768-P.riograndensis_final_2767	2
no TSS	Fwd	Operon P.riograndensis_final_2770-P.riograndensis_final_2771	2
no TSS	Fwd	Operon P.riograndensis_final_2773-P.riograndensis_final_2774-P.riograndensis_final_2775	3
no TSS	Fwd	Operon P.riograndensis_final_2783-P.riograndensis_final_2784	2
3385160	Rev			P.riograndensis_final_2760	P.riograndensis_final_2760	transcriptional regulator	3385130	3384075	30					GGAGATTGGGCAAGCAAATTTCTTGGACCGGGTGATTGATTTCCGGAGGGTTTTATTTTACAATGGGTTCA
3386384	Rev			P.riograndensis_final_2763	P.riograndensis_final_2763	hypothetical protein	3386344	3386117	40					CACGTAAATAATAACAAAGATGTAACTTTAATGACTGTTAATGATTGCTAATTCGGTTTAAATAATTAATA
3386524	Fwd			P.riograndensis_final_2764	P.riograndensis_final_2764	hypothetical membrane protein	3386552	3386665	28					GGATAGGCCTAAATGTATAGCCATTTCCTGTATGCCCAAGCGTATGGGGGAATTCCGCATATTCTAAGCTG
no TSS	Fwd	Operon P.riograndensis_final_2800-P.riograndensis_final_2801	2
3412092	Fwd	Intragenic		P.riograndensis_final_2801	P.riograndensis_final_2801	NUDIX hydrolase	3412330	3413409	238	yes		+		AGTCCTGCAATCCGTACCCGGTTCCAGGCTTATCTGGAATTTGCGGGGAATGTGGCCTACATCGTTTATGA
3388512	Rev			P.riograndensis_final_2765	P.riograndensis_final_2765	ABC transporter, ATP-binding protein	3388472	3386766	40					TTATAACCGTAAATTCGATAACTAACTTATATATTTGACCATAATCTAATTTATATGGTATATTTCATTTA
3405132	Rev			P.riograndensis_final_2791	P.riograndensis_final_2791		3405067	3404267	65					ATTTTCCCTTCATTTCAAACGTTAGGAATTACCTATATACTTTTTGTATTATAAATGGAATAATTTTCTTA
3408652	Rev			P.riograndensis_final_2796	P.riograndensis_final_2796	hypothetical secreted protein	3408617	3408255	35					TATTATTTGTTAATTTTATAAAACTTGCTACCTATATATATTATTACCCATATACCATACTATTATTTATG
3409554	Fwd			P.riograndensis_final_2798	P.riograndensis_final_2798	hypothetical protein	3409585	3409782	31					GGTTCATGTGAATTCCCATGGACCTCCTTTTTCCATTGCATAATGAACTAATGTTCGCATATAATACAAAC
3412304	Fwd			P.riograndensis_final_2802	P.riograndensis_final_2802	Zn-dependent protease	3412330	3413409	26					GCCTATAGCCTTTTGGCCCGGCTTCCCCCGCAATAGTGGAATCGCCTCTCTCAACATGATAATCTTGAATC
3417188	Rev	Intragenic		speA	P.riograndensis_final_2809	Arginine decarboxylase	3415419	3414661	1769	yes		+		GTGATGCGATCAATAACATTGACGGCTTGTACAGCTTCGGCAAAGAAATTCTCGGTACAGAGGCTACCTTT
3418121	Fwd	Antisense		speA	P.riograndensis_final_2809	Arginine decarboxylase	3418239	3419525	118	yes	+			CTAGCCCCTTCTTATGCCCGGGAATATGAAATTGAACTGGGTTTCCGGCGGCATGCTTTTTGAGAGCGGTG
3413762	Fwd			P.riograndensis_final_2804	P.riograndensis_final_2804	hypothetical protein	3413847	3414245	85					CGGTTATCTGGGAGGGACAGCGTTCATCTCTTAATCTGTACAGAGAAATGGAATTTCTGTATAATAGGTCG
3414292	Fwd			P.riograndensis_final_2805	P.riograndensis_final_2805	hypothetical protein	3414336	3414572	44					GTCCGGATGGAAAAGGCCCTCTAGCCTGAAGGAATACATACTCATTACCGTTTCAGGAGAAGCTAGAATAG
3415543	Fwd			P.riograndensis_final_2807	P.riograndensis_final_2807	hypothetical protein	3415571	3416122	28					GTTTACAAAAGGAGTGAAATAATTCCCTGCCATTCCGCAACTTGTTGCTATTTTTGCAGTATATATTAACA
3421841	Fwd	Intragenic		yqjI	P.riograndensis_final_2813	6-phosphogluconate dehydrogenase, decarboxylating 2	3423012	3423524	1171	yes		+		CACCGGTGTATCCGGCGGTGAAGAAGGCGCACTGAAAGGGCCGTCCATCATGCCTGGGGGCCAGGAAAGCG
3421898	Fwd	Intragenic		yqjI	P.riograndensis_final_2813	6-phosphogluconate dehydrogenase, decarboxylating 2	3423012	3423524	1171	yes		+		GGGCCAGGAAAGCGCCTATAAGCTGGTAGAACCTATTCTTACGGCCATTTCAGCCAAAGTGAACGGAGAGC
3416180	Fwd			P.riograndensis_final_2808	P.riograndensis_final_2808		3416213	3416536	33					TGCGCTGGATTAGCCGATTCAGGCCTCGCTCAAATTGACCTTGCTTATCTTACGTGTTACGATACCAAATG
3418190	Rev			speA	P.riograndensis_final_2809	Arginine decarboxylase	3418147	3416672	43					GCTGCGCTACTTTGCCAGACATTCCATCACATCCTAGTATTATGTTGATTGATTTGTTATACTGGGGCTTG
no TSS	Fwd	Operon P.riograndensis_final_2816-P.riograndensis_final_2817	2
3425064	Fwd	Suboperon P.riograndensis_final_2817	1	aroA	P.riograndensis_final_2816	3-phosphoshikimate 1-carboxyvinyltransferase	3425259	3425813	195	yes		+		TTACCGATTATTTGGCTGAGCTGGCCCGCGCTGGAGCAAGCGTTGAAGAACGCCGGGATGAGATTATCGTA
3425129	Fwd	Suboperon P.riograndensis_final_2817	1	aroA	P.riograndensis_final_2816	3-phosphoshikimate 1-carboxyvinyltransferase	3425259	3425813	195	yes		+		ATCGTACACGGCAAGCCGGAGGGCGTTGAAGGCGGCGTGACGATCAACGCGCATTATGATCACCGGGTAAT
no TSS	Fwd	Operon P.riograndensis_final_2819-P.riograndensis_final_2820	2
3421250	Fwd			yqjI	P.riograndensis_final_2813	6-phosphogluconate dehydrogenase, decarboxylating 2	3421400	3422812	150					CCCTGTAGTTTGCAGCCGAACCTGGAAGCGGGTATTCACTTCTGCCTGCAAAAACGTTAAAATACTCATTG
no TSS	Fwd	Operon P.riograndensis_final_2826-P.riograndensis_final_2827	2
3437764	Rev	Antisense		ptsI	P.riograndensis_final_2827	Phosphoenolpyruvate-protein phosphotransferase				yes	+			GGGACCGCTCATCCGCCGCCATTTCCCCGCATACACTGATATCGATGCCCACACGCCGCGCCGCTTCGACG
3421351	Fwd			yqjI	P.riograndensis_final_2813	6-phosphogluconate dehydrogenase, decarboxylating 2	3421400	3422812	49					GTCAATGAGGTTGATCTCTTTCAAGCGGAGGAACTTTGCTGTCTCTGACAAAGGATGGTATTCTAATACTG
3422987	Fwd			aroK	P.riograndensis_final_2814	shikimate kinase	3423012	3423524	25					CCACCTTGTGGGGTGGTGATGTGGAGGATTTACCGTTTGTGCAATGTTTTCACCCTGTGTTATGATATGAC
3447681	Rev	Intragenic		P.riograndensis_final_2836	P.riograndensis_final_2836	glycosyl transferase family protein	3449379	3446404	22	yes		+		TGAAGATTTGACGAATGCCTATTCCTCGATTGGTAACCAGGGAGCCTTTAATGACGCCTATATGATCGAGA
3447766	Rev	Intragenic		P.riograndensis_final_2836	P.riograndensis_final_2836	glycosyl transferase family protein	3449379	3446404	22	yes		+		AGAAGCTGGGGATTACTACGATCCAGGATGATGATTACAAAGCGCAGACCGGGGTCATCGGCGGACTCAAA
3447770	Rev	Intragenic		P.riograndensis_final_2836	P.riograndensis_final_2836	glycosyl transferase family protein	3449379	3446404	22	yes		+		TCCAAGAAGCTGGGGATTACTACGATCCAGGATGATGATTACAAAGCGCAGACCGGGGTCATCGGCGGACT
3423888	Rev			P.riograndensis_final_2815	P.riograndensis_final_2815	Conserved hypothetical protein	3423859	3423551	29					TTATGGGCTCAAATAGATTATGTATTGCTCTGTTTGACAGGGTAATCTGCAGTTGTGTTATCATGATATCA
3432427	Fwd			P.riograndensis_final_2824	P.riograndensis_final_2824	protein yccU	3432516	3432950	89					TTCAGGAAGTATCGGCATAAAATAGAGTCATAAATTTGGAACTTTTTACGCTGCGCTGTATGATGTACTTG
3440967	Rev			P.riograndensis_final_2830	P.riograndensis_final_2830	intracellular protease, PfpI family	3440936	3440412	31					ATTTGGAAATTCAACTAAGGATTTCAATCTTCCAGATGACTTCATATTTCAAATTTGCTAGAATATACTGA
3441898	Fwd			P.riograndensis_final_2832	P.riograndensis_final_2832	Catabolite control protein A	3441985	3442950	87					GAAAGAAATTTTGAAAGGAAAATGAAGCGTTATCATTGCACAATTGTACAAAGTGTCGTATCATAATTTTA
3456173	Rev	Intragenic		yfkE	P.riograndensis_final_2843	Putative cation exchanger YfkE				yes		+		TACATGGCCTGGCTGATCTTCTCCATGATTACACACAAAAAGTACTTGGCGGACGTTACGGTAGACAATGA
3449401	Rev			P.riograndensis_final_2836	P.riograndensis_final_2836	glycosyl transferase family protein	3449379	3446404	22					GGGCTTTTTTCATGGATATTGCTGAGGCTGAGGCGCATTCAAAACCGCCAAATTGTGCTATAATAGTTCCG
3450302	Rev			rpsD	P.riograndensis_final_2837	30S ribosomal protein S4	3450118	3449519	184					CAAAGATAGACAAAATCTCTTTAAAGATGCTCTTGACTTTAACTGTCGTTTTCATATAATATTTATTGTTG
3454861	Fwd			P.riograndensis_final_2841	P.riograndensis_final_2841		3454908	3455153	47					ACAGCAGCCGTTTCTCTTGTTTCAGGAAAATGCCTTGCGCGAGTAAGCGGATTCAATGTATCATGGAATTG
3459127	Fwd	Intragenic		P.riograndensis_final_2847	P.riograndensis_final_2847	amidohydrolase	3460467	3460895	1340	yes		+		TTCCCTGGGTTGTGCAAGGCGTGCCGGACCTGTTGGTACCCTCTTTTTTGTGTTTCTGCTACAATAATAGA
3455266	Fwd			P.riograndensis_final_2842	P.riograndensis_final_2842	hypothetical protein	3455313	3455618	47					TTTTTCTATAAATAAAAGACTTTATAAGCAGCATTCTTGTATTGGGTCCGGATTTCGACTAATATTAAACT
3456887	Fwd			P.riograndensis_final_2844	P.riograndensis_final_2844	conserved hypothetical protein	3456910	3457275	23					TCCGGTGTGTAAACGGGGATGCAAGAAAGTCATTTGCTTTTTAGCCTGTTTTCGAATTACAATAATTGATA
no TSS	Fwd	Operon P.riograndensis_final_2855-P.riograndensis_final_2856	2
3456896	Fwd			P.riograndensis_final_2844	P.riograndensis_final_2844	conserved hypothetical protein	3456910	3457275	14					TAAACGGGGATGCAAGAAAGTCATTTGCTTTTTAGCCTGTTTTCGAATTACAATAATTGATAATGAGTGTA
3471746	Fwd	Intragenic		P.riograndensis_final_2858	P.riograndensis_final_2858	transcriptional regulator, LysR family	3472427	3473920	681	yes		+		ACCGGTCATGGGGGATGAGCTGAAGCTGATCGTGCCAAGGGAGCATCCGCTTGCCGGGAAGGACGAGGTAA
3472134	Fwd	Intergenic		-	-	-	3472427	3473920	293	yes			+	TTTTTGACGTTTTTGCGTGACCGTGCAGGTGATCTGTAGGGAAGCTGGCAGTTTTGTGCCCATGGTATTAT
3459038	Rev	Operon P.riograndensis_final_2846-P.riograndensis_final_2845	2	P.riograndensis_final_2846	P.riograndensis_final_2846	protein of unknown function YugN-like	3458977	3458630	61					CACAAAAAAGAGGGTACCAACAGGTCCGGCACGCCTTGCACAACCCAGGGAAACATACTATCATGAAAAGG
3475583	Rev	Antisense		P.riograndensis_final_2861	P.riograndensis_final_2861	transposase IS116/IS110/IS902 family protein				yes	+			CATCTTCAGCCGGGTATGCACCAGCTTGCGGACCTCATGCACCTCCAGCACTTCGCCATTCACAATCGAGT
3460432	Fwd			P.riograndensis_final_2848	P.riograndensis_final_2848	hypothetical protein	3460467	3460895	35					TGGCGGATTCCTGCATGAATGAATAATTAGCAGCCCGTATATTTTAACGTTTCAAGGGGAACCTACTTCCG
no TSS	Fwd	Operon P.riograndensis_final_2869-P.riograndensis_final_2870	2
3464710	Fwd	Operon P.riograndensis_final_2851-P.riograndensis_final_2852	2	P.riograndensis_final_2851	P.riograndensis_final_2851	hypothetical protein	3464757	3465197	47					AGCTCATGATTCCCAAAATGCGGAGAAATTCCTCTTCTGCTTAGGCGTAAGGGTATGTTATGATAAGAGAG
no TSS	Fwd	Operon P.riograndensis_final_2873-P.riograndensis_final_2874-P.riograndensis_final_2875-P.riograndensis_final_2876	4
3470648	Fwd			P.riograndensis_final_2857	P.riograndensis_final_2857	hypothetical protein	3470690	3471127	42					CGGGTGATTCCGGAAGGGGGAACGGGCGTCATGCTTGAACAACCAGCGTCAATGCGGTAATATTGACAACA
3492822	Fwd	Suboperon P.riograndensis_final_2874-P.riograndensis_final_2875-P.riograndensis_final_2876	3	P.riograndensis_final_2873	P.riograndensis_final_2873	stress-induced protein				yes		+		ACAGCAGCTGAGAGAAGAATTTGGAATCACTGGTGAGCTCCAGCTACGCGACATCCTCGCTCTGCCGGGTG
3493316	Fwd	Suboperon P.riograndensis_final_2874-P.riograndensis_final_2875-P.riograndensis_final_2876	3	P.riograndensis_final_2873	P.riograndensis_final_2873	stress-induced protein				yes		+		AGATGAACAGGGAGACAAATACTATAGGGTCCAAATGCAATCATCTCACTCTGGTGAACCTGACGCTGGAT
3493967	Rev	Antisense		gmk	P.riograndensis_final_2875	Guanylate kinase				yes	+			GGAATTTCTCCTTGACCTTGAGTGCCCCCTGAACCTCGATTTCCAGGATAATATCTCTTCCGCTGTCGAGA
3494507	Fwd	Intragenic		P.riograndensis_final_2876	P.riograndensis_final_2876		3494732	3495964	225	yes		+		AAAGCTCCAAGATCACACAAGTTCGTTGGTGTTGCCCTGGAGGAAGTTTTTGAAGACCGTATTACGGTAAC
3501650	Fwd	intergenic		-	-	-				yes			+	CCCGCCCGCGGGTCTTTATGCGTGGCGGGCTTTTCTTTTACCGTCTCTGATATTTGTGTTAAAATAGGAAG
3503313	Fwd	Suboperon P.riograndensis_final_2884	1	P.riograndensis_final_2884	P.riograndensis_final_2884	serine/threonine-protein kinase	3503781	3506012	468	yes		+		CCATATATGAAGCTAACCATACAGTCCACAATGAGGCATCAAGTGACGAGAAGTACCATAATATGGGTACA
3506964	Fwd	Suboperon P.riograndensis_final_2886	1	rpe	P.riograndensis_final_2886	Ribulose-phosphate 3-epimerase	3507040	3507708	76	yes		+		TAAATTCCGCGGATGCAGCCATATTCATGAACCGGGCTGCCGTGTCGTTGAGGCTGTGAACTCCGGAGCTA
3474894	Fwd			P.riograndensis_final_2861	P.riograndensis_final_2861	transposase IS116/IS110/IS902 family protein	3475054	3476001	160					ATGGCCTGGCGGCCACCGTCGGTCATGAAAATCAGGTGAAGTCAGAGTATATATTTGGTAAAATCGTGCTG
3478669	Rev			P.riograndensis_final_2863	P.riograndensis_final_2863	fibronectin-binding protein A, N-terminal domain protein	3478633	3476711	36					CGTCCCAAAATATCACTTTCACCTGCTTCTGCTTTTGCGCAAATGTGTCAAAGTATGGCATCATAGAGAGG
3490532	Fwd			yitJ	P.riograndensis_final_2872	Bifunctional homocysteine S- methyltransferase/5,10-methylenetetrahydrofolate reductase	3490564	3492438	32					TGTTGCGCCCTGGCTCTGCTTTTGTTCACGAAAGCTTATCATCCATCCCGATTTATGTTACATTAGTATGA
3518231	Rev	Suboperon P.riograndensis_final_2895	1	yhaU	P.riograndensis_final_2895	K(+)/H(+) antiporter YhaU	3518113	3516866	118	yes		+		TCGGCGAATTGGATATCCGTGCCCGCGCAGGGATCACCATTATTGCGATTATTGAGAAAAACCATCAAAAA
3518600	Rev	intragenic		yhaU	P.riograndensis_final_2895	K(+)/H(+) antiporter YhaU	3518113	3516866	487	yes		+		CATTTATTTTCATGAATTATGAAGCTACTAAATGACATCCAACTGGAGGATTGAACTTCATGAATTATAGA
3492462	Fwd	Leadrerless, New start codon, Operon P.riograndensis_final_2873-P.riograndensis_final_2874-P.riograndensis_final_2875-P.riograndensis_final_2876	4	P.riograndensis_final_2873	P.riograndensis_final_2873	stress-induced protein	3492462	3493367	0					ACGTGTGGGCAAAACAAGGGCGCAAATTGTCCCCCTTGTTTCGCTAGTAATAATCAATTACAATAGTGTAA
3508394	Rev			P.riograndensis_final_2887	P.riograndensis_final_2887	hypothetical protein	3508352	3508164	42					TAAGAGCCAAAAGAAATAAATGTTTTTGAAGCGGTTGACGAAGCAAATTTTGCTGTGATATTATATTTAAG
3508481	Fwd			P.riograndensis_final_2888	P.riograndensis_final_2888	DAK2 domain fusion protein YloV	3508544	3510331	63					AGCAAAATTTGCTTCGTCAACCGCTTCAAAAACATTTATTTCTTTTGGCTCTTATAGTACAATATAGATTA
3513917	Fwd			P.riograndensis_final_2892	P.riograndensis_final_2892	TetR family transcriptional regulator	3513947	3514606	30					CAGATGATATTCATATTTCAATCCTGCTTGACTACTTGACATGTGAATATATTATCGTTATAGTGTGAATG
3519090	Rev			P.riograndensis_final_2897	P.riograndensis_final_2897	hypothetical membrane protein	3519061	3518705	29					GCGCTTATTTTCCGCAAAAAAATCGGGATCCGATTTGGCTCACCCCAAGATCGTATGTTATGGTTACTATA
3520936	Rev			P.riograndensis_final_2900	P.riograndensis_final_2900	conserved hypothetical protein	3520910	3519984	26					GAGTTGCTTTGACATAGATTGCCTTCGGCCCCTCTACATAAAAAAATACCCGGACGCGCAAACTTTACTTA
3555874	Fwd	intragenic		P.riograndensis_final_2933	P.riograndensis_final_2933	nitroreductase	3559243	3559842	3369	yes		+		GGACCTGATTAATTCCTTCTCCCTGAACATCGGCCATGTGAAGCTTCAGGACAATGGCAGCATTTCCGCGT
3556260	Fwd	intragenic		P.riograndensis_final_2933	P.riograndensis_final_2933	nitroreductase	3559243	3559842	2983	yes		+		TGGTGAAAAGCTTCCTGAAATCCATTTCCAAGGATACCGAAGGGTTCACGGCATTCATTAGCGGTCTTTAT
3522208	Fwd			P.riograndensis_final_2902	P.riograndensis_final_2902	ABC transporter permease	3522333	3523256	125					GAAGGTGGCTATGCAGGAGAAGCTGGATCTTATCATTAACTTAAAAGCTGCGGCGGCGCAAGGTGTTGAAG
3530931	Fwd			fabG	P.riograndensis_final_2909	3-ketoacyl-ACP reductase	3530980	3531771	49					AAGCCGTTCCTTTGAAGGTTATCATGCCAAGTTGGCGATTCACTTCCTGGTATGCGAGGTATAAGTTAGGG
3547891	Fwd			P.riograndensis_final_2922	P.riograndensis_final_2922	transcriptional repressor, CopY family	3547947	3548324	56					AAGCCGTTTCCAAATATCGCATGGTTGCCGGCATTTGACTTTCTACTATGTTTTGTAGTAGATTAAAACCA
3555112	Rev			P.riograndensis_final_2928	P.riograndensis_final_2928	hypothetical protein	3554562	3553777	550					CCGGTCCATCAGGACAAAAGCAAGAATCACTACAGGAATACCGTACCACGGATTGGGCAACTTATCCAGAA
3570842	Rev	intragenic		P.riograndensis_final_2943	P.riograndensis_final_2943	major facilitator superfamily MFS_1	3570693	3569473	149	yes		+		ATACACAAGACGATGAGCCCTACCGACCGGCGTGCCTTTCAGCTCTATGCCACAGAGACAGGCAAGTCATT
3559205	Fwd			P.riograndensis_final_2933	P.riograndensis_final_2933	nitroreductase	3559243	3559842	38					TATGGAGACAAGCAGGAGGAAAAAGTTGTGAATGGATGTTGCATTCCTGGAATAAAAGTGTTAAGATTTAA
3561460	Rev			P.riograndensis_final_2935	P.riograndensis_final_2935	PpiC-type peptidyl-prolyl cis-trans isomerase	3561420	3560209	40					TTAAAAAGTAAATCGGCTTTTTTATACTTTCTTAAGGTTTGGAATCCTGATTTCTGGTAAAGTTGTAGAAA
3573216	Fwd	Suboperon P.riograndensis_final_2948	1	P.riograndensis_final_2948	P.riograndensis_final_2948	Conserved hypothetical protein	3573276	3573752	60	yes		+		CGAATTTATCTGTTTTGAGAAGGATAACGCCGATTTATATGAAGAAACACTTAAACGCTATAGTGATATAT
3562015	Rev			P.riograndensis_final_2936	P.riograndensis_final_2936	Conserved hypothetical protein	3561972	3561637	43					TAGTAAAATTTCACAAAATATTTTAAAAATGAGGCTTTCCAAGGGCAGATCGTTATGTTATAATGAAAGCG
3562127	Fwd			P.riograndensis_final_2937	P.riograndensis_final_2937	3-carboxymuconate cyclase	3562193	3563302	66					TTTTTAAAATATTTTGTGAAATTTTACTACGCGATTTGTCATAGACGCTGAAAAAATGTAAATTATATAAA
3572023	Rev			tal2	P.riograndensis_final_2945	Probable transaldolase 2	3571974	3571327	49					CCTATAAAGTTATTTTGAAATATTCATATTAACAGTTGAAACTTCCTGCAGCTTGATCCATAATGAAGTGG
3572168	Fwd			P.riograndensis_final_2946	P.riograndensis_final_2946	Conserved hypothetical membrane protein	3572207	3572674	39					CGGGCGAAATTGTTTAATTCAGCGCATAGGCCCATTCCCTGACACGTTCTTCACGTGATAATATAGAAACG
3597215	Fwd	Suboperon P.riograndensis_final_2970	1	P.riograndensis_final_2970	P.riograndensis_final_2970		3602465	3602752	5250	yes		+		AACCTTCCGCCATATTGTCTATCAAAGCGAAAACCCTTGAGAAGCAGAAATTTCTGAACTCAGCCGCATTA
3599467	Fwd	Suboperon P.riograndensis_final_2970	1	P.riograndensis_final_2970	P.riograndensis_final_2970		3602465	3602752	2998	yes		+		TTCAATGTTGGTACTGCAGAGGAAAAAGTCGTCAAAACCTTGATCGCCTACGATAAAGGAAATGGTCAAAT
3599658	Fwd	Suboperon P.riograndensis_final_2970	1	P.riograndensis_final_2970	P.riograndensis_final_2970		3602465	3602752	2807	yes		+		GATCGATTATAATTATTATCGTCAGACCTCCGTGAACTTTGATGCTGTGAATGCAGGAATAATTGTTCTAA
3601432	Fwd	Suboperon P.riograndensis_final_2970	1	P.riograndensis_final_2970	P.riograndensis_final_2970		3602465	3602752	1033	yes		+		ATCGTCAGCGGTGTGTTCGTGGAACAAGCGAACTTTGTGCGTGGGGACCGGGTACTGGTGAAGAAGGACAA
3601628	Fwd	Suboperon P.riograndensis_final_2970	1	P.riograndensis_final_2970	P.riograndensis_final_2970		3602465	3602752	837	yes		+		GCCAGGTGGAGGGAACCTCCAATTCCTTCAAGTACACAGGAGAAGTATACGATCCAGAAACCGGGCTTTAC
3576393	Fwd			P.riograndensis_final_2953	P.riograndensis_final_2953	MarR family transcriptional regulator	3576445	3576897	52					TTGGTTTGTCCTACTGATCCGATGCTGAAAACGGATTGACTTTTTGGGCAGCAGCTCATATAGTTTTACTG
3582682	Rev			P.riograndensis_final_2957	P.riograndensis_final_2957	Tetratricopeptide TPR_1 repeat-containing protein	3582627	3581956	55					GGCGAACTTTCACTTTGGAGAACCAAAAAATAACAACCGGAAATATAGGCTGTTATGGTATAATTACCCTG
3611215	Fwd	intragenic		desK	P.riograndensis_final_2979	Sensor histidine kinase DesK	3611446	3612594	231	yes		+		TCGGAACCAGTCTGAAGGCGCTGCATTTCCGCTTATGGGATGAAGAGAACAAGGGATTCGTCGGCTTCAAG
3613993	Fwd	antisense		-	-	-				yes	+			TGGAGGTCGCTTCGGAAGTGCTGTAGCCCGCTGCAAGCAGCCGGTTGGGAATAAGCACAGCGTCTATAAAT
3616841	Rev	intragenic		P.riograndensis_final_2983	P.riograndensis_final_2983	peptidase C60 sortase A and B	3616480	3615917	361	yes		+		TTTGCCTGCTGCAATGTTGTCATTGTCCCTGATGCTGTCTGCTGCTTCAGTTGCCGGTGCTTCTCCGGCTG
3625618	Fwd	intragenic		rluF	P.riograndensis_final_2991	Ribosomal large subunit pseudouridine synthase F	3626941	3627645	1323	yes		+		TCGGCAGGCAAAACTTATGAAGAATCGGTCAAAAACAGATGGAAGCTGTCCACTCCAATGCCTGAATCCGT
3586856	Fwd			P.riograndensis_final_2962	P.riograndensis_final_2962	extracellular solute-binding protein family 1	3586888	3588249	32					AAGTATTTCCACCATAAATCGGAAGTTTGCCTCCTCAAAAAAACAAATTCCCTGCTGTACACTAAATCTTG
3635426	Rev	Suboperon P.riograndensis_final_2998 P.riograndensis_final_2997	2	thiM	P.riograndensis_final_2998	Hydroxyethylthiazole kinase	3634921	3634124	505	yes		+		TCCGTCGGCAGTGAGGCTGACCGATGTGGGTTTTGATCTGATTCCGGCCATTTCGGCCGGGCGGGTAGACG
3636988	Rev	Suboperon P.riograndensis_final_2998 P.riograndensis_final_2997	2	P.riograndensis_final_3000	P.riograndensis_final_3000	binding-protein-dependent transport system inner membrane protein	3636814	3636038	174	yes		+		ATCACCAAACGCGGGCTTCACCGCTGGCTGCTGGAGCTGTGGGGCAGTCTGGAGCAGACCGTGCTGTTCAT
3637019	Rev	Suboperon P.riograndensis_final_2998 P.riograndensis_final_2997	2	P.riograndensis_final_3000	P.riograndensis_final_3000	binding-protein-dependent transport system inner membrane protein	3636814	3636038	205	yes		+		TTTGGATGAGCCCTTTGGAGCACTGGATGCCATCACCAAACGCGGGCTTCACCGCTGGCTGCTGGAGCTGT
3590159	Fwd			P.riograndensis_final_2965	P.riograndensis_final_2965	histidine kinase internal region	3590225	3591949	66					CTGCTGGTGGTATTCCTGCTGTTCAGCCGCTGGGTCATTGCCGGACTGACCTCGGGTGCAGTCAAGAGTTA
3640603	Fwd	intragenic		tcyB	P.riograndensis_final_3005	L-cystine transport system permease protein TcyB	3641471	3642139	868	yes		+		ATACAGAGATGATGAGAGGGGTTAACTTTTATGAAAAAACTTAGTCTGACTATCCTGATGCTGCTAACGGT
3642047	Fwd	Suboperon P.riograndensis_final_3006	1	tcyC	P.riograndensis_final_3006	L-cystine import ATP-binding protein TcyC	3642152	3642904	105	yes		+		TTATGTGGAAATTTTCAAAACAGCCCAACAGATAACGGCGACCACCTATGAACCGCTGCTGCTCTATTGTG
3602874	Fwd			P.riograndensis_final_2971	P.riograndensis_final_2971	Conserved hypothetical protein	3602905	3603513	31					GACTTCATGTGGCTTTTTCTTTTTGAAAAAGTGGTCGACATTCTTGGTATGGCATCATATAATCAATCTCG
3610184	Fwd			des	P.riograndensis_final_2978	Fatty acid desaturase	3610232	3611296	48					ATATATGTCATACTGCATCGTTGATGTTTATGCCTTACTGGGATGACATTTCCTTCTCTATACTAAAGACA
3626616	Fwd			rluF	P.riograndensis_final_2991	Ribosomal large subunit pseudouridine synthase F	3626941	3627645	325					GCCGGAGCTTCTCCGGCAGGCTGTTGGCGTGAACCTGACATATTGTGCATGAAATGGTAAGATAGATGATG
3648452	Fwd	Intragenic		-	-	-				yes		+		CAATGCAGAAATGGTGGCTTTTTGCGACATCATAGAGGAACGGGCACAGGAGGCGGCGAAAACTTACGGTA
3650164	Fwd	Suboperon P.riograndensis_final_3015 P.riograndensis_final_3016	2	-	-	-				yes		+		ATCAGCTGCTGTTCATGATTGACAGCAAGGTGGCCAGTGTGAGCAGCAGCTTGAGCTTCATTCTGGGGAAT
3637809	Rev			P.riograndensis_final_3001	P.riograndensis_final_3001	ABC transporter ATP-binding protein	3637616	3636795	193					ATCCAGCGAGCCTGACCTTCCTGAGCGTTGATCCTTTGACAACACGGCTGAATATGCTATATTAATTAGCA
3654014	Fwd	intragenic		yxiA	P.riograndensis_final_3019	Uncharacterized protein YxiA	3654701	3656107	687	yes		+		CGACTACGGCGCTCGACGTGACTATTCAGGCGCAAATCCTGGATTTGATGAAGGATATTCAGAAGAAAATC
3643922	Fwd			P.riograndensis_final_3008	P.riograndensis_final_3008	ferric uptake regulator, Fur family	3644018	3644491	96					TTGAAACAGCAATGCGGTAAGGATATTTCCTCTAGTGCTGATTACCGGTACGGAATGTTATAATGTTGTCA
3643963	Fwd			P.riograndensis_final_3008	P.riograndensis_final_3008	ferric uptake regulator, Fur family	3644018	3644491	55					TTACCGGTACGGAATGTTATAATGTTGTCAGGCTCTTTTCTTTGGTGGATATTTTTGTTATGCTTATATCG
3645496	Rev			P.riograndensis_final_3009	P.riograndensis_final_3009	protein of unknown function DUF124	3645304	3644624	192					GTTGACTATAATCATCCCGCCTGACAGTGTACGCTTGCACAAGCAGCAGCGGGTACAGTATCCTTGATGGG
3653330	Fwd			oppD	P.riograndensis_final_3018	Oligopeptide transport ATP-binding protein OppD	3653400	3654470	70					ACGCTTGCTGCCGAAGCTACGGTTTTCAGAAAATTCTTGACGTATGGATACAAAGATAGATAAAATAATAC
3681915	Fwd	intragenic		P.riograndensis_final_3044	P.riograndensis_final_3044	hypothetical protein	3686305	3686415	4390	yes		+		TTCGAAGATCCGGCTGATGCCAAGCTGCTGCTGCATCCTGAAGATAAGGAGACCGGCATCCAGTACCGCCT
3660500	Rev			P.riograndensis_final_3023	P.riograndensis_final_3023	Conserved hypothetical protein	3660475	3660188	25					ACTATTAAATTGTGCTAACCTCCTATGATATATGTCAAAGCAATCATAGAGTATAAGAATAGAATATTCTA
3664261	Rev			P.riograndensis_final_3026	P.riograndensis_final_3026	vanz family protein	3664182	3663049	79					AACGAACATTATAATATGAGAATTGTGCGGTTTTGCAGTGATTCCGGCGTTAAGCATCGTCTAACTCCCAG
3689245	Rev	intragenic		P.riograndensis_final_3046	P.riograndensis_final_3046	BtrU protein	3688776	3687724	469	yes		+		ATGGATCTGCAGCAGATGCTGGTGGTCAATCAGCAGGGAATCATGGCTATCGAAGTCGTAATCAGAAATAA
3664841	Fwd			P.riograndensis_final_3028	P.riograndensis_final_3028	hypothetical secreted protein	3664866	3665276	25					TGTGTGCAATCATATACTTTTTTCATAGTTATCTCACAGAATATCCATATCCAATTGTTATTCTAAAGTCA
3667538	Fwd			P.riograndensis_final_3031	P.riograndensis_final_3031	Aminopeptidase 2	3667621	3668853	83					CCGGTACGGGCGGATAGAGATGCTCCGAATTGGACTCGCAACCCCGTGATTTTTGCGTTAAAATGACAATG
3700321	Fwd	intragenic		yktD	P.riograndensis_final_3061	Putative S-adenosyl-L-methionine-dependent methyltransferase YktD	3702760	3703674	2439	yes		+		GATCTTCAAAAACGCACTTACCGGCTTGTCCATCGGCGGTGGCAAAGGCGGCTCGGATTTCGATCCCAAAG
3700327	Fwd	intragenic		yktD	P.riograndensis_final_3061	Putative S-adenosyl-L-methionine-dependent methyltransferase YktD	3702760	3703674	2433	yes		+		CAAAAACGCACTTACCGGCTTGTCCATCGGCGGTGGCAAAGGCGGCTCGGATTTCGATCCCAAAGGAAAAT
3684807	Rev			trpS2	P.riograndensis_final_3042	Tryptophan--tRNA ligase 2	3684385	3683384	422					GGAGCTTCGAATGAAGCTTCGGCTTTTTTCATCCTTGACGAACCCGGCTTCATAAGGTAATATTCCCCATA
3710041	Fwd	Suboperon P.riograndensis_final_3072	1	P.riograndensis_final_3072	P.riograndensis_final_3072	NAD(P)H dehydrogenase (quinone)	3710209	3710802	168	yes		+		TCGTTTCCATCGATGATGAGGAACGCCGAATGGCGTACGCGGTGGTTGAAGGACGTATGCCCTTTTTGCAT
3710141	Fwd	Suboperon P.riograndensis_final_3072	1	P.riograndensis_final_3072	P.riograndensis_final_3072	NAD(P)H dehydrogenase (quinone)	3710209	3710802	68	yes		+		TGGCGACAACGGTGCCAAGCTCATCTGGATTACCGATTTTCTTCCGACGCATCTTGCTCCCGAGATCGAGG
3710273	Fwd	intragenic		P.riograndensis_final_3076	P.riograndensis_final_3076	aminoglycoside phosphotransferase	3713454	3714347	3181	yes		+		CGTTCGATGAGCATTCTGATCGTTGCCGCTCACCCGCGAATCGAACATTCGCGCGTCAATAAACGCTGGTT
3688801	Rev			P.riograndensis_final_3046	P.riograndensis_final_3046	BtrU protein	3688776	3687724	25					CGGGGCAATGCGCTGGGACTCTAGCACCATCCATTTGAGTCTGCGAATCTAACATGATAAACTAGTTCCCG
3695664	Rev			P.riograndensis_final_3053	P.riograndensis_final_3053	Conserved hypothetical protein	3695638	3694769	26					CTCCAGAAATTCCGAGATCCGGGGGTCAAACATATGTTCCCTTCCCGCGAATTCTGCTATACTTAATCCTG
3717164	Fwd	Suboperon P.riograndensis_final_3081 P.riograndensis_final_3082	2	P.riograndensis_final_3081	P.riograndensis_final_3081	conserved hypothetical protein	3717205	3717906	41	yes		+		TGGACCGTTTTATCCGCGGCATGCAGGAGCTGGGTTTTCAGAGTGAGGAGATCCTGGCGGCTGTAGCTGAG
3699635	Rev			P.riograndensis_final_3058	P.riograndensis_final_3058	DinB family protein	3699559	3698996	76					CCGGAAATTTGTCTCTACAGTCATCGTATAAAGCTGTATCTCCTACAGCCCAATATGGTAATATAGGATCA
3709777	Fwd	Operon P.riograndensis_final_3071 P.riograndensis_final_3072	2	P.riograndensis_final_3071	P.riograndensis_final_3071	polyketide cyclase/dehydrase	3709793	3710212	16					TTTCAAGCTGGACTAAACCACTTACACTTTAAAGTTGACTAATAACTCAATCAAAAATATAATGAGGCTCA
3712023	Rev			P.riograndensis_final_3073	P.riograndensis_final_3073	3-mercaptopyruvate sulfurtransferase	3711988	3711110	35					TAGGGACCGGGATTAGAATATTCGGAGCATCTCTTGAGGGCCTTCCGATTTTTCCGCTATAATAAATTTCA
3715035	Fwd			yhcH	P.riograndensis_final_3078	Uncharacterized ABC transporter ATP-binding protein YhcH	3715107	3716078	72					TTCTGCACCTGGTCAGCAGATATGGGAAAATGGGCTTTACAATTTCCATGATTCGGTGTACTATTTAACTA
3720766	Fwd			P.riograndensis_final_3087	P.riograndensis_final_3087	hypothetical membrane protein	3720796	3720933	30					TCAGAAGTGATGGCCTAAATATAAACCTTTAAGCCCAATCTATAAGAGGCGGGCGTACATATATTGGTGTG
3725062	Fwd			P.riograndensis_final_3091	P.riograndensis_final_3091		3725086	3725319	24					TCGCCATAAAAATATGATCTCCCTATTTTCACATGTAGAATAAAAATTTTGCTTCTGGTACAATCTATATA
3736985	Fwd	intragenic		P.riograndensis_final_3105	P.riograndensis_final_3105		3737169	3737402	184	yes		+		TGTGAAGGGGATTCCCCTTGCCAGACTCGGGCGGCCGGAGGATATTGCCATGACAGTTGTATTTCTGGCCT
3725943	Fwd			P.riograndensis_final_3092	P.riograndensis_final_3092	hypothetical protein	3726320	3726505	377					AAGAAATATGCTGTAATATTTTTTCAGAAATGAGGATAAAGAAAGAATCTGAAAAGGTGTGCGCTGATTAT
3737754	Fwd	Suboperon P.riograndensis_final_3107	1	rnc	P.riograndensis_final_3107	Ribonuclease 3	3738853	3739557	1099	yes		+		GAGCGGCAAGTCCGGAGTCTCAACGGTAGATACCTTTGATGTCAGTGAGTACACTACCAAAATTGCAGCAT
3738324	Fwd	Suboperon P.riograndensis_final_3107	1	rnc	P.riograndensis_final_3107	Ribonuclease 3	3738853	3739557	529	yes		+		GGCCAGCCGTCCGTTTGACATGGACCGTGACGGATTCGTAATGGGCGAAGGTGCAGGGATTCTGATTCTTG
3738492	Fwd	Suboperon P.riograndensis_final_3107	1	rnc	P.riograndensis_final_3107	Ribonuclease 3	3738853	3739557	361	yes		+		CCCGGATGGTGCAGCACGCTGCATTAAGATGGCGATCCGCGATGCCGGAATTGCACCTGAAGAGATTGATT
3726528	Fwd	Operon P.riograndensis_final_3093 P.riograndensis_final_3094	2	ylbH	P.riograndensis_final_3093	Putative rRNA methyltransferase YlbH	3726584	3727192	56					CCGTTATTCTTTATTTTGACACCGACAGACATTTTTTTATTTCGATAGACAATTGTGGTACGATAGGCTTG
3731423	Fwd	Operon P.riograndensis_final_3098 P.riograndensis_final_3099	2	P.riograndensis_final_3098	P.riograndensis_final_3098	hypothetical protein	3731446	3731970	23					AATTGTCCGGAACACTGAAACAATATAAAGGGAAAATGGTTGACAAACTTCGGTAATAATAGGTATAATAA
3731429	Fwd	Operon P.riograndensis_final_3098 P.riograndensis_final_3099	2	P.riograndensis_final_3098	P.riograndensis_final_3098	hypothetical protein	3731446	3731970	17					CCGGAACACTGAAACAATATAAAGGGAAAATGGTTGACAAACTTCGGTAATAATAGGTATAATAAATTTTG
3737153	Fwd			P.riograndensis_final_3105	P.riograndensis_final_3105		3737169	3737402	16					AGTTGGGGCGGCCGGAAAGCGTTTTTTGAGCTCTATGGTATTTTGACTTCATATCTCGTATAATACCAAAA
3760339	Fwd	intragenic		P.riograndensis_final_3126	P.riograndensis_final_3126	transcriptional antiterminator BglG	3763027	3763905	2688	yes		+		CTATCAGATTGAAAAAGATGTGCTGGATATGGAGACTGGCCAGCGCGGATATGCGCTTACCGGTGAATCCA
3739769	Fwd	Operon P.riograndensis_final_3108 P.riograndensis_final_3109	2	smc	P.riograndensis_final_3108	Chromosome partition protein Smc	3739835	3743398	66					TAAAATGGACGGCGAAGCCGTTTCCGCTTGTGGCAATCAGGAGCTGAAGTCCGCCAGGGGTCCGGTGTTTT
3748471	Fwd			P.riograndensis_final_3113	P.riograndensis_final_3113	short-chain dehydrogenase/reductase SDR	3748511	3749320	40					ACTTGGCGTTTAACAAACAATATTTGCATAAAATGATTATAATCAGGGCCTGTTTGGGTAATCTTGAAACA
3772213	Rev	antisense		-	-	-				yes	+			GCTGGCTGCGCTGCCCGAACACGACGCCGATATTCCGCACAAATTTCTCGCGTTCCTCATAAGGTACATAA
3754230	Fwd			P.riograndensis_final_3118	P.riograndensis_final_3118	hypothetical protein	3754258	3754914	28					GATCCGCTGCGATTCTGCTGAAAATGCTTGCCGCCTGTTTGGCAGGCCTCTGATCGGGTAATAATGTAGCG
3759568	Fwd			P.riograndensis_final_3124	P.riograndensis_final_3124	Conserved hypothetical protein	3759603	3759998	35					GGAGAGGAGCACAGGAAGTGCAACTTTAGTGATATTTTCAGGTTGCTTGCACCCTGTTATAATGGTTACTA
3766728	Rev			P.riograndensis_final_3130	P.riograndensis_final_3130	hypothetical protein	3766695	3766483	33					AACCGCTTTTTGGGGACAAATAGCTCACATAGTATTGCTTACCACAGGTAAATATAGTAATTTTAAAGATG
3770954	Rev			P.riograndensis_final_3135	P.riograndensis_final_3135	Conserved hypothetical protein	3770942	3770616	12					CTTCGTCAAGTTATAATATATATTTAAATATTTATAATTACTTATTGTAAGTTTATGATATAATGAATGCG
3776871	Fwd			P.riograndensis_final_3142	P.riograndensis_final_3142	Conserved hypothetical protein	3776906	3777691	35					GACAGCCAAAGCAGGCGTGGTACCGCAGTGCTCTGGACTTCTTTAACGAGAACGAAATATAATTTTATATG
3788817	Fwd	Operon P.riograndensis_final_3154 P.riograndensis_final_3155	2	P.riograndensis_final_3154	P.riograndensis_final_3154	transcriptional regulator	3788852	3789421	35					AAACTATAAAGTTTAAATTTGAAATAATAAAATATTGACAGTTCACCATGATTCATGGTTTTATTATGTAG
3805566	Rev			P.riograndensis_final_3167	P.riograndensis_final_3167	transposase	3805538	3804459	28					TGGCAACGGTCTTTCTTATCTAAAGGAAATTATCTTCCATAAATACGAACATTTGTGCTATGATGGATTCG
3806663	Fwd			P.riograndensis_final_3169	P.riograndensis_final_3169	Conserved hypothetical secreted protein	3806726	3807499	63					AACCATAAAGATTTTTCTTCCATCGAAAGCAGGAGTGTTATAAAATCAAAACAAATGGGTAATGTTTAATG
3832246	Rev	intergenic		-	-	-	3826856	3826038	5390	yes			+	AGTGTTCATTCCATGAAGAAAAGATCTTTAACGTTTATATCTTTTGGATATGGATACTCTACTGCTGTTTT
3807604	Fwd	Operon P.riograndensis_final_3170 P.riograndensis_final_3171	2	P.riograndensis_final_3170	P.riograndensis_final_3170	Conserved hypothetical protein	3807669	3808289	65					AAGGACGAAAGCCTTCTTTTTTTTCTAAAGGGCTATTGACAGGAATGCTTTTTGGGAGTAAATTTAGTTTC
3807606	Fwd	Operon P.riograndensis_final_3170 P.riograndensis_final_3171	2	P.riograndensis_final_3170	P.riograndensis_final_3170	Conserved hypothetical protein	3807669	3808289	63					GGACGAAAGCCTTCTTTTTTTTCTAAAGGGCTATTGACAGGAATGCTTTTTGGGAGTAAATTTAGTTTCTG
3853412	Fwd	intragenic		-	-	-				yes		+		ATATTGCTTTAATATAACGATATTGCTAGATTGTTGCATAGCACAGGGGGGAATTGTTCGTCTAATGAATA
3816754	Rev			P.riograndensis_final_3177	P.riograndensis_final_3177	putative membrane protein	3816719	3815820	35					GAGTTTTACTCATGTATTCTATGATAAACATTCAGTTAACTTATGTATTCGAGCATATTATACTATAGTGG
3817757	Fwd	Operon P.riograndensis_final_3179 P.riograndensis_final_3180 P.riograndensis_final_3181 P.riograndensis_final_3182	4	P.riograndensis_final_3179	P.riograndensis_final_3179	transcriptional regulator, LacI family	3817813	3818865	56					TCCTGGGGCATGTCCAGTCCTGGTTCAAATAGGGATTGACGGCAACCCGTCTTCGTGAGAGAATGTACGCG
3857521	Fwd	Suboperon P.riograndensis_final_3217 P.riograndensis_final_3218	2	P.riograndensis_final_3217	P.riograndensis_final_3217	hypothetical protein	3857782	3859170	261	yes		+		GCGGTGGGGATCCCGGACAAATCGGAGATGTTTCCCTCTCAGCTGTCCGGGGGCCAGCAGCAGCGGGTCAG
3857950	Fwd	Suboperon P.riograndensis_final_3218	1	P.riograndensis_final_3218	P.riograndensis_final_3218	efflux transporter, RND family, MFP subunit	3859201	3860289	1251	yes		+		GGCTATTGTCGTTGCCTTGAGTCTTGGCGACTCTGTACAGAGCTATGTCAGCCGTGAAGTCACAGCCCAGT
3840203	Rev			P.riograndensis_final_3202	P.riograndensis_final_3202		3840169	3839963	34					TAACCATGAAATTTTTTACTGGTTAAGTCGTGAGGTATACAATTTCTTGTCTCGACAGATACTATATCGCG
3864778	Rev	antisense		-	-	-				yes	+			CATCTTCAGCCGGGTATGCACCAGCTTGCGGACCTCATGCACCTCCAGCACTTCGCCATTCACAATCGAGT
3853381	Fwd			P.riograndensis_final_3214	P.riograndensis_final_3214	Conserved hypothetical protein	3853406	3854248	25					TTATCAAGTGAAATAAATATTATATAACAAAATATTGCTTTAATATAACGATATTGCTAGATTGTTGCATA
3854344	Fwd	Operon P.riograndensis_final_3215 P.riograndensis_final_3216 P.riograndensis_final_3217 P.riograndensis_final_3218	4	P.riograndensis_final_3215	P.riograndensis_final_3215	Conserved hypothetical secreted protein	3854369	3857029	25					GGTTACAAATTGCAACCAATGGTTACAAATTGGATACAATTACCTCACCTTCAACCTCTATAATAATCCTA
3854345	Fwd	Operon P.riograndensis_final_3215 P.riograndensis_final_3216 P.riograndensis_final_3217 P.riograndensis_final_3218	4	P.riograndensis_final_3215	P.riograndensis_final_3215	Conserved hypothetical secreted protein	3854369	3857029	24					GTTACAAATTGCAACCAATGGTTACAAATTGGATACAATTACCTCACCTTCAACCTCTATAATAATCCTAG
3864089	Fwd			P.riograndensis_final_3222	P.riograndensis_final_3222	transposase IS116/IS110/IS902 family protein	3864249	3865196	160					ATGGCCTGGCGGCCACCGTCGGTCATGAAAATCAGGTGAAGTCAGAGTATATATTTGGTAAAATCGTGCTG
3867570	Fwd			P.riograndensis_final_3225	P.riograndensis_final_3225	Conserved hypothetical secreted protein	3867820	3869487	250					GATTACATAAAAACGAAAGAATATTCAAATTTTAATTGACTTCAACAGATGGTGAAAATATAATAAATACA
3892215	Fwd			P.riograndensis_final_3247	P.riograndensis_final_3247	transcriptional regulator, MarR family protein	3892256	3892747	41					CCCCCTTTGCCTTAATGGGCATATCTAAAAAGTCTTTGACATTCACTTCCGTATAAGTTACTTTAAACGTG
3931662	Fwd			hypA	P.riograndensis_final_3280	Protein HypA	3931694	3934624	32					AGTGCAGAAATTGATACCGGAAGTTCTCTACTGATGGTATAGGCAACCCGGAATATGATAAGCTCATGGAG
3935963	Rev			P.riograndensis_final_3281	P.riograndensis_final_3281	macrolide glycosyltransferase	3935847	3934654	116					CCTCATCAAGATCCTGCACCAGCTGAAAAAATAGATTATATTTTCCATTATTTATGATATTATATACAGTG
3937916	Rev			P.riograndensis_final_3282	P.riograndensis_final_3282	PAS/PAC sensor hybrid histidine kinase	3937889	3936000	27					CTTTCCATACATTCCGCCGAAATGTTCACGGCCCTGATTCAATGGACGAATGACGGGGTATACTATTCCGT
3937917	Rev			P.riograndensis_final_3282	P.riograndensis_final_3282	PAS/PAC sensor hybrid histidine kinase	3937889	3936000	28					ACTTTCCATACATTCCGCCGAAATGTTCACGGCCCTGATTCAATGGACGAATGACGGGGTATACTATTCCG
3938015	Fwd			P.riograndensis_final_3283	P.riograndensis_final_3283	5'-nucleotidase	3938058	3938756	43					TTGAATCAGGGCCGTGAACATTTCGGCGGAATGTATGGAAAGTATGGGGAAACGAAGGTATGCTTGTATAA
3958716	Fwd	Suboperon P.riograndensis_final_3301	1	sufB	P.riograndensis_final_3301	FeS cluster assembly protein SufB	3958845	3960242	129	yes		+		TTGATGTCACGGGGGATCTCCCGGAATGAAGCGGAATATCTTGTTATTTTCGGCTTCCTGGCTCCTGTCAT
3938850	Fwd			thrZ	P.riograndensis_final_3284	Threonine--tRNA ligase 2	3939209	3941137	359					TTGCATGATAAGAAAACTGTTTTTTCCAAAACGGTTGACATTTTCACAGAGAGTTAAGTATTATGTAACCA
3941262	Fwd			P.riograndensis_final_3285	P.riograndensis_final_3285	N-acetyltransferase GCN5	3941287	3941892	25					ACATAAATGGGGTTGTTCTTTTATATGAATCAGGCAGACAGGGAGATTATAAGTATTTTATAATTTGAATG
3986649	Fwd	intragenic		P.riograndensis_final_3326	P.riograndensis_final_3326	transcriptional regulator	3987697	3988629	1048	yes		+		GCCCAGAACACCCGTTATCTGATAGCAGATACGCTAATAACCACCCAGCACCGCTATTTGGCGAAATATAT
3991403	Fwd	Suboperon P.riograndensis_final_3330	1	P.riograndensis_final_3330	P.riograndensis_final_3330	oxidoreductase domain protein	3991854	3992948	451	yes		+		ATGATTATCATCGGGCGATGTACTGCTTTTTGGAAGCCTATGAAGCATGTGACGGGAAACTGCTCGGATAT
3943666	Fwd			P.riograndensis_final_3289	P.riograndensis_final_3289	hypothetical protein	3943792	3944931	126					ATTGTTTTGCTGTCGAATCCATTGCAATATTGAAAGCAATTCGACAGGAATATTATGGTATTATTTTGGTA
3956536	Fwd	Operon P.riograndensis_final_3299 P.riograndensis_final_3300 P.riograndensis_final_3301	3	yurY	P.riograndensis_final_3299	Vegetative protein 296	3956678	3957457	142					CAGAATGATTTTAACTTGGAAAGAAAAAAATGATATTGATAATCATTATCACTTGTGATATATTGCTATTG
3977329	Fwd			P.riograndensis_final_3312	P.riograndensis_final_3312	hypothetical protein	3977446	3977880	117					CTCTATTAAAAGAAGGAAAAGTACCTAAAACTTTAACCTGGCATCATCATCAGGATTCAAACAAAATGCAA
3986365	Fwd			P.riograndensis_final_3325	P.riograndensis_final_3325	conserved hypothetical protein	3986420	3987538	55					AATGGATAGTCTTCACCAACAGTTAAACAAACTGAAACCTTTAATCTCGCAATATCGTCTATGATGGGGTA
3994983	Fwd			P.riograndensis_final_3333	P.riograndensis_final_3333	Probable transcriptional regulatory protein RBAM_007230	3995023	3995742	40					CGCTCCTGGATTTTTAGCGGGACCGGGACTGCCCTTTACGGGATATATCGAACAGAGGTATAATATACAAG
3996721	Fwd			P.riograndensis_final_3334	P.riograndensis_final_3334	hypothetical protein	3996818	3996997	97					CTTGTTACCCGGTTTATCCGGGCTGCTGCGCAGGATGCATAATCTTCTCCATGAATTGCCACAATAAGCTG
4013558	Fwd			P.riograndensis_final_3350	P.riograndensis_final_3350	hypothetical protein	4013590	4014084	32					TCGAACGGGGAAACGGACATCTGCTGGTCAAAGACAAGGCCGGGCTGGCCGCACTCGCGAGCCGCAATATT
4019983	Fwd			P.riograndensis_final_3356	P.riograndensis_final_3356	Conserved hypothetical protein	4020042	4020359	59					CCGCTGGCGGTTGTATGAGTGTCATAATTAAAGTGATTGCAATCACAGGAGTTGCGGGTAGAATAGGACTA
4020521	Fwd			vanR3	P.riograndensis_final_3357	regulatory protein VanR	4020546	4021235	25					GGGATTTGCTGCCCGTTGTATTTAGAGGAACAGGATGCAGGGATCAGCTGTTTCAAGTATAATGGGGACTA
4053757	Fwd	intragenic		-	-	-				yes		+		TTCCCAATTCTCCATTCCTGATAACTTTATTGTCCGCAACTATGTTCCGCAACTGGAGGTATTAAAATATA
4030102	Fwd			P.riograndensis_final_3365	P.riograndensis_final_3365	AraC family transcriptional regulator	4030181	4031005	79					GTATCCATTGGCAGGCGGCTCATAGGTAAATTTGTTGCGCACATTAACATCTCCTTATATTATTATATTCA
4060608	Fwd	Suboperon P.riograndensis_final_3393 P.riograndensis_final_3394	2	treP	P.riograndensis_final_3393	PTS system trehalose-specific EIIBC component	4061605	4063605	997	yes		+		CCGTTCCGGGGGATGGGCGAAGATTCTATACCGATGGCCCCCGGGTCCATGAATATATCAAAGAACTTTAT
4064122	Fwd	intragenic		P.riograndensis_final_3395	P.riograndensis_final_3395	ABC transporter ATP-binding protein	4064708	4066186	586	yes		+		TCGACAAGGATTATTTCCTGCCGTCCGTCGTTCCTTCCATACCGGCTGCTGCCGCTGAGGATTCCATATAT
4034545	Fwd			P.riograndensis_final_3372	P.riograndensis_final_3372	regulatory protein TetR	4034559	4035116	14					GTTTTGAGGGGCTGCTGTTATATGGCTGATCCGTTTGACAACTAAACCGTCCAGACGGTATAGTTAATTCA
4080904	Rev	intragenic		P.riograndensis_final_3406	P.riograndensis_final_3406	nucleoside-diphosphate sugar epimerase	4077262	4076375	3642	yes		+		GTTCCATGAACTGATTTCAGACATCGTACATATTGATGTGAACATTATGGAAGCTACACCTGATGAGCCAT
4036220	Rev			P.riograndensis_final_3374	P.riograndensis_final_3374	NADPH-dependent FMN reductase	4036164	4035622	56					AAAGTTGAGTTTGTTATTTTGGTTCCAAAATAACACTTGCTATAATAAAGTAATGCGCTATAATAAAAACA
4040229	Fwd			P.riograndensis_final_3376	P.riograndensis_final_3376	Conserved hypothetical protein	4040255	4040611	26					AAGGGAGGAGCTTTTACAGCTTCTTCCTTTTCCTGTTGTGCGATCTGTTCTGCGGGTATATCATACAGGTA
4059816	Fwd	Operon P.riograndensis_final_3392 P.riograndensis_final_3393 P.riograndensis_final_3394	3	treA	P.riograndensis_final_3392	Trehalose-6-phosphate hydrolase	4059874	4061577	58					CAAGAAAAAGAGCGGAACAGGGAATTTTTCGGTTTGACAACCTGTATATACAAGTGTAAAATCCATACTTG
4093246	Fwd	intragenic		P.riograndensis_final_3422	P.riograndensis_final_3422	hypothetical protein	4093402	4094001	156	yes		+		TCCTGCGGTTTGGATAAACGGAACAGATGGACAAAAGGTGATTCATGCAGCTAAGGTACACCAAGAAGGTA
4067416	Fwd			P.riograndensis_final_3397	P.riograndensis_final_3397	Fibronectin-binding family protein	4067617	4068264	201					CAGAAATCAGATATAAACAAGGAGCCTGCCAATTATTGCACCTTTCCGGTGTTCCTGCTATACTTTTTTTA
4081244	Rev			P.riograndensis_final_3409	P.riograndensis_final_3409	Suppressor of fused protein (SUFU)	4081153	4080410	91					GGATATCCCAGGTAATTCGAATCGATAGACCCATCGCTCCGGGGCTATGCCTTTTGTTATACTTCCAAGTG
4135262	Rev	intergenic		-	-	-				yes			+	CCGCAGAACAAACTCAAGGGAGAAAATATTAACCATTTACTTTATACTTACTTCATGATAAGGTTATTTCG
4083064	Fwd			pdhD	P.riograndensis_final_3412	Dihydrolipoyl dehydrogenase	4083102	4084496	38					TATCTTAAATGAACCCAGGCTGTCTCAATGAGGTTGACCGTTTTAAAATATGATGGTTATAATATATTATG
4092091	Fwd			P.riograndensis_final_3421	P.riograndensis_final_3421	Conserved hypothetical membrane protein	4092151	4093401	60					TTCCCCCTATTTGTACAACATGACCTTCGGTTTATTGTGATTCGCTGCGCTTTTCCCTATACTTTATCATG
4094192	Fwd	Operon P.riograndensis_final_3423 P.riograndensis_final_3424	2	P.riograndensis_final_3423	P.riograndensis_final_3423	transcriptional regulator, TetR family	4094252	4094827	60					AATCACGATTTGGGAAAAATGCTGTTCGGCGAATTGACATCGAATAATATGATGATTATAATATTTTAACA
4178934	Fwd	intragenic		P.riograndensis_final_3507	P.riograndensis_final_3507	TetR family transcriptional regulator	4179209	4179793	275	yes		+		GCTGGCTGTTATCCGCGTTGATTCTCACGGCCATCCCGGTCGGAACGGCAATTCCTTCGCTGAGGATTCAT
4178955	Fwd	intragenic		P.riograndensis_final_3507	P.riograndensis_final_3507	TetR family transcriptional regulator	4179209	4179793	254	yes		+		TTCTCACGGCCATCCCGGTCGGAACGGCAATTCCTTCGCTGAGGATTCATATCGCCTCTTTTTTTAAAATT
4180340	Fwd	intragenic		-	-	-				yes		+		ACGGCTTCGGCGTCGTGCGCGACCTTCTCGCCCATGGCATCGGCCGCGACCTGCACGAGGAGCCGACTTAT
4191119	Rev	intragenic		P.riograndensis_final_3517	P.riograndensis_final_3517	VanZ family protein	4190870	4189932	249	yes		+		TCGTCATTGCTGACAACGGAAAAGGCATTCCGAAAGAGGATCTGCCTTATATTTTCAAACGTTTTTATAAA
4112182	Rev			P.riograndensis_final_3443	P.riograndensis_final_3443	TetR family transcriptional regulator	4112085	4111540	97					AATATTTCTGGACAACTCCAAACTAAATGGGCATTGATTGTTTAATCAACTCATGTTTATAATTTTAAACG
4151467	Rev			xerS	P.riograndensis_final_3480	site-specific tyrosine recombinase XerS	4151449	4150379	18					TTCTTAAACATACTTTAATTACGTAAAATAACAATTTGACGAATAAATAGTAATGAGATATATTGGATGTA
4204643	Fwd	intragenic		-	-	-				yes		+		TATAGGTATCTATGGTTCTTTAGCCAGAAAAACAGATGGTCCCTTTTCAGATATTGAAATTAAATGTGTAT
4165393	Rev			P.riograndensis_final_3492	P.riograndensis_final_3492	hypothetical protein	4165336	4164773	57					TAACCTTATTCATAAATAAGGTTAATTTTATGTCATTCATCGCTTCAGCTGCTCTGATATAATTTCTGAAA
4224763	Rev	antisense		P.riograndensis_final_3542	P.riograndensis_final_3542	hypothetical protein	4220742	4220461	4021	yes	+			CTTCCGTTGAAAAAAGCTTTACGGGCGTTATCGATACGATTCACAGTTGGAAAAATCATTAACAAAATGAT
4224785	Rev	antisense		P.riograndensis_final_3542	P.riograndensis_final_3542	hypothetical protein	4220742	4220461	4043	yes	+			CATCATCAGCCCGCCAAACATGCTTCCGTTGAAAAAAGCTTTACGGGCGTTATCGATACGATTCACAGTTG
4176965	Rev			P.riograndensis_final_3503	P.riograndensis_final_3503	Uncharacterized ABC transporter ATP-binding protein TM_0352	4176872	4176168	93					AAGCGTTCGCCTTATAGGAACGCACGATTGCATGTTGACAGTTAAATATTTGTCCATTACAGTATGCTACA
4197532	Rev			P.riograndensis_final_3522	P.riograndensis_final_3522	phosphatidylethanolamine N-methyltransferase	4197437	4196820	95					AATTTGGGATAGCTAAGTGCGATTAACATTAATTGACTATCTCTGAATATCGCAATTATAATAAACAAATG
4204361	Fwd			knt	P.riograndensis_final_3529	Kanamycin nucleotidyltransferase	4204475	4205236	114					CCCTTTTGTGAAAATGGCAGACTGGGTGGAAAGTTGCACCGATTTCCCTTTTTGAGATAAAATTACCTATA
4260398	Fwd	intragenic		-	-	-				yes		+		CCGGAATTTTCACTGCTTTTCTATATGCTATACTGAATATATTCAGAAAAAATTGGGGAGGATGAACAATG
4212060	Rev			P.riograndensis_final_3535	P.riograndensis_final_3535	hypothetical protein	4212035	4211640	25					TCACAATTTAGTGATATTTTCGTACGAGACACATTTGAACATTTACACCACCTCTTTCATAGCATGTAGCA
4233078	Rev			P.riograndensis_final_3549	P.riograndensis_final_3549	hypothetical protein	4233040	4232912	38					CCGTGGAGTATGAAATATGAAAGCAAACTTATACGTATGAATCAACGCAATATTCAGCATCCTATTTACTG
4282154	Rev	intragenic		P.riograndensis_final_3593	P.riograndensis_final_3593	amidohydrolase	4281436	4280276	718	yes		+		GAAGTTGCTAAGCCGGATGTGATCGCATCAGCAATTGAACAATATCAGCCGGATGCGTTATCCTTTGTTCA
4285792	Rev	intragenic		P.riograndensis_final_3597	P.riograndensis_final_3597	peptide ABC transporter permease	4284880	4284014	912	yes		+		TGAAATCCAAGCTGGTGCCGACGGAGCGGACAGAAGGCAATGCTTCTCGCAAGTGGCTCGTGATAGCCCTT
4235729	Rev			P.riograndensis_final_3552	P.riograndensis_final_3552	amino acid ABC transporter periplasmic protein	4235664	4234894	65					TCTTAATTGACACAGAAGTGTTTCTCTTCTCTATCGACGACGCTCACATCATATGTTATTATGATAAACTG
4293648	Fwd	intergenic		-	-	-	4295217	4296077	1569	yes			+	AGATCAAAATGTTCATGTTGCGGCATCAGCACCTTCTGTACTTACTGTATTTATTGTATATACTTAATATA
4260370	Fwd			P.riograndensis_final_3576	P.riograndensis_final_3576	hypothetical protein	4260396	4260821	26					CCCTCTTTTTGCACGGGGGATGTCCTAACCGGAATTTTCACTGCTTTTCTATATGCTATACTGAATATATT
4261394	Fwd			hmp	P.riograndensis_final_3578	Flavohemoprotein	4261497	4262600	103					AAATTGTCGATTTTGTTAAAGTGGTATTTTAAATATATCTTTTAACTATAAAAGAGTATATATTAAATTTG
4299365	Fwd	intragenic		P.riograndensis_final_3613	P.riograndensis_final_3613	hypothetical protein	4300086	4300223	721	yes		+		ATACTGAAAAAAGGACGTTATTTTACTGGAGTAAGCAGTACTCTGGACAATTACAGGAAGGACAGGCTTAC
4300156	Rev	antisense		-	-	-				yes	+			CAGTTAACCATTTTCATTCCATGGATAGGAATTACTTGTATTTATGTGAGTTTGATGGTAAATTATAGATA
4276596	Rev			P.riograndensis_final_3588	P.riograndensis_final_3588	GNAT family acetyltransferase	4276523	4275672	73					ACCATACACAGATGGCGTATCCAACGATTATACAATGGGAAGAGAGAGTTTTTTCTGCTAGAATGGTTGTA
4301852	Fwd	intragenic		P.riograndensis_final_3617	P.riograndensis_final_3617		4302178	4302531	326	yes		+		AGGCGGGTGCTTTTTCCGTGTCTCTGTTTGAAGGCAATATTCCGCTGAGTACCTGCTTCGTTTTCCGCAAT
4301860	Rev	intragenic		P.riograndensis_final_3614	P.riograndensis_final_3614	hypothetical protein	4300790	4300257	1070	yes		+		GACCACGCGCTGCGCCAATCCTTGTCTTCTGCCTTCCTCCGCCGTGTGCACACCTCCAATTTCCCATATTT
4293636	Rev	Operon P.riograndensis_final_3606 P.riograndensis_final_3605 P.riograndensis_final_3604	3	P.riograndensis_final_3606	P.riograndensis_final_3606	Conserved hypothetical protein	4293593	4293213	43					AGGCTTTTTTGGTATGTGGGGTTATGGGTTTAATCTTGACAAGCAAATGAATAGTGTATATATTAAGTATA
4295182	Fwd			P.riograndensis_final_3608	P.riograndensis_final_3608	AraC family transcriptional regulator	4295217	4296077	35					AATATGGAGAAAGACAAGAGAAGCATGGATAATTGTTGCATTTTTGATTTTCCTGTTGTAGCCTGACAATA
4314671	Rev	Intragenic		P.riograndensis_final_3626	P.riograndensis_final_3626	Conserved hypothetical protein	4314376	4312670	295	yes		+		GCTGTATCCTACAGCTATCCGTTCAACGGGAGCCGGTCTTGCGACTTCTTTTGGCCGGATTGGCGGGATTA
4299020	Fwd			P.riograndensis_final_3612	P.riograndensis_final_3612	hypothetical protein	4299039	4299968	19					TAGAAAAAGCCTACTGAGAGTGGCGTTTTGTATTACACAACAAAGAAAGGATGATGATATAATGAATAATG
4300942	Fwd			P.riograndensis_final_3615	P.riograndensis_final_3615	hypothetical protein	4300961	4301131	19					CAAAGCCCCCTGTTCAAGATGGACTGGAAGCTTAGGATAAAATACAAAACACCGTCTCATACTAAGTTTCA
4302138	Fwd			P.riograndensis_final_3617	P.riograndensis_final_3617		4302178	4302531	40					CATAGAACAGCCGATATAAAGTAAAGACAAAATAAGCATCTCCGGTTGGAAAATATTATATAATACACTGG
4314469	Rev	Operon P.riograndensis_final_3626 P.riograndensis_final_3625 P.riograndensis_final_3624	3	P.riograndensis_final_3626	P.riograndensis_final_3626	Conserved hypothetical protein	4314376	4312670	93					GAACTGGGTTAGAGATCAATCTCCACCTGAGGCTTGATGTTGGTCAGGCAAGAATGCTAATATTAGTAGTA
4325332	Rev	Suboperon P.riograndensis_final_3638	1	P.riograndensis_final_3638	P.riograndensis_final_3638	hypothetical protein	4325277	4324588	55	yes		+		TTGGACACGAATATCAGCTTGAACTGGCTGATCAGCGCATTCATTGCCGGTATCCGCAGCAAGAGTTCAAG
4325398	Rev	Suboperon P.riograndensis_final_3638	1	P.riograndensis_final_3638	P.riograndensis_final_3638	hypothetical protein	4325277	4324588	121	yes		+		CGGGGCCTGCGCAGCTTGCTGCACGGATTCGCTGCCTTGGAGAACAAGGGGGGGTTCGGGATGCCTTTGGA
4329423	Fwd	antisense		-	-	-				yes	+			CATCTTCAGCCGGGTATGCACCAGCTTGCGGACCTCATGCACCTCCAGCACTTCGCCATTCACAATCGAGT
4316650	Fwd			yrkA	P.riograndensis_final_3629	UPF0053 protein YrkA	4316665	4318032	15					TGTAAAAGCTTCCATATATGGCACCCCTTCGCCATTTGATTTTCTATTGAAAAGTTCGTACAATGAGTTCA
4319656	Fwd			ktrB	P.riograndensis_final_3633	Ktr system potassium uptake protein B	4319687	4321033	31					CATTTCGATAAAATATGTCAATTCCCTCCCTATTTAGTGGACAGATCTAAAGATATGGTATAATCTTGTCA
4321453	Rev			P.riograndensis_final_3634	P.riograndensis_final_3634	Conserved hypothetical protein	4321422	4321135	31					CGGATGAAAAAAGTCAATTGGCTTGCCTACAGGTAGGGAATTGCTCATATCTCATGATATACTAAGAAATA
4322203	Fwd	Operon P.riograndensis_final_3635 P.riograndensis_final_3636	2	ampS	P.riograndensis_final_3636	Aminopeptidase AmpS	4322837	4324066	634					AGGAACATTTGGATACCCTTGAACAAAAAGCCAATGTCCTGAACGCCAAGAAATATAAAAGCCTCCATTAC
4353495	Fwd	antisense		-	-	-				yes	+			CCACACCCGGCCGCTCTTCGTCGAATTCGTCCTGAATCTCACCGACGATCTCTTCCATAATATCTTCGAGC
4342922	Rev			murB2	P.riograndensis_final_3658	UDP-N-acetylenolpyruvoylglucosamine reductase 2	4342817	4341906	105					ATGATATATGCAGCAAGCTGCAGGCTCCCGTCATTGACAAGGGAGCCTGTTCGTTGTTAAAGTTGTGGTTG
4355069	Rev	intragenic		yhdP	P.riograndensis_final_3667	UPF0053 protein YhdP	4354475	4353159	594	yes		+		TATGGGTTATATAAAAAACCTTCAAAGGCGGATGATATAGCCCATGCTTCATAATCAGGAGTTTAAAGTTT
4355450	Rev	intragenic		P.riograndensis_final_3668	P.riograndensis_final_3668	hypothetical membrane protein	4355096	4354890	354	yes		+		CGTCGTAACGACTACCGCTCCAGTATTTGAACAATCATACATCGAAAACATTTTCCGGCTGAATCTTGGCA
4346100	Rev	Operon P.riograndensis_final_3661 P.riograndensis_final_3660	2	fhuB	P.riograndensis_final_3661	Iron(3+)-hydroxamate import system permease protein FhuB	4346047	4344989	53					CTCGATCCCTGCACCTTTTTTAGAGAATTGAATGCTTGTGCATCATTCACAGATTTGCGATAATGAGAATG
4347339	Rev			P.riograndensis_final_3662	P.riograndensis_final_3662	periplasmic binding protein	4347275	4346238	64					CAAAACGTGAAAGTTGCAAAAGCAAAATATTTATATTGACATAGAGAATGAGAATCAATATCATTTAATAA
4351020	Rev	Operon P.riograndensis_final_3665 P.riograndensis_final_3664	2	P.riograndensis_final_3665	P.riograndensis_final_3665	DSBA oxidoreductase	4350970	4350215	50					AGCGGGAAAAGTCGGAAGTGGGTTGAACTGAGGTTTGCCAAGCGAAGAGTTTTAATTATATAATTTTAAAG
4376623	Fwd	intragenic		P.riograndensis_final_3691	P.riograndensis_final_3691	amino acid permease	4379754	4381073	3131	yes		+		GCACAGGTGCTGTCGGTACGACAACTGCCTATACTTTGCTGCTGCGCAGACGCATGCAGGAACTGGTACTT
4354624	Rev			yhdP	P.riograndensis_final_3667	UPF0053 protein YhdP	4354475	4353159	149					AAACAAAGATCATATTTTTACGCTTGTTCGCATCTGTTTTTATGTGCAAAGAAATATTATAATAATGTGTA
4356446	Rev			P.riograndensis_final_3670	P.riograndensis_final_3670	cell wall hydrolase SleB	4356409	4355987	37					TTTTAACCGGGATGGGCCGGAAATTAGGCGTGGACTGTCACCTCTTGGGCGAATGCACATACAATACAGCG
4376452	Fwd			ldh	P.riograndensis_final_3688	L-lactate dehydrogenase	4376513	4377439	61					CAAAATCCTTGTTAACTTGCCCAGTTTCGGGTAATGGATTAAAAGCAGACCGCTTGAAAACACTAACCTTA
4383715	Rev	antisense		P.riograndensis_final_3692	P.riograndensis_final_3692	Conserved hypothetical membrane protein	4381540	4381214	2175	yes	+			CATCTTCAGCCGGGTATGCACCAGCTTGCGGACCTCATGCACCTCCAGCACTTCGCCATTCACAATCGAGT
4376470	Fwd			ldh	P.riograndensis_final_3688	L-lactate dehydrogenase	4376513	4377439	43					GCCCAGTTTCGGGTAATGGATTAAAAGCAGACCGCTTGAAAACACTAACCTTAGCGATTATGATGGATAAG
4390296	Fwd	antisense		-	-	-				yes	+			ACCTATTAGACACCTCCATTCTCCCTTTATCTCCTTTCACGCTGCCCTCAATTTGGGCATAGGATAGGGTA
4394015	Rev	Suboperon P.riograndensis_final_3708	1	P.riograndensis_final_3707	P.riograndensis_final_3707	Co/Zn/Cd cation transporter	4393622	4392639	393	yes		+		GATGAATTTCTATGTTTCATTGTTCGACCGTTCGGAAGTAACCAGCATTAAGCGTTATGGCCCAGGTGAAG
4379734	Fwd			P.riograndensis_final_3691	P.riograndensis_final_3691	amino acid permease	4379754	4381073	20					GGTTTTTTGAATGGATATCATCTGATAATTCCGTTTTTCCAATGGATCTATTATCTGATAATCTATACGTA
4381708	Fwd			P.riograndensis_final_3693	P.riograndensis_final_3693	Conserved hypothetical protein	4381746	4382021	38					ATATGCACGGCTATCGGCAAATTAGCGATTCTGACGTTTCAGAAAAGGCAAACCTGGTTATGAATGATAGG
4400834	Rev	intragenic		P.riograndensis_final_3711	P.riograndensis_final_3711	transcriptional regulator	4398574	4397618	2260	yes		+		TGAATGTTCTGAGAGAAGTGCAGTACATGAAGAAGCAGCCGCCGCTGGTGGCCGGAGTTTTTGTTCAGGAG
4383026	Fwd			P.riograndensis_final_3695	P.riograndensis_final_3695	transposase IS116/IS110/IS902 family protein	4383186	4384133	160					ATGGCCTGGCGGCCACCGTCGGTCATGAAAATCAGGTGAAGTCAGAGTATATATTTGGTAAAATCGTGCTG
4389368	Rev			P.riograndensis_final_3701	P.riograndensis_final_3701	transcriptional regulator	4389262	4388702	106					ATTTTTTGTATACCTCCTCTTAAATTAAACATATGTTGAATTAATAACATACGTTTTATATAGTGAATGTA
4394180	Rev	Operon P.riograndensis_final_3709 P.riograndensis_final_3708	2	P.riograndensis_final_3708	P.riograndensis_final_3708	3-demethylubiquinone-9 3-methyltransferase	4394147	4393734	33					TTGCAGAGACAACGCAAGGAGGCGGCATTGGCACTGGCATGTCCAATTCCGATTCGGTAGAATAAGATAGG
4396109	Fwd			yqjV	P.riograndensis_final_3710	Uncharacterized MFS-type transporter YqjV	4396209	4397447	100					CTTTAAAGGTGAAAGAGAGGAGGTAAAGCTTACACTTTTATTTCCCCCTTTTATCTGTACAATTATACACA
4406622	Fwd	Operon P.riograndensis_final_3719 P.riograndensis_final_3720	2	P.riograndensis_final_3719	P.riograndensis_final_3719	integrase	4406678	4407760	56					GGAGCAAGGCAACCCTGTATGCCACTGTGAAATCCGGCCAAAAGCCATGAAACATGATAAAATAGGAAGCA
4419267	Fwd	intragenic		-	-	-				yes		+		GCACAGGAGTTGTCCATTGAACAGTATTACCGGGACATTATATTCCCTGTTCTGACACCGATGGCGGTAGA
4424250	Fwd	antisense		-	-	-				yes	+			GGCATCAGTGATGGCCAGCCCCTTGACATTCTTTACGAAGGATTTGGCTACCGGACCTTCCATGATCGAGG
4410880	Rev	Operon P.riograndensis_final_3722 P.riograndensis_final_3721	2	moeA	P.riograndensis_final_3722	Molybdopterin molybdenumtransferase	4410817	4409537	63					ATGCTTTCGCTTGATTGCGTGGCATCTATTTTTTTGAACTCTTTAAGGTCTGCCATGTTAAAATAGTCCTG
4429039	Rev	intragenic		glgA	P.riograndensis_final_3741	Glycogen synthase	4428550	4427120	489	yes		+		ATCAGCCATCCCGGCAAAAAGCTGCTGTTCATGGGAGGAGAGTTTGGCCAGTTTATCGAATGGAAGGATCA
4413377	Rev			P.riograndensis_final_3726	P.riograndensis_final_3726	phage shock protein A	4413338	4412670	39					TCTCAAAGTAGATCAATATTTATTTGGGCAAAATTTGAAACGATGATGCCACTCCTTGCGTAGAAGATAAC
4416648	Rev			namA	P.riograndensis_final_3730	NADPH dehydrogenase	4416593	4415553	55					CCCCTGACGCAGGGAGAATTATGCTGAATCTCCATGCCTCCAACGCCGAAAATACGTGTATACTACATTTG
4430963	Fwd	intragenic		-	-	-				yes		+		TACTGACCCAGTATGAAGCCGATTCTTTGCATAACCATATTGGCGAAGGTGAGCCATGGGGGCTCCATACT
4431230	Fwd	intragenic		-	-	-				yes		+		CAAAAGCCACCATCTCTGTGATGGAAGTGCCTTGGGAGGAGGCCAGCCGTTTCGGGGTAATGAACGTGAAT
4416731	Fwd			P.riograndensis_final_3731	P.riograndensis_final_3731	polysaccharide deacetylase	4416778	4417662	47					CACGTATTTTCGGCGTTGGAGGCATGGAGATTCAGCATAATTCTCCCTGCGTCAGGGGATAACAATAAAAG
4440647	Fwd	intragenic		mcp4	P.riograndensis_final_3754	methyl-accepting chemotaxis protein	4445674	4447671	5027	yes		+		GCCGCCAGTGCCGGTGAAGCCATCTACAAACAGAGCAATGAGAAGTTCTGGGAGTATCTGCATAAGCTGTA
4442134	Rev	intragenic		P.riograndensis_final_3748	P.riograndensis_final_3748	major facilitator superfamily MFS_1	4438240	4437062	3894	yes		+		GATCTGATTGTCCGCCGATTTCTCTCACAGTTCTATCCGGCTGCAGAGTATAAGGTGCATACAGTCATTAC
4424893	Rev			P.riograndensis_final_3738	P.riograndensis_final_3738	amino acid ABC transporter substrate-binding protein	4424845	4424027	48					TCCGCATTTTTACAGTCTTTGTCACAAATTTGTCTTTGCATATTCATACGTGTTGATTTATAATAAATCGG
4454740	Rev	Suboperon P.riograndensis_final_3759	1	pdhD	P.riograndensis_final_3759	Dihydrolipoyl dehydrogenase	4453304	4451892	1436	yes		+		GTGGAAGTTCCTTGTCCGGTCAACGGCACAGTCCTGGAAGTGTTCACCAAAGACGGCCAAGTCTGCCGCGT
4455035	Rev	Suboperon P.riograndensis_final_3760 P.riograndensis_final_3759	2	P.riograndensis_final_3760	P.riograndensis_final_3760	dihydrolipoyllysine-residue acetyltransferase component of pyruvate dehydrogenase complex (E2)	4454948	4453308	87	yes		+		TACCGTTTATCCGTTCGCGCAAATCGAGGATACCTGGATTCCTACCCCTGCACGTGTAATCGCAGCTGTGA
4455386	Rev	Suboperon P.riograndensis_final_3760 P.riograndensis_final_3759	2	P.riograndensis_final_3760	P.riograndensis_final_3760	dihydrolipoyllysine-residue acetyltransferase component of pyruvate dehydrogenase complex (E2)	4454948	4453308	438	yes		+		ATTCCGCGCAGAAGTGCCGGAAGGTGAATATACCGTTGAGCTGGGCAAAGCCAATGTGGTCCGCGAAGGCT
4455788	Rev	Suboperon P.riograndensis_final_3760 P.riograndensis_final_3759	2	P.riograndensis_final_3760	P.riograndensis_final_3760	dihydrolipoyllysine-residue acetyltransferase component of pyruvate dehydrogenase complex (E2)	4454948	4453308	840	yes		+		GAAAGAATTTGGCGAGGATCGCGTATTTGATACTCCGCTGGCTGAATCCGCAATCGGCGGTCTGGCTTTTG
4456905	Rev	Suboperon P.riograndensis_final_3761 P.riograndensis_final_3760 P.riograndensis_final_3759	3	pdhB	P.riograndensis_final_3761	Pyruvate dehydrogenase E1 component subunit beta	4455992	4455015	913	yes		+		TTACCGACGATCAACTGAAAGAACTTATGTATCGTATGGTGTTTACCCGGACTTGGGATGACCGGGCCGTT
4430537	Rev			glgB	P.riograndensis_final_3742	1,4-alpha-glucan branching enzyme GlgB	4430507	4428588	30					TTTGTTTTTCAAAACCCGGAAATCTGCCCGAAATCATTTTCAAAACCTCCACATTCGGGTAATGTTAAAGG
4430657	Fwd			glgC	P.riograndensis_final_3743	Glucose-1-phosphate adenylyltransferase	4430724	4431947	67					TTCCGGGTTTTGAAAAACAAAGAAAATAATTAATGTAATTTTTACAGAAGCGGGGCAATATATTTCACCTA
4437047	Rev	Operon P.riograndensis_final_3747 P.riograndensis_final_3746 P.riograndensis_final_3745 P.riograndensis_final_3744	4	P.riograndensis_final_3747	P.riograndensis_final_3747	ABC transporter-like protein	4436971	4436246	76					TATATATTTTGTTCGGCCTGGCCGGGTTATTATTCTCGCCACGGCAGACGATTTGAGGTAAGATAAGAACG
4443398	Rev			P.riograndensis_final_3752	P.riograndensis_final_3752	DNA topoisomerase III	4443356	4441068	42					GGAACTGCTGAGGGGGTAAAGTTTCCGGGAATGCGTTAAAAAGTGGCGGAGTTGATGGTATAATAGACTAC
4472334	Rev	intragenic		rnz	P.riograndensis_final_3777	Ribonuclease Z	4471915	4470965	419	yes		+		GTTTGGCGGAACGTGTCCATCATATGATGCGGGATACCTGGGGATTCCCGGACCCGGCGGATATGACGATG
4457122	Rev	Operon P.riograndensis_final_3762P.riograndensis_final_3761 P.riograndensis_final_3760 P.riograndensis_final_3759	4	pdhA	P.riograndensis_final_3762	Pyruvate dehydrogenase E1 component subunit alpha	4457078	4456008	44					AATTTATGGAAACATAAATTTTATGCGTATTTCTTTGACGAAACAGATAAAACAGGTGTATAATAATTCTA
4458805	Fwd			P.riograndensis_final_3765	P.riograndensis_final_3765	thiamine pyrophosphokinase	4458848	4459489	43					ATATGTACTGTGTTTATTTTAGCGCGGCGGGGCGCAATTGTACAACTTTTCGATCTGCATTATACTTGGTC
4463985	Rev			yfmM	P.riograndensis_final_3769	Uncharacterized ABC transporter ATP-binding protein YfmM	4463918	4462365	67					TTTCGCCGGGTCTGGCTTTTTTAAGCATATTCCTGTTTCAGGGTGGCGCTTACATGTGCTAGAATGAATCA
4471977	Rev			rnz	P.riograndensis_final_3777	Ribonuclease Z	4471915	4470965	62					AGGTTTTTTGCTGGAGCTTACAGGGGACCGAAAGATGCTTTTTTGTCCTAAAAAGGGTAAAATTCTCTTCA
4477938	Rev			P.riograndensis_final_3782	P.riograndensis_final_3782	hypothetical protein	4477914	4477741	24					TATAGATGGAGCTAAGAGCTTTCAGGGAGCAGACCTTGACAAGCTCTTTTTCTCATGGCACAGTTAGAATG
4478456	Rev			P.riograndensis_final_3783	P.riograndensis_final_3783	Conserved hypothetical membrane protein	4478422	4478018	34					GTACATAAGAAGGGAACAATTGTTCGAAAAAACTATTGATCAAAACACATGTTCGTGTTATATTGATTTCG
4485345	Rev	intragenic		P.riograndensis_final_3793	P.riograndensis_final_3793	GlnR family transcriptional regulator	4484147	4483737	1198	yes		+		AAACCGGGCGACGGGACAGGCTCCCTGGCTGATTTCGGCATTGGCTACCGCGAAACGGCTTTGACGGCTGA
4479977	Fwd			P.riograndensis_final_3786	P.riograndensis_final_3786	Conserved hypothetical protein	4480009	4480386	32					CCTTCATGTTCTAACATTTATTTTGCGCACTAACAGGAAAAGTGCAGTAATATGTCGAAACTTGTACATTG
4490333	Rev	intragenic		P.riograndensis_final_3798	P.riograndensis_final_3798	hypothetical protein	4489805	4489251	528	yes		+		AGGACGAACAACCGACACAGGAGCCGGAGCCAACGGTTGATCCGAATCTTCCAACCGATGGAACGGGTAAT
4481380	Rev			P.riograndensis_final_3789	P.riograndensis_final_3789	hypothetical protein	4481356	4481138	24					TCTTTTGTTGTCTTCAATTTTGCTGCCTGATCGCACATGCCAATGTGGCATCAATTGCATCTCTTATACTA
4483735	Rev	Suboperon P.riograndensis_final_3792	1	glnA	P.riograndensis_final_3792	Glutamine synthetase	4483706	4482378	29					GTTTCCGGTAAAAGACCGGGACAAGTGTCTCTTATTCAAGGCGAGCTATCCCGGTTTTTTAATAAATAATA
4492964	Rev	intragenic		P.riograndensis_final_3799	P.riograndensis_final_3799	penicillin-binding protein, 1A family	4492675	4490006	289	yes		+		TCCAAGATACGTTCTTGAATCAACTGCGCAAAGAGAATATCCCTGCTACAGTATATCTGACCAACGGCTTT
4493420	Rev	Suboperon P.riograndensis_final_3800	1	-	-	-				yes		+		AAAGGAATCTCCCTATGAACTCTGCCTGATTGGTTTGACAATGGACCGGAAAATACTATATAAACGTATTG
4494914	Rev	intragenic		P.riograndensis_final_3802	P.riograndensis_final_3802	hypothetical protein	4494822	4494043	92	yes		+		GGAGTCGCTGCTCTCACGGCTCGCTGCCTGCCGTCAGCCGTATACCTGCCCGCATGGACGGCCGATTGTAG
4484178	Rev	Operon P.riograndensis_final_3793 P.riograndensis_final_3792	2	P.riograndensis_final_3793	P.riograndensis_final_3793	GlnR family transcriptional regulator	4484147	4483737	31					TTACATAAAATCCTGTAAGAATATCTTACACACCATTGACACGTCATATAAGGAAATGTACAATGAGATGA
4504062	Fwd	intergenic		-	-	-				yes			+	AAAAATAAAAAAAAATAAAAAAGGAGGGCATTCGCCCTCTTCACCGCCGCCCCTACTACATATAATGGATT
4504189	Fwd	antisense		-	-	-				yes	+			CAGGGCGTCAGGGTCCAGATCATCATAATCGAAGCTTTCGCCATCAAAATCATAATCCTTGTCTTCCGGAT
4504528	Rev	intragenic		P.riograndensis_final_3806	P.riograndensis_final_3806	hypothetical protein	4503917	4502484	611	yes		+		CGTAAGTTCTCTACAGCAACCCATACCGTGACTCCGCCACACCATCCGACGAGTATTCTGGGGGCTTGGAT
4488485	Rev	Operon P.riograndensis_final_3796 P.riograndensis_final_3795	2	spoVK	P.riograndensis_final_3796	Stage V sporulation protein K	4488443	4487472	42					TGTGCCTCTATTTGTCCGGAAGTTTCTGAAACTGCTAATAAGACCTTAATTAGCGGAATAGACTTGATATA
4492763	Rev			P.riograndensis_final_3799	P.riograndensis_final_3799	penicillin-binding protein, 1A family	4492675	4490006	88					ACAGTGGAAGCGAAGAATAAGATTTACAGTCTTAAAGCGAAACCTTTTTGCTTATAAATCGTTTGAATAGA
4492785	Rev			P.riograndensis_final_3799	P.riograndensis_final_3799	penicillin-binding protein, 1A family	4492675	4490006	110					CGCAGCGTATCGCTGATGCAGGACAGTGGAAGCGAAGAATAAGATTTACAGTCTTAAAGCGAAACCTTTTT
4500139	Rev			mutS	P.riograndensis_final_3804	DNA mismatch repair protein MutS	4500112	4497272	27					AGCAAGGCAGCTCTTATGAAGAGCAGGCCGGGGTAACTTTGGCGGACCACTTTCTGCTATAATAGAGAACA
4514329	Rev	intergenic		-	-	-				yes			+	GAAGTCTATTTTATAGACGGATGAGATTTGCAGGTTGACAAAATAATGCAGCTCCGTTTATCATTACACCA
4504688	Rev			P.riograndensis_final_3807	P.riograndensis_final_3807	spore coat protein E	4504661	4504104	27					GAGGGCTTACCCAAATTTATTTCTACTCTAACAATCAACAAATGCCCAGAACGTGCATACACTTGATAGTG
4504708	Rev			P.riograndensis_final_3807	P.riograndensis_final_3807	spore coat protein E	4504661	4504104	47					CTTGTTAAAAAAGCTCCTCCGAGGGCTTACCCAAATTTATTTCTACTCTAACAATCAACAAATGCCCAGAA
4515965	Rev	intragenic		P.riograndensis_final_3819	P.riograndensis_final_3819	conserved hypothetical protein	4515654	4515196	311	yes		+		TTTTTGCCAAGGACGGCCACCTGCGGCAGATTCCCTCACAGTATAAGAAGAAGCTGATCGCATTGCAATAT
4511131	Fwd			P.riograndensis_final_3814	P.riograndensis_final_3814		4511160	4511399	29					CTTGTAATCTTTATGTTATCATAAGCTAATTTTAAGGTAAAATTAAGAAAGTAAGGGTATGATCTATATCA
4511937	Fwd			azoR	P.riograndensis_final_3816	FMN-dependent NADH-azoreductase	4511973	4512599	36					AGTGTCGAGCGGATAATTTTTTTATCCGACGGATATTTACAAACAAATAATTAAATGCTATATTAAATATA
4522201	Fwd	Intergenic		-	-	-				yes			+	TACCGGCTGATTTGCAATCCATCCAAAATTACATTTGACAATTCTTTAGGCCGGGTGATAAACTCGGAACA
4515099	Rev			P.riograndensis_final_3818	P.riograndensis_final_3818	hydrolase	4515055	4514384	44					GAAGGAGGTGTGTGGCCTTTTTTGCGGAATGGTCTTTTCTTTGCGTGTTCCCCCATAGTACAATGGATTTC
4515696	Rev			P.riograndensis_final_3819	P.riograndensis_final_3819	conserved hypothetical protein	4515654	4515196	42					ATTTGGGTATTTTTTGTGACAAAAGGCGGGCAAGCTGATTAAATGTCTGATTAACGAATAAAATGGAATTG
4519181	Rev			P.riograndensis_final_3824	P.riograndensis_final_3824	MerR family transcriptional regulator	4519124	4518705	57					GATTCTTTTCCCATTTGATCTTCCCGGCAAGGATATTGTATTTCAGTATTTGTTACAGTATACTGTAACCA
4521099	Fwd			P.riograndensis_final_3826	P.riograndensis_final_3826	hypothetical protein	4521134	4521649	35					ATATCCTTTCTCTTTACCGTGTTGATTGGGTACTGTTGACATTTGCGCTCCACAGTGTTTTTATAATTTTA
4531579	Rev			P.riograndensis_final_3833	P.riograndensis_final_3833	winged helix family two component transcriptional regulator	4531468	4530788	111					GCGGCTCATCTTGGTAAGTGGAAGCCGATGCCATATCGCAGAATATTCACCGAAATGGTAGACTTGCTGTG
4535035	Rev	Operon P.riograndensis_final_3836 P.riograndensis_final_3835 P.riograndensis_final_3834	3	P.riograndensis_final_3836	P.riograndensis_final_3836		4535008	4534040	27					TTTGCTTTAATAGTAATCAATCTGTTTATTTCAAAAGGAAATTGGTGCACTCCCGGCGAATTAAGTGTAGG
4535573	Rev			P.riograndensis_final_3837	P.riograndensis_final_3837	Conserved hypothetical protein	4535540	4535193	33					GGAGTTTGTAGCAATGTCCCCCTCCCACAGGCAGTGGTTCGTTCCTTATCTTGCAGGTTAATACATAGGCA
4536832	Fwd			moaB	P.riograndensis_final_3839	Molybdenum cofactor biosynthesis protein B	4536860	4537375	28					GATGCACAATCGGCCTTCCCTCTGCTCCCCCGGCTTGTCTTTGCCCCGGCCATCCCCTATCATGAGAAATA
4554335	Rev			P.riograndensis_final_3855	P.riograndensis_final_3855	ROK family protein	4554322	4553294	13					AGGCTTATTTATATCCTCACACAATAAAAAAACATTTATTAAAATTCTTTTATAAAGTATTATAATAAATG
4588150	Rev	intragenic		P.riograndensis_final_3881	P.riograndensis_final_3881	Conserved hypothetical protein	4587481	4587131	669	yes		+		GCGCTCCTGATGCGCTACCGGTCGCTGGAGACGGACACCTTCACCGGCAAAGTCGTTGCAGCTCTGCGCAA
4563692	Rev	Suboperon P.riograndensis_final_3862 P.riograndensis_final_3861 P.riograndensis_final_3860 P.riograndensis_final_3859	4	P.riograndensis_final_3862	P.riograndensis_final_3862	hypothetical protein	4563671	4563219	21					AATTACGGATACGAAGACATGGTACATCAAGGGAGATTGCGTGGCGGAGGCCGTGTCAATTCTATAATCAT
4566650	Rev			P.riograndensis_final_3864	P.riograndensis_final_3864	NADH:flavin oxidoreductase	4566614	4565520	36					TCGGTTTTTTTATGGATGAATTTGGAATGTCTCATTTGCTTTTGTCCGCTGCAAAAGGCATAATATGCTTA
4572008	Fwd			ydjF	P.riograndensis_final_3869	Uncharacterized HTH-type transcriptional regulator YdjF	4572033	4572788	25					ATCTATGTATTCCCTGTGATTTTCACATATTTTCTTGCAAAACACAGATATTTAAGTCTATAGTTATTCCA
4587529	Rev			P.riograndensis_final_3881	P.riograndensis_final_3881	Conserved hypothetical protein	4587481	4587131	48					CAGCGGACTTCATTTTACGGAGCGATTTTATCAATTGACAACATTTATGGATGGGTTTAACATATGAATTG
4645603	Rev	intragenic		-	-	-				yes		+		GTTCCTGGAAGAATACCGCCTGAAATCGATCATCAAGAAATACTCTGACTTCATCCGTTTCCCGATCAAGA
4590645	Rev	Operon P.riograndensis_final_3883 P.riograndensis_final_3882	2	zwf	P.riograndensis_final_3883	Glucose-6-phosphate 1-dehydrogenase	4590582	4589050	63					AAAATAAGTACTATCCGTAAATGTCGAAATGAGGTTGACGAATGGTTTCAGCAGTCGTATTATGAGTGTTG
4622759	Rev	Operon P.riograndensis_final_3909 P.riograndensis_final_3910	2	P.riograndensis_final_3910	P.riograndensis_final_3910		4622722	4622471	37					GGCTGGTAAATGATTTTATTGAGAGCGCTGTGGTTGACGGGGAGGTACCAAAGATATAACCTAGATGATAA
4624139	Rev			P.riograndensis_final_3912	P.riograndensis_final_3912	activator of Hsp90 ATPase 1 family protein	4624056	4623574	83					CACCTCGCCTGCTGAGCCTTGCATCCTCCCCCGATTTGCTATTAGACTGGTTATCCTTTACAGTAAAATAA
4654258	Rev	intragenic		P.riograndensis_final_3936	P.riograndensis_final_3936	hypothetical protein	4653612	4653253	646	yes		+		CATTGTTTGGCCCAGGATATCAATTGACAGAGTTCAAACCGCTGTCCCAACCCGGACAATTTGCAGCAAAT
4627263	Fwd	New start codon, Operon P.riograndensis_final_3914-P.riograndensis_final_3915	2	P.riograndensis_final_3914	P.riograndensis_final_3914	4-deoxy-L-threo-5-hexosulose-uronate ketol- isomerase	4627277	4628137	14					TAAACTAAAATAAACGTAATAAAAAAGATTATCTCTTGCAAAATGAACTTATATGGATTAAATTGTACCTA
4646304	Rev			htpG	P.riograndensis_final_3928	Chaperone protein HtpG	4646224	4644344	80					GGCACAAAAAAGGGTTCCGGTATGCAGCAATATATTGACATCAAAAACAGGAATATGGTATATAAAAGGAA
4655966	Rev	intragenic		P.riograndensis_final_3938	P.riograndensis_final_3938	Membrane dipeptidase	4655538	4654564	428	yes		+		ATTTTCCCAGGGGAGGTACTTACTATGGATGTATTAAAAGTATCAGCTAAATCCAATCCTAATTCCGTCGC
4649863	Fwd			P.riograndensis_final_3933	P.riograndensis_final_3933	dihydrodipicolinate synthase	4649898	4650794	35					ATCAATATTATTGATAACCTACATCATTTATTATAGCTAACACCGATGAAATATTCCATGCTACAGTAAGA
4653643	Rev			P.riograndensis_final_3936	P.riograndensis_final_3936	hypothetical protein	4653612	4653253	31					GGAAAAATAGCCTTCGGATCCTCGACAGATGCCTAGCACATACCTATTTTTGCCTCAATATGATGTTGTGG
4656376	Rev	intragenic		-	-	-				yes		+		GGAGGAACTGCATATTTGACCGATGCCGGGATGGTTGGTTCAAGAGAAGGGATTCTGGGTATGGAAAAGGA
4657586	Rev	intragenic		ymdB	P.riograndensis_final_3940	Uncharacterized protein ymdB	4656947	4656213	639	yes		+		CCTGGGCCGTCTGAAATTCCGTACGAGCTATGGTCAAAACGTACTCAAGCACTCCATGGAGGTTGCTTATT
4658047	Rev	intragenic		ymdB	P.riograndensis_final_3940	Uncharacterized protein ymdB	4656947	4656213	1100	yes		+		CACGAAACCGCACAGATGATCAAGGAAATTGAGCAGCAGGCTAAGGAAGAAGCGGACAAGAAAGCCCGTGA
4658529	Rev	intragenic		ymdB	P.riograndensis_final_3940	Uncharacterized protein ymdB	4656947	4656213	1582	yes		+		TGCATCCTGCAATCTGGGTCATAATCGTTCTCGTTGTAGCTGCATTATTCTTTGGATTCGGTTATTTTATT
4654438	Rev			P.riograndensis_final_3937	P.riograndensis_final_3937	propanediol utilization protein PduL	4654395	4653823	43					GTCGAAAAAAGCTCCCTCTATGTGAAGAGGGGCTTTTTATTTTCAGAGAAATAGATGTATAATGTTCAGTG
4659433	Fwd	antisense		-	-	-				yes	+			TCCAGATACCGCAGTCCCTCCACATAAGCCCGCTGGCGTTCATCCGCTACAACGATCTCTTCCAGATCAGC
4660096	Rev	intragenic		-	-	-				yes		+		GAGCGTCTTGGACAAGGCCGTGAGAATTCCAAGCAGTTCCTGAAGGAACATCAGGATATTGCCCTGTTGAT
4660353	Rev	intragenic		P.riograndensis_final_3942	P.riograndensis_final_3942	regulatory protein recx	4659643	4658909	710	yes		+		CCGGCGGCCGGGCATTGAAATTCTACTCTTCCGTGCGTCTGGATGTGCGCCGCGTTGAGAGCATTAAGATG
4660407	Rev	intragenic		P.riograndensis_final_3942	P.riograndensis_final_3942	regulatory protein recx	4659643	4658909	764	yes		+		TCAACCAGCTTCGTGAGAAGATTGGTGTAATGTTCGGTAACCCGGAAACAACTCCCGGCGGCCGGGCATTG
4660725	Rev	intragenic		P.riograndensis_final_3942	P.riograndensis_final_3942	regulatory protein recx	4659643	4658909	1082	yes		+		TCGGCGGACAAGCTGCATTTATCGATGCCGAGCATGCGCTTGATCCTAAATACGCTAATGCGCTTGGAGTT
4655573	Rev			P.riograndensis_final_3938	P.riograndensis_final_3938	Membrane dipeptidase	4655538	4654564	35					TTTTGCTGTGCATATAGAAATTACAGATGACAAGTTGAGAGATACGTTGTGGGAGCATAAGCTTTGTAGTA
4656055	Rev			P.riograndensis_final_3939	P.riograndensis_final_3939	stage V sporulation protein S	4656012	4655752	43					TTGTCCTAATTTCTCCGGAATGGTCCGCAAAAAGAAGGAATTAATTCTTCTAACGCGAATAACATCTACAG
4664306	Rev	intragenic		-	-	-				yes		+		ATACAACTACTGAATAATCATCTATATAAGCTGAATGTATAGACTTTGGCTTTTAGGAGAACCTATGATTG
4656180	Rev			P.riograndensis_final_3939	P.riograndensis_final_3939	stage V sporulation protein S	4656012	4655752	168					AGATCCGGATGCGTGAAGGCGAATGGGTAATGAGCTAGGTTGTGCTCCAAGTCAATAGGTTTTTCGAGAAT
4658839	Rev			rny	P.riograndensis_final_3941	Ribonuclease Y	4658600	4657059	239					ATTGTCTTGACTTTAATGCGGTTATCGACTCTCTTGACAATGTCTTTTTATAAATAATAAAATATAACATG
4661070	Rev			recA	P.riograndensis_final_3943	Protein RecA	4661045	4659981	25					GGATAAAAAAAACGAATGTATGTTCGAAAAAAAGCTTGGCAAGACCTCCAAAACACGTTATTATAGTACTA
4663952	Rev			P.riograndensis_final_3946	P.riograndensis_final_3946	UPF0234 protein BBR47_25280	4663946	4663431	6					GGCTGTTTTGTATGCCGGGCTTTACCTGTCAAATTAGACTTAAGAGTTCCTTTCTCATATAATAGGAAAAG
4665367	Rev	Suboperon P.riograndensis_final_3948 P.riograndensis_final_3947	2	P.riograndensis_final_3948	P.riograndensis_final_3948	transcriptional regulator, XRE family protein	4665355	4664360	12					ACGACTCGTTCACGACGAGCTACAGTGATGATCTATAAAAAATACTGCTGATAGCAGCACTACACACTTAG
4673352	Rev	intragenic		-	-	-				yes		+		CTTTATGCTGATCACGAACCTCTCCTATGTAGAACTGTTTACCTTGCTTCGGGTCCGGGTAATGAAGCTGG
4676863	Rev	intragenic		tepA	P.riograndensis_final_3957	Translocation-enhancing protein TepA	4675075	4674296	1788	yes		+		TTGTAGTCGTGGATGCGGGACTTAAGTTCCCGGAAGAGGATATGCTCGGGATTGACATTGTTATTCCTGAC
4666255	Rev	Operon P.riograndensis_final_3949 P.riograndensis_final_3948 P.riograndensis_final_3947	3	ymfK	P.riograndensis_final_3949	Uncharacterized protein YmfK	4666167	4665400	88					GCGGGAGCTTTTCTGCAATTATTACAATAGTGTCCTTGCCTTTCAAATTTATTTTATATATCATTAACATG
4666656	Rev			P.riograndensis_final_3950	P.riograndensis_final_3950	Conserved hypothetical protein	4666607	4666347	49					ATTACCTGAAGCGGTACCCTTGGAGAAATGCTCCAGCATAAGAATATCCGGGCGGAGACATATTATAACTG
4678243	Rev	intragenic		rnjA	P.riograndensis_final_3958	Ribonuclease J 1	4677033	4675354	1210	yes		+		TGCGGGACGACGGGAGAATCTCCTACCTTAAGCGATGAGGAGAAACTGGAGTTATTCGCTTATGTGCTGAA
4670151	Rev	Operon P.riograndensis_final_3953 P.riograndensis_final_3952 P.riograndensis_final_3951	2	P.riograndensis_final_3953	P.riograndensis_final_3953	peptidase M16 domain protein	4670045	4668768	106					ATCGACCAAGAGCAACCGGCAGCCTGCTTCCGGTTGCTTCCTTACTTTGGAATGGTTTAGAATGGATAATA
4685683	Rev	intragenic		P.riograndensis_final_3965	P.riograndensis_final_3965	sporulation protein, polysaccharide deacetylase family	4685037	4684051	646	yes		+		ACGGATGTTCATCCTGGGCAAAATGATGGAAGCCATCTCCGAGCCTAGACCAAGCCTGTCCAAATACGCTC
4686820	Rev	intragenic		P.riograndensis_final_3965	P.riograndensis_final_3965	sporulation protein, polysaccharide deacetylase family	4685037	4684051	1783	yes		+		GGCTGTGGGCCGGATTAACGGTGGATTTGTTATTAATCCGGACGTTGCACAGCAAGCGGTGAGCGATATTT
4671161	Rev			sleB	P.riograndensis_final_3954	Spore cortex-lytic enzyme	4671116	4670253	45					GATTGACCGGGAGAGCTTGTTTCGAAGCCGGTAATGCATAGGATGCGCTGCCAGTCGTCATAATAACTTTA
4693095	Rev	Suboperon P.riograndensis_final_3971 P.riograndensis_final_3970 P.riograndensis_final_3969 P.riograndensis_final_3968	4	P.riograndensis_final_3971	P.riograndensis_final_3971	ribosome-binding factor A	4691267	4690914	1828	yes		+		AGACCGAATAACAACAGCGGTCAAAAACGGTTTGAAGACGGCAAAGGCGGCAATTTCCGCGGCCGGGGCGG
4693268	Rev	Suboperon P.riograndensis_final_3971 P.riograndensis_final_3970 P.riograndensis_final_3969 P.riograndensis_final_3968	4	P.riograndensis_final_3971	P.riograndensis_final_3971	ribosome-binding factor A	4691267	4690914	2001	yes		+		GCAGCTCTACGGGCAGCCGCCCGCAAGGCCAAGGCGGCGGTGCGCCGCGTACGGGCGACCGTACACAGGGT
4694321	Rev	Suboperon P.riograndensis_final_3973 P.riograndensis_final_3972 P.riograndensis_final_3971 P.riograndensis_final_3970 P.riograndensis_final_3969 P.riograndensis_final_3968	6	P.riograndensis_final_3973	P.riograndensis_final_3973	Conserved hypothetical protein	4694231	4693908	90	yes		+		TATATATGCGGCAAACTGGAATGTTTTAAGCTGGCACAAAAGAACAAGGCGCTTGACCGTGCACTCAAATG
4695743	Rev	Suboperon P.riograndensis_final_3975 P.riograndensis_final_3974 P.riograndensis_final_3973 P.riograndensis_final_3972 P.riograndensis_final_3971 P.riograndensis_final_3970 P.riograndensis_final_3969 P.riograndensis_final_3968	8	nusA	P.riograndensis_final_3975	Transcription elongation protein NusA	4695665	4694568	78	yes		+		AGGAATTCGAAGGTCGTTTGCTTTCGTTCGAGAACGAGGAACTGCTCATCTCCGCGGGCAAAAAAGAACAT
4677197	Rev			rnjA	P.riograndensis_final_3958	Ribonuclease J 1	4677033	4675354	164					TCGCGCAAGGGGCGCGTGCAGTGAGTTTTGACGGGGGTTTTCCGCTCAAGAAGGGGTTCACTGCCCGATTT
4697644	Rev	intragenic		P.riograndensis_final_3976	P.riograndensis_final_3976	conserved hypothetical protein	4696159	4695692	1485	yes		+		GACCGGACAATGTTTTCCGGGCAGGTACGATCGGTACAGTAGCCGAAAAAACTGCCTTCGGCTTCACAAAG
4677379	Rev			rnjA	P.riograndensis_final_3958	Ribonuclease J 1	4677033	4675354	346					ATTAAGGAAAGAAAAGGGTTACCGGGTCGATGACTTGTCTTTTGCCAAAAAAATCATGTATAATGTCATTA
4684022	Rev			ymxG	P.riograndensis_final_3964	Uncharacterized zinc protease YmxG	4683971	4682706	51					ACGCTCTCGGCAGAGCGTGTGCTGCCTGCGGATGTTGAGTGAGCCGGCTAATTCTGGTAGGATAAGAGGCG
4706786	Rev	intragenic		uppS	P.riograndensis_final_3982	Isoprenyl transferase	4706527	4705757	259	yes		+		TTCCGCCGCTGACCGAAGAACGCCGCACTGAACTGGTGAAATTCACCAAGAAATTTGGTGAGGAAGCCAAG
4707236	Rev	Suboperon P.riograndensis_final_3982	1	frr	P.riograndensis_final_3983	Ribosome-recycling factor	4707160	4706606	76	yes		+		CTTGGAGTTATGGATTCCACCGCTTCCTCTCTGTGCATGGATAATAATATACCGCTCATTGTGTTTGCTAT
4708897	Rev	intragenic		tsf	P.riograndensis_final_3985	Elongation factor Ts	4708644	4707994	253	yes		+		TCGCTGTTGCGGAAGCCCGCAAACTGGGTATCCCAATCGTGGCTATCGTTGATACCAACTGTGATCCAGAT
4687963	Rev			P.riograndensis_final_3967	P.riograndensis_final_3967	30S ribosomal protein S15	4687867	4687598	96					GGAAGAAGAATCCTAATTCACTGTGGACATGCCGTTTACATTTGTCTTCGAAGATGCTATACTGATTAACG
4719698	Rev	Suboperon P.riograndensis_final_3997	1	cheB	P.riograndensis_final_3997	protein-glutamate methylesterase	4719119	4717725	579	yes		+		AAGCGGATATCGGAGAGATCATTCATAAAGGACCCAAGGGGCTTCCTTTTATCGCAGGCGGTTCAGGTATG
4719840	Rev	Suboperon P.riograndensis_final_3997	1	cheB	P.riograndensis_final_3997	protein-glutamate methylesterase	4719119	4717725	721	yes		+		AATTTCACCTTGAACTTTGCCCTCACACTCCAAGCGATGGGCAAACGAGTGCTCTTGTTCGATGCTGATAT
4727624	Rev	Suboperon P.riograndensis_final_4006	1	cheY	P.riograndensis_final_4006	Chemotaxis protein CheY	4727394	4727029	230	yes		+		GGAAATATTGACGAAAATAATTTGAATTTATTGATGGACATACCACTGAGAGTAACCGTAGAATTAGGAAG
4732330	Rev	Suboperon P.riograndensis_final_4012	1	P.riograndensis_final_4012	P.riograndensis_final_4012	flagellar operon protein	4731851	4731468	479	yes		+		GATAGCCATTCGCAAGGTGGAAGTTTTTCAGCCAAGGCATAACAAACGACAAGCGAGGTGAACAAAAATGG
4696256	Rev	Operon P.riograndensis_final_3976 P.riograndensis_final_3975 P.riograndensis_final_3974 P.riograndensis_final_3973 P.riograndensis_final_3972 P.riograndensis_final_3971 P.riograndensis_final_3970 P.riograndensis_final_3969 P.riograndensis_final_3968	9	P.riograndensis_final_3976	P.riograndensis_final_3976	conserved hypothetical protein	4696159	4695692	97					ATGCCCTCCCGAACGAGGCAGTCAAGGGCCGGCACTTGTCAGTGATGATGCACTATGGTATAATTTTTTTG
4734167	Rev	intragenic		P.riograndensis_final_4014	P.riograndensis_final_4014	Conserved hypothetical protein	4733846	4732359	321	yes		+		AGCTATATTAGAAAAAATGGATCCCAAAAAAGCTGCGGATGTCTCCATTAAGCTAAAAGAAACTACAAATT
4738806	Fwd	antisense		-	-	-				yes	+			TGGCATCCGTGCTTCCAAATTGTTGGGAGTATACCGAAACTTTTTTGGCTAAGTCCGCGTCTGTATAAGAG
4738938	Fwd	antisense		-	-	-				yes	+			ATGTAGTATCATCCAAAGTATTTTGTCCGGTAGGTGGTTCAACCGCAACATTTATGGTTAAATCTTTAACA
4742720	Rev	intragenic		P.riograndensis_final_4023	P.riograndensis_final_4023	Conserved hypothetical protein	4741270	4740863	1450	yes		+		AGTTTACTGAGGTTGGCTATGTGGGCCGGGATGTGGAGTCTATGGTCCGCGATCTGGTTGAAACCTCCATT
4743128	Rev	Suboperon P.riograndensis_final_4024	1	hslU	P.riograndensis_final_4024	ATP-dependent protease ATPase subunit HslU	4743049	4741649	79	yes		+		CGCTGAAACGCCACGCGTCTAATCTGAGCGCGCCCGAGATCGCCAAAGAAGCGCTGCAGATTGCCTCCGAA
4744658	Rev	intragenic		hslV	P.riograndensis_final_4025	ATP-dependent protease subunit HslV	4743628	4743083	1030	yes		+		CCTGCTTGGTGAGGAGTATTTTTACTTCTATGATGCTGCCGCTCCTATCGTGGAGAAAGACAGCATTGACA
4747470	Rev	Suboperon P.riograndensis_final_4027 P.riograndensis_final_4026	2	topA	P.riograndensis_final_4027	DNA topoisomerase 1	4747301	4745205	169	yes		+		ACCCGGGAAGAGGACGGGTTTAGGGAAAAGAAATTGACAAGTGAGGAGTCTCACCTATACCATATACTGCA
4749356	Rev	intragenic		P.riograndensis_final_4028	P.riograndensis_final_4028	DNA protecting protein DprA	4748452	4747334	904	yes		+		ATTACGGGACGCAGATGGTAGGCGGGGTTACTCCCGGCAAAGGCGGAACTACTGTAAACATTACTTTGGAG
4750390	Rev	Suboperon P.riograndensis_final_4029	1	-	-	-				yes		+		ATTACCCATCAGACCGGTCCGGAAGGGAAAGTTGTGAAACGGCTTCTCATTGAAGAAGGCTGCCAGATTGT
4700738	Rev			polC	P.riograndensis_final_3977	DNA polymerase III PolC-type	4700685	4696360	53					TGAGAGGAGTCGGCGGGCCGAAAGAACCCAAAGCTTTTTGACCCGGAAGCTTTTTACAATCTGATTTTTAT
4702346	Rev			proS	P.riograndensis_final_3978	Proline--tRNA ligase	4702311	4700863	35					TTTGCCCTGCTGTTCCTCGTGATGATTGCCGTTACTTATAATGATATATTGCGCCTCATCAGCGGTTGATT
4709600	Rev			rpsB	P.riograndensis_final_3986	30S ribosomal protein S2	4709478	4708777	122					CGTAGCAGGGCCCCTAAGAAATTAACATGAAGCGTTGCATACGCTGTTTGAATATGGTATAGTAATAAACG
4761089	Fwd	antisense		-	-	-				yes	+			ATTCTTGCAGCTTTACCGCGCAGGTCACGAAGGTAATAGAGCTTCGCACGACGCACTTTACCACGGCGAGC
4732339	Rev	Suboperon P.riograndensis_final_4013 P.riograndensis_final_4012	2	P.riograndensis_final_4013	P.riograndensis_final_4013	Conserved hypothetical protein	4732333	4731848	6					ACGCAGCAGGATAGCCATTCGCAAGGTGGAAGTTTTTCAGCCAAGGCATAACAAACGACAAGCGAGGTGAA
4751539	Rev			P.riograndensis_final_4031	P.riograndensis_final_4031	Organic hydroperoxide resistance transcriptional regulator	4751518	4751054	21					ATAAAATAATAGTCAATATATTTTTCGCTATTAACATGATATTATACAGGAATTGTGATAAAATAATGTTA
4751629	Fwd			P.riograndensis_final_4032	P.riograndensis_final_4032	Organic hydroperoxide resistance protein	4751666	4752094	37					TCCTGTATAATATCATGTTAATAGCGAAAAATATATTGACTATTATTTTATTTGTGTTAAATTAAATTGTG
4755145	Rev	Operon P.riograndensis_final_4035 P.riograndensis_final_4034	2	P.riograndensis_final_4035	P.riograndensis_final_4035	Conserved hypothetical protein	4755108	4754692	37					TCATACATTCAGTCTTGACTTAACCTCCGCACTATGGGTCATTTCTTCGAGGAAATGGGTAAACATTATTG
4768403	Rev	intragenic		P.riograndensis_final_4051	P.riograndensis_final_4051	30S ribosomal protein S16	4767894	4767622	509	yes		+		ATGACCAAGGCCGAGAAAGCCCAGCCTGAGATCATCAACCACAACCGCCGTAAGCGCATCGCCGCCGGCAG
4768607	Rev	intragenic		P.riograndensis_final_4051	P.riograndensis_final_4051	30S ribosomal protein S16	4767894	4767622	713	yes		+		GAAAAAGCGAAGGAAATGGAACGTAAGATGCGCAATGCGGAATTTACGTTCGATGATTTCCTGGAGCAGAT
4761441	Rev			P.riograndensis_final_4042	P.riograndensis_final_4042	ribosomal protein L19	4761344	4761000	97					CGATATGCTGCCGCTGTGAACCTTAAAAAATAGGTTGTATTTACAGGGCGTTTATGGTAATATTAGTTCTG
4771128	Rev	intragenic		P.riograndensis_final_4054	P.riograndensis_final_4054	channel protein, hemolysin III family	4771015	4770368	113	yes		+		AATTATTGAGCAGGTGACCGGGGAGCCGCTGAATCCCGATTATCTGGCCGATTACCTGGAAGCCAAATATA
4763386	Rev			P.riograndensis_final_4045	P.riograndensis_final_4045		4763362	4763111	24					TTTTATTTAATGCTTTCAGCGGTACGGCAATCGCCGTGTCCGGCTTTTCCCCCTCCGCATACCATACACCA
4764236	Fwd	New start codon		ybfP	P.riograndensis_final_4047	Uncharacterized HTH-type transcriptional regulator YbfP	4764248	4765135	12					AGCAGTTAGGCCGGAACAGAATAGCAAGAAAAATCAAACCCGTAATGAAAATGTGCAGTATATTTATGCCA
4774494	Fwd	intragenic		-	-	-				yes		+		GAATTCGGGCATTAAACTGACCAAGTGGCTGCGCGGGTTTGACAATGTGGAAGAAGGGGTAATTCAGACTG
4768140	Rev	Operon P.riograndensis_final_4051 P.riograndensis_final_4050	2	P.riograndensis_final_4051	P.riograndensis_final_4051	30S ribosomal protein S16	4767894	4767622	246					TTTGATCTTAATCTTTTCAAAGATCAGACATAGTACAACATCAGAGGATCAAGACGTTTTTGATCTTAAAT
4770041	Rev	Operon P.riograndensis_final_4053 P.riograndensis_final_4052	2	P.riograndensis_final_4053	P.riograndensis_final_4053	putative helix-turn-helix protein YlxM/p13 family protein	4769994	4769638	47					GTTTGACAAAGAAAAAGATGACAAGCAAAAAGGCTTGACATCTTTCTTTGTTTTAGGTATCATAAGGGACG
4772660	Rev			ypwA	P.riograndensis_final_4055	Putative metalloprotease YpwA	4772625	4771108	35					TGAGATAGTGTGGCAGCTATTTTCTATAGGCGCTGTTGATTATGCGGATTTAAAAAAGTATCATCAAGAGG
4793013	Fwd	antisense		-	-	-				yes	+			AAGACGTCAAGTATGGATGGAACCCGTTCTGACATGACGCTCTCCCAGCTTATTACAGCTTTTGTTCGAGC
4794621	Rev	intragenic		-	-	-				yes		+		TGGAAGAATGGAGATCCATATCTCCGATTTTGAGTTTGACATATCGTGAATTATCAATATAATGATGAATA
4798560	Rev	intragenic		P.riograndensis_final_4078	P.riograndensis_final_4078		4798042	4797641	518	yes		+		TGTATCATTACATTTCTGAATTAGATATAAGTAAAGAAGAGTTTGAATTGAGATGGAGTATAATGGTATTA
4802769	Fwd	intergenic		-	-	-				yes			+	AATTGGACCACAATAGTAAGTCAATGCTTATATATTTGACTGTCGAATCGAGTCAAGTTATACTCTGATCA
4773782	Fwd			ytiB	P.riograndensis_final_4057	Putative carbonic anhydrase YtiB	4774044	4774610	262					TTCACAAGCAGATTCGTTGGTAATCGCAGGTTATTGACTCCTGTTAATTATTATCCTTATAATCAACTACA
4849928	Rev	intragenic		P.riograndensis_final_4116	P.riograndensis_final_4116	hypothetical protein	4844561	4844073	5367	yes		+		GGGAGAAGCCGAAGCCGCAATTCAACTTCAAGGCCGGACGCACTTCCGGCAAGCTGATTTTTGAAACCAAA
4774752	Fwd	Operon P.riograndensis_final_4058 P.riograndensis_final_4059	2	P.riograndensis_final_4058	P.riograndensis_final_4058		4774851	4775288	99					AGTTTCTGCAAATCAGCAATTGTGATATTTAAAATTGAAACCTTCTCTCATGCGCTGCGTATTACCGGGCA
4782900	Fwd			P.riograndensis_final_4067	P.riograndensis_final_4067	hypothetical protein	4782927	4783142	27					AACTTGTCAAACAGCCCGTTTTATGCTATCTAAGCTTTCTTAAGCTATCCTGATGTGATATGGTGGAAGCA
4856392	Rev	intragenic		P.riograndensis_final_4125	P.riograndensis_final_4125	hypothetical protein	4854604	4853729	1788	yes		+		CAGGGCCGGTACGGAGGGCAGAACGGGGATCAGTGGGTCGCCGTAAACGGAGCATTCTCGCTGCATATGAA
4856694	Rev	intragenic		P.riograndensis_final_4125	P.riograndensis_final_4125	hypothetical protein	4854604	4853729	2090	yes		+		AGGTTGCACTGCAGGCGGGCGAGCTGTATCCGGGTATTCCGGCCATGCTGTACCTGAATGTAGAGAATCAT
4872928	Rev	intragenic		-	-	-				yes		+		CTGCCCCCTTTTTTTTATGAATGTATCCGCTTTGTTGACGCTGCAGGAGAGCAGTTATTATAATCTAGCTA
4792904	Rev			P.riograndensis_final_4074	P.riograndensis_final_4074	UPF0173 metal-dependent hydrolase GTNG_2675	4792855	4792166	49					TCAGAACGGGTTCCATCCATACTTGACGTCTTTTTTGACAGGGAATGAAGTTGAAATATATTATTATTTCA
4829747	Fwd			P.riograndensis_final_4106	P.riograndensis_final_4106	hypothetical protein	4829776	4830864	29					GCGACAAAATCATCCTATCTTTTTCCAATAAGAGGATAGATGTTGGATGTTTGTGTGATATAATAGGAACA
4850946	Rev			yfmM	P.riograndensis_final_4122	Uncharacterized ABC transporter ATP-binding protein YfmM	4850914	4849358	32					TGTGGTGCTTTGTTTTTTATTTTTAAAACCTGTCTGGAGTTGTGGCGCTTTAGCCTTTATAATATGACAAG
4889134	Rev	intragenic		P.riograndensis_final_4157	P.riograndensis_final_4157	hypothetical protein	4888973	4888014	161	yes		+		CAAGCTGCTGGAAGAAGCTTTAAGAAGCCATGGCTTGTTCTCGGGTCTTGATGAAATCGAACGGGAAGGTA
4889773	Rev	intragenic		P.riograndensis_final_4157	P.riograndensis_final_4157	hypothetical protein	4888973	4888014	800	yes		+		CGGTTTTCAGAGCACCGCTGAAATCTTGATGAGTGTGCTGGGGATCAGCCGGGAGCAGGCCGCCTCTAAGC
4853072	Rev			P.riograndensis_final_4124	P.riograndensis_final_4124	UPF0061 protein BBR47_27740	4852934	4851474	138					TTGAAAAGAACGTTTCAATCTAAAAGCAGAGCGGTTGTTTATCTGTTAGATTTAATGTTAACATTGAAATA
4874919	Rev			P.riograndensis_final_4142	P.riograndensis_final_4142	Conserved hypothetical protein	4874881	4874522	38					TTCTTTTGGCATAAAAAAGAATTAACAGGATATAATTGACAATTAGTGACTACTGGAGTAGTATTGACTCA
4885886	Rev			P.riograndensis_final_4154	P.riograndensis_final_4154	Conserved hypothetical protein	4885869	4885489	17					CGCTGGAAGAAAAAATGTTCTAAAAAAATTTCTACCATTTTCTGTATCAGTCTATATGGTAAAATGATTTG
4897490	Fwd	intragenic		-	-	-				yes		+		CGCACCAAAGCCGAGTTTCTGCGGCTCGCTGATAACGGCCTCTCTGCTGCTGCTGCCTCTAACGATGTGTT
4885995	Fwd			P.riograndensis_final_4155	P.riograndensis_final_4155	lipase class 3	4886010	4886831	15					GAAATTTTTTTAGAACATTTTTTCTTCCAGCGACAGGCACCCATCCTGTGCTCTTGACATACATAGAATTA
4890790	Rev	Operon P.riograndensis_final_4159 P.riograndensis_final_4158	2	P.riograndensis_final_4159	P.riograndensis_final_4159	hypothetical protein	4890725	4890246	65					CATAATGAGCGGATCAAGAATTTGAAGTCTTGCCGTTGACAAAAGCAAAACAGAGGATTATTATGGTTTTA
4893855	Rev			P.riograndensis_final_4161	P.riograndensis_final_4161	Conserved hypothetical secreted protein	4893703	4892936	152					TATATTTACATGTTAAAATTGTTACTTATTTACTATATACATATATATTTACTAAAGTTATCCTATGAATA
4984731	Rev	intergenic		-	-	-				yes			+	CAGGAAATATGGGGGAATATATAGGCTTTTGAAGTTTTAAATTTTATCCTTTATGCGCTAGAATGTAGACA
4896840	Fwd	Operon P.riograndensis_final_4165 P.riograndensis_final_4166	2	P.riograndensis_final_4165	P.riograndensis_final_4165	Conserved hypothetical protein	4896876	4897340	36					GGTCTCTGGATGTAGAGCGATTCAATTTGGATATAGACAAAAAGGTAACCTATTACATATAATAAAACGTA
4915168	Fwd			P.riograndensis_final_4180	P.riograndensis_final_4180	sulfatase	4915196	4917070	28					TCACTTATTATGCAAAATCTGGCTCCTAATCTAGTTGATTTTGATCGCTTTCATGTAATAGAATGAACTAA
4992158	Rev	Suboperon P.riograndensis_final_4243	1	P.riograndensis_final_4243	P.riograndensis_final_4243		4991541	4990990	617	yes		+		TAATTGGTAATGAGCGCAAAGAAATTCAGGTTCCTGTTTCTATTATTAATGGCAGAGTCTTTGTTCCGCTT
4992346	Rev	Suboperon P.riograndensis_final_4243	1	P.riograndensis_final_4243	P.riograndensis_final_4243		4991541	4990990	805	yes		+		TAATAGTAAAGCTGTGAAGACAGAGGTCATTCCAATACTTAAAAATGGGGTTACATTAGTTCCAGTAAAAA
4929172	Rev			P.riograndensis_final_4194	P.riograndensis_final_4194	hypothetical secreted protein	4929150	4928671	22					CCCGCTTAGGGTTCAAATCTGCAGGCTTTTTTTCTGTATCTCCCTATCCATAATATGGTACACTTAACGGA
4929887	Rev			P.riograndensis_final_4195	P.riograndensis_final_4195	conserved hypothetical protein	4929862	4929302	25					AAAATGATAGACACAAATTTGTGAAATTTATCACGTTGTTATTATTAAAATTTTAATATATAATATGAATA
5031420	Fwd	intragenic		-	-	-				yes		+		ATTCAGCCATCCCGATTATTAATGAAGAAGGCAAATATGTAGGAACCCTCTCCGAAGGTGATTTATTGTGG
4990004	Rev			P.riograndensis_final_4241	P.riograndensis_final_4241	TetR family transcriptional regulator	4989968	4989318	36					AGACAGGAGTATTCCTGCGGGCTGGCCGTTTTTTCTTGACATCACCCAAATAATCCCTATACTTATTATAG
4990907	Rev			P.riograndensis_final_4242	P.riograndensis_final_4242	Conserved hypothetical membrane protein	4990852	4990091	55					ACGGGCAACCCTGCCCGCGTCTTGACTTTTTTTAATAGAATAATTTCAAGGGAAGTATTACAATTAATCCA
5016904	Rev			P.riograndensis_final_4262	P.riograndensis_final_4262	prevent-host-death family protein	5016835	5015732	69					CGGCTCTAACTTTACCGGTTTCCGCCGGATTTCCGATGGACAAGCTGCGGAGGGTTTCAATATACTGAAGG
5027429	Fwd			P.riograndensis_final_4270	P.riograndensis_final_4270	glyoxalase family protein	5027473	5027907	44					GACTGGGTAGACGCCATAGTTAACGGTTCTGTATATTTATAAATGGACAGGCACATGATACAATATGGAAA
5037173	Rev			map	P.riograndensis_final_4277	Methionine aminopeptidase	5037105	5036359	68					GGTTTGTTAATTTTGGAATTAGTAAGATTAAATTTGGATTTTCGGCGGTTATCTTACATAATATAGAGAAG
5040950	Rev	Operon P.riograndensis_final_4279 P.riograndensis_final_4278	2	cysJ	P.riograndensis_final_4279	Sulfite reductase [NADPH] flavoprotein alpha- component	5040905	5039043	45					GCTGTATATTCTGAATTTGGCAGGTTTGAGGCTCGTTGATCGTTTCATATAATTGTGATAGCCTGAATTCA
5058205	Rev	intragenic		P.riograndensis_final_4291	P.riograndensis_final_4291	RNA polymerase ecf-type sigma factor	5057735	5056797	470	yes		+		CCGCAAGGTACATTGTCTACAGTATGTACACACATTATGGAGGCGATGAGAATGAGTTTAAGATTTAATTA
5040961	Rev	Operon P.riograndensis_final_4279 P.riograndensis_final_4278	2	cysJ	P.riograndensis_final_4279	Sulfite reductase [NADPH] flavoprotein alpha- component	5040905	5039043	56					TGAATTTATTGGCTGTATATTCTGAATTTGGCAGGTTTGAGGCTCGTTGATCGTTTCATATAATTGTGATA
5043566	Rev			P.riograndensis_final_4282	P.riograndensis_final_4282	Conserved hypothetical membrane protein	5043517	5043059	49					CTGGCTGGGAGAAGAGAACTGAGGGAACTGAAGGATGATTCCAGGGGCTGTAATGTGATAAGCTATGTTTA
5048671	Rev			yrpG	P.riograndensis_final_4285	Uncharacterized oxidoreductase YrpG	5048630	5047656	41					TCCTTTTTCCCGGTAATGACTGCTAATCAGGGCTTGCCTTACAGTGGACTCTAAGGTATATAGTGAAATCG
5095892	Rev	intragenic		P.riograndensis_final_4320	P.riograndensis_final_4320	ArsR family transcriptional regulator	5091730	5090828	4162	yes		+		AGGTGATTGGCGGCAAGTGGAAGCCGGTGATCTTGTTCTTTCTTACCTTCGGCAAGAAGCGCAACGGAGAA
5054079	Rev			P.riograndensis_final_4288	P.riograndensis_final_4288	Conserved hypothetical protein	5054018	5052378	61					ACAACCGAAGTTTTTTTGTCCATATCTTCATAGATTTGATCTTAAGCCCCAATTTTCATAGAATACAGTTG
5082276	Rev			P.riograndensis_final_4311	P.riograndensis_final_4311	GCN5-related N-acetyltransferase	5082206	5081070	70					AAGCTGATTCATGCTTATGCCCGTTAACTGTTATTCGATTTTGGGGTGCAAAACGTTGTATACTGCTGATA
5097958	Rev	Suboperon P.riograndensis_final_4326	1	P.riograndensis_final_4327	P.riograndensis_final_4327	nitrogenase (flavodoxin)	5097384	5096932	574	yes		+		GAAAATAATCTTGAAGGAGTGCGAACAGATGATTTCTTCTTTTGAAGGCATTAACCTGTATACTAAGGATA
5082322	Rev			P.riograndensis_final_4311	P.riograndensis_final_4311	GCN5-related N-acetyltransferase	5082206	5081070	116					AGTTTCCCAAGTGGCTGCGTGAAGCCAGGGAGAAAGGCGTGATCAGAAGCTGATTCATGCTTATGCCCGTT
5091918	Fwd	Operon P.riograndensis_final_4321 P.riograndensis_final_4322	2	P.riograndensis_final_4321	P.riograndensis_final_4321	Conserved hypothetical protein	5091943	5092224	25					ACGGCCAGATTCACCATCAGCCGCTGCCTGCCATCTCGCTTTTTCCAGATCAGGGTAGTAAAATATAGTCA
5096028	Rev			ytcD	P.riograndensis_final_4325	hypothetical protein	5096011	5095643	17					AATGTAAGTGGTAGCTTCTTCGGCGCAGCTTGAGCTTGCCAGTGGACTGCCGAGGCGCTATGGTTAGAGCA
5106401	Rev	intragenic		parC	P.riograndensis_final_4333	DNA topoisomerase 4 subunit A	5104553	5102112	1848	yes		+		TTGTCCGAGTGGCTGGAAGTTGAAATATACCGGGACGGCAAAATCCACCGCCAGCGCTTTGAATATTGGGT
5097500	Rev	Operon P.riograndensis_final_4327 P.riograndensis_final_4326	2	P.riograndensis_final_4327	P.riograndensis_final_4327	nitrogenase (flavodoxin)	5097384	5096932	116					TGAACCGGGGGACCGTGTTTACTGCTTTTTTGTATTGACAATGAGAATCATTATCAAATAGAATGGGGTTA
5098049	Rev			P.riograndensis_final_4328	P.riograndensis_final_4328	Conserved hypothetical protein	5098000	5097632	49					TGGCCTATGCGCGGAGGTAGATGTCGTTTTTTTGCAATACAATAACTCCAAAAGCAAGTACACTATGTTCA
5099206	Fwd			P.riograndensis_final_4330	P.riograndensis_final_4330	conserved hypothetical protein	5099235	5100098	29					AATGTGAATAGTCGCAGCTTTGCAACCATTTTGTTTGTAGCCGCAAGGAAAAATGTTGTACAATAAAGGCT
5122534	Fwd	intergenic		-	-	-				yes			+	AATCAGGTTTAGGTCATACTACAACCATTCTAGCTGATTCGAACGGCTCAATCTATGGTTAAGTTAAGGAA
5123695	Rev	Suboperon P.riograndensis_final_4346	1	P.riograndensis_final_4346	P.riograndensis_final_4346	GCN5-related N-acetyltransferase	5123541	5123077	154	yes		+		CGCATCAGCAACATTGAAGGCAGAAACAGCCGGACAAGCTTTTCGGGTGACCGGTATTGGCGAAGCACTGG
5124545	Fwd	antisense		-	-	-				yes	+			CTTCAATCTCCGGTACGATCAGATCCGGCTTCTCGGCACGAATAAGCTTCTTCAGCGCTTCCGCATCGAGC
5128511	Rev	intragenic		purT	P.riograndensis_final_4347	Phosphoribosylglycinamide formyltransferase 2	5124721	5123531	3790	yes		+		TTGATAACCGTACAATACTGGAGGCAGCGAAGGTGGGAGTTAAAGTGGGAACGGGTCGGGCTGAAATGCTG
5101916	Rev			P.riograndensis_final_4332	P.riograndensis_final_4332	regulatory protein MarR	5101863	5101432	53					TTTAGCTGGCAGCGGGCTATTTATTTTTTTCTTTTGCAGGAAATGGAAGTTATCTCGCGAAAATGTAGTTA
5130743	Fwd	antisense		-	-	-				yes	+			CATCTTCAGCCGGGTATGCACCAGCTTGCGGACCTCATGCACCTCCAGCACTTCGCCATTCACAATCGAGT
5106947	Rev			parE	P.riograndensis_final_4334	DNA topoisomerase 4 subunit B	5106891	5104909	56					GGGGATTCTTTCAGTGATCATTTCATTCGCCGTCTTTACGAAACGGGATATTTTGAATTAGAATGTACAAA
5132601	Rev	Suboperon P.riograndensis_final_4353	1	P.riograndensis_final_4353	P.riograndensis_final_4353	Conserved hypothetical protein	5132531	5132265	70	yes		+		CCCAAATGTCAGGTATGCCCGCTGCTGGATGTCTGCCGGGAAGGCAAGAAACGTATGAAAACTGCTGTAAT
5132606	Rev	Suboperon P.riograndensis_final_4353	1	P.riograndensis_final_4353	P.riograndensis_final_4353	Conserved hypothetical protein	5132531	5132265	75	yes		+		AGAATCCCAAATGTCAGGTATGCCCGCTGCTGGATGTCTGCCGGGAAGGCAAGAAACGTATGAAAACTGCT
5106951	Rev			parE	P.riograndensis_final_4334	DNA topoisomerase 4 subunit B	5106891	5104909	60					TTTGGGGGATTCTTTCAGTGATCATTTCATTCGCCGTCTTTACGAAACGGGATATTTTGAATTAGAATGTA
5136555	Fwd	antisense		-	-	-				yes	+			CCACATGGCCCATGAGACTTTCCACCTGCTCACCGTCCACTAGAACCTCAACGCTCTTCACTTCTTCGAAT
5137842	Rev	intragenic		-	-	-				yes		+		CGCTTTACAGCACTAATCCGTACACCGTTCGGTTTGTGATTGATTTGAATAATGCCAAGAATTATAGTGTT
5110936	Rev			P.riograndensis_final_4338	P.riograndensis_final_4338	SCP-like extracellular	5110856	5110086	80					GGTTTTGTTGTTCTATTAATCTCCAGAATTTAGAAGCGCACTGCTGATAGATTTGTGTTACAATGACTGAG
5128590	Rev			P.riograndensis_final_4348	P.riograndensis_final_4348	Dynamin family protein	5128549	5124869	41					TAGAGGATTATAGGGGATTTTGTAAATTGTTCTGATTTGAAATGTGGCAGACTGGTGATAAAATGTAATTA
5141260	Rev	Suboperon P.riograndensis_final_4359	1	leuD	P.riograndensis_final_4359	3-isopropylmalate dehydratase small subunit	5141171	5140569	89	yes		+		TTTGAAGGACGTCAGGGACGCGGCGGACGCACGCATCTCGTATCTCCTGCCATGGCGGCTGCGGCTGCGAT
5141344	Fwd	antisense		-	-	-				yes	+			CGCCATGGCAGGAGATACGAGATGCGTGCGTCCGCCGCGTCCCTGACGTCCTTCAAAGTTCCGGTTCGAGG
5141495	Fwd	antisense		-	-	-				yes	+			AACCCCGCTTCTGTAAATACTTTGTCAAGCCCTTCCTTCTCGGCCTGCATCTTCACGCGTCCCGATCCCGG
5131432	Rev			P.riograndensis_final_4352	P.riograndensis_final_4352	transposase IS116/IS110/IS902 family protein	5131272	5130325	160					ATGGCCTGGCGGCCACCGTCGGTCATGAAAATCAGGTGAAGTCAGAGTATATATTTGGTAAAATCGTGCTG
5133308	Rev	Operon P.riograndensis_final_4353 P.riograndensis_final_4352	2	nth	P.riograndensis_final_4354	Probable endonuclease III	5133247	5132576	61					TGATTTTCCGCGTGAAACACCGTCTTGATTCAGGCGTTTGTCCTGCTTCAAGACGTTTTTTTTGAAATATT
5138730	Rev			P.riograndensis_final_4357	P.riograndensis_final_4357	N-acetylmuramoyl-L-alanine amidase	5138657	5137218	73					GCAAGAGAGGAAATAGGTTTGGATATGGTATATATTCGCAACTTTTAAGGAAACCCGGCGTCTAATCATTG
5147528	Fwd	intragenic		P.riograndensis_final_4366	P.riograndensis_final_4366	pyrroline-5-carboxylate reductase	5148306	5149172	778	yes		+		AGGCGCTGCAGCTGATCGAAGATCCGAACCGCTCCTCCGTGGATGAAATGCTGAAGCTGAATGGACTGCTT
5148814	Rev	antisense		-	-	-				yes	+			ATAAATGTACGCTGGACCACTGCCCGAAATCCCCGTCAGGGTCTCCATACGCTCTTCATCAATGACCGAGG
5151758	Rev	Suboperon P.riograndensis_final_4368 P.riograndensis_final_4367	2	-	-	-				yes		+		GCTGAACAAGCACAGCGGCCTTTTGGCTATTTCTGGCGTCAGCAGCGACATGCGTGATATTATTGATGGTG
5153189	Fwd	antisense		-	-	-				yes	+			CAAGCTCAGTCAAGCTGAGTGTAGACGTGTTGCTGGCCAGAATAATGTGGCTCGGACACACCTGATCGAGC
5140479	Rev			P.riograndensis_final_4358	P.riograndensis_final_4358	N-acetylmuramoyl-L-alanine amidase	5140391	5138820	88					TTTACAAGATTTACACAAAACTTCTATTTCCGGGTGTCGGAAATAGAAGTTTTTTTGCTATAATCGATATA
5158315	Rev	Suboperon P.riograndensis_final_4374	1	-	-	-				yes		+		CCGCCATATCCTGAAGCTTGACCAGCAGATCAATGTGGCACTCGTGGGTGCAGGTAATCTTGGACACGCTT
5159959	Fwd	antisense		-	-	-				yes	+			CCAAATCCTTGAAAAGCCCGCCGATATCCGTCACCAGACTGTCCGAGGACGACTGGCTCTCCGATTCGCGC
5142682	Rev	Operon P.riograndensis_final_4360 P.riograndensis_final_4359	2	leuC	P.riograndensis_final_4360	3-isopropylmalate dehydratase large subunit	5142623	5141199	59					AGGCCAAACCTATGACTTTTATAGAAATCATATCTTGGAATTATAAACACCGCGATGTTATATTTAGATCA
5169208	Fwd	antisense		-	-	-				yes	+			AACGGATGCACCAAGCAGATCGGCAGCCTGTTGGGCTTCCATTCTACGGCGCTCCACAGTTCCGTTCGAGG
5170191	Fwd	antisense		-	-	-				yes	+			AATTTCCAGATGCGGAAAATATTTCGCCGCCTGAGCCGCAAATTTCATCATGAGAATGGCTCCGATCGAGA
5145397	Rev			P.riograndensis_final_4363	P.riograndensis_final_4363	hypothetical protein	5145371	5145174	26					TAATATTTTTTCCAGGAGCGCAGACGTGAATCTGATGTTTATCCTATGGGGGATGGGGTAAAATACTTATA
5180235	Fwd	antisense		-	-	-				yes	+			CACGCTGTGCAGCAGTCATCCCCTCAACCTGCCCATAGGCCCGCTCACGGATGCGCTCATCCGGTTCAAGC
5145516	Fwd			proB	P.riograndensis_final_4364	Glutamate 5-kinase	5145809	5146918	293					TGCGCTCCTGGAAAAAATATTACCGCCGGGACTCTTTGCAAACCTGACTTCTCCATGGTATTCTAAATGTC
5181104	Rev	intragenic		P.riograndensis_final_4401	P.riograndensis_final_4401	phosphoglycerate mutase	5180459	5179872	645	yes		+		ATTCCATTCCGCTTTTGTGGGACGCTCCCCCCACGGACCCTAGGCGGATTTTGCTTGAAAGGCATATTGTG
5181189	Rev	intragenic		P.riograndensis_final_4401	P.riograndensis_final_4401	phosphoglycerate mutase	5180459	5179872	730	yes		+		CGAGTCCTATTTTTATGAGCCTGAAATAGAGGAAGATCAGCAGGCTGAGAGGGTGTAAGGCCTATGAATTG
5155780	Rev	Operon P.riograndensis_final_4372 P.riograndensis_final_4371	2	P.riograndensis_final_4372	P.riograndensis_final_4372	hypothetical protein	5155667	5155125	113					TACTGAAAATTTTAAATATATTCACACTTTTCTTCGAATTCGTATATACACCTGTGATATACTACTATTTG
5174167	Rev			P.riograndensis_final_4392	P.riograndensis_final_4392	Conserved hypothetical secreted protein	5174153	5173242	14					AGGACCGACAGTTCTGTTGGAGCACTGACAGGCTGTTCTAACTCTTGTCCTCCTGCCATACATTTAAGGTA
5186498	Rev	Suboperon P.riograndensis_final_4407 P.riograndensis_final_4406	2	hisC	P.riograndensis_final_4407	Histidinol-phosphate aminotransferase	5186436	5185339	62	yes		+		TTCTGGACAATCCTGCTACCCGAAGTGAAGGACTGTTGCAAATTCGTGAATTTGTGGCACAATTAAGACCA
5188553	Rev	Suboperon P.riograndensis_final_4409 P.riograndensis_final_4408 P.riograndensis_final_4407 P.riograndensis_final_4406	4	trpB	P.riograndensis_final_4409	Tryptophan synthase beta chain	5188512	5187316	41	yes		+		ACTGCTGGACGGCTATGCTCCCTACGGTGTTGATGTTTCAAGCGGAGTAGAGAGCGGCGGGGTTAAGGATC
5180489	Rev			P.riograndensis_final_4401	P.riograndensis_final_4401	phosphoglycerate mutase	5180459	5179872	30					TTTTACAGGACAAACCTAATTAACATTTCAAAAAGAAGACATTTGTTTTCATTCGTGTTACATTATTAAGC
5181845	Rev	Operon P.riograndensis_final_4403 P.riograndensis_final_4402	2	P.riograndensis_final_4403	P.riograndensis_final_4403	RNA polymerase, sigma-24 subunit, ECF subfamily	5181795	5181202	50					TAATGCCTTTAAATTTGTGCAAATTTGCAGGAAAACCGCAACTTTTTACGCCCCGGCCGGTATAAGAATTA
5195153	Rev	Suboperon P.riograndensis_final_4415 P.riograndensis_final_4414	2	aroB	P.riograndensis_final_4415	3-dehydroquinate synthase	5194489	5193383	664	yes		+		GCCGTAGCCCGGCAGCTTTTGGCTGCGTTTGGCGTGAAGATTGCCGGACAGGTGATCCGTATCGGTGAAAT
5182980	Rev			P.riograndensis_final_4404	P.riograndensis_final_4404	transcriptional regulator, TetR family	5182948	5182379	32					GTCTGTCAATAGGTTTTTAAATCAAGGTGCTAATATTTCAAAATTTCAGAATTCATGTTATAGTAAGCTTA
5197209	Rev	Suboperon P.riograndensis_final_4417	1	cheR	P.riograndensis_final_4417	Chemotaxis protein methyltransferase	5197157	5196354	52	yes		+		TCGGATTCCCCGGAAAGTGCGGCACGTGAAATCGCCAATTTCTTTGCTCCGGATGAACCGGCGGATTACAA
5192963	Rev			trpE	P.riograndensis_final_4413	Anthranilate synthase component 1	5192671	5191118	292					CTCACAGCAGAAGTAACAAATTTCTTGTGCGGGGTTGCCATGGACCAAAGCCATCATGTATAGTGTAGTTA
5200518	Rev	Suboperon P.riograndensis_final_4421 P.riograndensis_final_4420 P.riograndensis_final_4419	3	P.riograndensis_final_4421	P.riograndensis_final_4421	Probable aromatic acid decarboxylase	5200166	5199564	352	yes		+		CTCGGGGGCTGGGTTGGCGTCACCGGAACCGTGGACTGGACTTCCATGGTATTCTATTTCACGATTGTATT
5192977	Rev			trpE	P.riograndensis_final_4413	Anthranilate synthase component 1	5192671	5191118	306					CTCCGTCCGGATCTCTCACAGCAGAAGTAACAAATTTCTTGTGCGGGGTTGCCATGGACCAAAGCCATCAT
5195713	Rev	Operon P.riograndensis_final_4416 P.riograndensis_final_4415 P.riograndensis_final_4414	3	aroC	P.riograndensis_final_4416	Chorismate synthase	5195658	5194489	55					GTGCCGGATACGGGCAGGCCGGGTGTATCCCTTTCTTGTCAAAGCGGATTCCCTATACTATAATGAGCAAA
5197676	Rev	Operon P.riograndensis_final_4418 P.riograndensis_final_4417	2	P.riograndensis_final_4418	P.riograndensis_final_4418	Nucleoside-diphosphate kinase	5197627	5197184	49					CGGTCTTATTAATCTGCAGAATTTAAAATATTAAGCGTTCACAGATGGCATGGTTTCTGATACTATCAGAA
5205425	Rev	intragenic		P.riograndensis_final_4427	P.riograndensis_final_4427	DNA-binding protein HU 1	5204056	5203784	1369	yes		+		GGCTATGAGGACGAAAATGGTCCCCGCATGATTTCCACCCCTTGGTTTGAGGAGCCGATTCCTTTCCAGGA
5202701	Rev	Operon P.riograndensis_final_4424 P.riograndensis_final_4423 P.riograndensis_final_4422 P.riograndensis_final_4421 P.riograndensis_final_4420 P.riograndensis_final_4419	6	P.riograndensis_final_4424	P.riograndensis_final_4424	hypothetical protein	5202656	5201787	45					CCTGATCTGGGTAAAAGAAACTAGAATGGCCTACAGTGCGTGACCAAAAAACATGTGATATAATAGACAAG
5204176	Rev			P.riograndensis_final_4427	P.riograndensis_final_4427	DNA-binding protein HU 1	5204056	5203784	120					AAGTGCTACTTTCTGCTCCTTTTTTGAGGAACGCCTTGAAATTATGGATGGGCTGTATTACTATAAGTTTG
5204269	Rev			P.riograndensis_final_4427	P.riograndensis_final_4427	DNA-binding protein HU 1	5204056	5203784	213					AAACAAATCATAGGGCAGTGAGAGAACAGAGCGGAGGAAATTCCGCTCTGTTTTTGGTATGATTGGATACG
5212711	Rev	intragenic		-	-	-				yes		+		CACAAGCACATCGGGACTCCGCATGAAGTGCTGAAAGAAGGACAAGAGGTACAGGTTAAGGTTCTGGACTT
5206132	Rev			spoIVA	P.riograndensis_final_4428	Stage IV sporulation protein A	5205816	5204338	316					TAAAGATATCATTCCGTTCCACTACCAAAAGTCAGTTCTATTCCTCTATTCCCTCTCATATAGTAGCTGAG
5214644	Rev	Suboperon P.riograndensis_final_4438	1	P.riograndensis_final_4438	P.riograndensis_final_4438	phospholipid/glycerol acyltransferase	5214590	5214003	54	yes		+		TTTCACCGCTGCGCCGGGCAGAGGATGCCATTCTTCTGGATACGACGCATATGGATATCCATCAAGCCGTG
5208321	Rev			P.riograndensis_final_4432	P.riograndensis_final_4432	hypothetical membrane protein	5208288	5208109	33					CGTCTTGTTCTGCAACTTCCAAACATTTCTACTTGCAGAAATGGATAGAGTTTCATGTTATAATATTCGCA
5209285	Rev	Suboperon P.riograndensis_final_4433	1	P.riograndensis_final_4433	P.riograndensis_final_4433	Conserved hypothetical protein	5209260	5208985	25					AGGAGACCTGGGAGCAATGGCATTCCTGATAAACGTTCACCTTTTGCCGGAAATTCTCATATGTTGTAAGG
5213972	Rev			P.riograndensis_final_4437	P.riograndensis_final_4437	RNA binding S1 domain protein	5213837	5212500	135					TCGTGAGATGGCGAAGACCGGAAAGCCTACTGTGAACTAAGCAGTGGCAGGCAAGCGGATGTTCCGCTGAT
5221459	Fwd	intragenic		P.riograndensis_final_4452	P.riograndensis_final_4452	conserved hypothetical protein	5224781	5225686	3322	yes		+		AGCAAGCTCAGCCCCTGTGGCGGAGCCATCAGCCGCACCGGCCACAGCGGGCGCAGCGGGTGCCGCCTCAA
5221483	Fwd	intragenic		P.riograndensis_final_4452	P.riograndensis_final_4452	conserved hypothetical protein	5224781	5225686	3298	yes		+		GCCATCAGCCGCACCGGCCACAGCGGGCGCAGCGGGTGCCGCCTCAAGCTCAGCACCGCAGCCGGCGGGAG
5215381	Rev	Operon P.riograndensis_final_4438 P.riograndensis_final_4439	2	cmk	P.riograndensis_final_4439	Cytidylate kinase	5215297	5214587	84					ACACTTTTTTCTGCATAAAACCTTCTGTGCCATTTTGCACTGAGTTATAAACTGTGGTATAATTTTATAAG
5220615	Rev			P.riograndensis_final_4445	P.riograndensis_final_4445	Adapter protein mecA 2	5220537	5219923	78					TTCCCGGAGGGGTGGAGAAATAATTTTTTATTTACGTGCATTTGCCGTTGCAAAATGATAACATACATACA
5221165	Fwd			P.riograndensis_final_4447	P.riograndensis_final_4447	xylanase/chitin deacetylase	5221225	5222184	60					CAGCACCACACCGCATAAAAATGACGAAGTATTCATATCTCTAACCTCCTTGTATGGTAAAATCATGCTTA
5240708	Rev	intragenic		-	-	-				yes		+		AGAAGAATGACCGCAAGCAGCAGCGCCTGGTCGAATTTACTCTGTTCTCAATCATTGTTATAATTGGGTTT
5242690	Rev	Suboperon P.riograndensis_final_4464	1	P.riograndensis_final_4464	P.riograndensis_final_4464	cytochrome c-type biogenesis protein CcsB	5241304	5240042	1386	yes		+		TTTACCTGATTGTCCTGACACTGCTCGGTTCCATGCTGGGAACGATATTTCCCCAGGAGAGCACATTTCTC
5237762	Rev			glpK2	P.riograndensis_final_4461	Glycerol kinase 2	5237680	5236187	82					CGGCTTCCTGTCGAAAAACAGTAATGCCAAGACAATGTATGACAGCGCCTCTGAATGCAGAGGTGCTTTTT
5240005	Rev	Operon P.riograndensis_final_4463 P.riograndensis_final_4462	2	resD	P.riograndensis_final_4463	Transcriptional regulatory protein ResD	5239965	5239249	40					CGCCGGACTTCATTCCTATGCAGGAACGGATTGAGTTTGCGTGTGTGCCGAAGCGGCAATGAAGAGTAGGG
5243569	Rev	Operon P.riograndensis_final_4466 P.riograndensis_final_4465 P.riograndensis_final_4464	3	P.riograndensis_final_4466	P.riograndensis_final_4466	alkyl hydroperoxide reductase/ Thiol specific antioxidant/ Mal allergen	5243510	5242986	59					ACGCGCAAGGACACATAATGTTCACAATTTCTTCTCCTAATTCGGTGACAATATTCGTTATAATGTTCATA
5244397	Rev	Suboperon P.riograndensis_final_4467	1	rluB	P.riograndensis_final_4467	Ribosomal large subunit pseudouridine synthase B	5244380	5243622	17					AACCTGTCCGGGAGCATTTTTTCCATGGAATGAACTTGTGATTTATCCCGCTGATGGTTATCATTAACCTG
5252231	Rev	intragenic		scpB	P.riograndensis_final_4476	Segregation and condensation protein B	5252156	5251551	75	yes		+		CTGCTGGATGATGAAATGGCCCGGCATGAGATTGTGGTTACCTTTCTTGCTATTCTGGAGCTGATGAAAAT
5252236	Rev	intragenic		scpB	P.riograndensis_final_4476	Segregation and condensation protein B	5252156	5251551	80	yes		+		CCGCGCTGCTGGATGATGAAATGGCCCGGCATGAGATTGTGGTTACCTTTCTTGCTATTCTGGAGCTGATG
5253223	Rev	intragenic		P.riograndensis_final_4477	P.riograndensis_final_4477	chromosome segregation and condensation protein ScpA	5252916	5252125	307	yes		+		TTCGCGGATCAACAACCCATTATGATTATGTGTGCAACGAGGTAGCCAAAGGGGTGGCGGCCATCAATCTG
5253608	Rev	Suboperon P.riograndensis_final_4478	1	ribH	P.riograndensis_final_4478	6,7-dimethyl-8-ribityllumazine synthase	5253540	5253070	68	yes		+		AACAAGGACAATACCAACTATCTCCATACCAAGCAGGCCAAGCTGGGCCATCTGCTGACTTTTGACAACAT
5256259	Rev	Suboperon P.riograndensis_final_4480 P.riograndensis_final_4479 P.riograndensis_final_4478	3	ribE	P.riograndensis_final_4480	Riboflavin synthase	5255566	5254898	693	yes		+		AGGGAATTGAGGTTGAGGTGGGGCTGCTCCGAAGCCGGGCTCTGCGGCTGAACGAGAAATTCATCAAGTAT
5249484	Rev			P.riograndensis_final_4473	P.riograndensis_final_4473	sporulation protein YtfJ	5249436	5248918	48					AGCTTTATTTCGCCCGTATTTTTATTAGAGTGCGTACATATCATGCCCGATATATGAGCAGACTGTACAAG
5264961	Fwd	intragenic		-	-	-				yes		+		GCTATCAAAATTAGTATCAATGGCATTTACGCAAATATGGATGTGGCCCCTTATATCACCAAAGGAACCAC
5265104	Fwd	intragenic		-	-	-				yes		+		CACGCTTACCCGAAACGGCGAAACCATCACCTTAGTGGCGGGTCAGAAAACAGCAAAGGTTGGAAATAAAG
5268312	Rev	intragenic		P.riograndensis_final_4489	P.riograndensis_final_4489	RNA-directed DNA polymerase	5267199	5265799	1113	yes		+		TATGTGCTGATTGAGACAGCAGCTCCTGCCGGTTACGCTCTGGATACACGTGAATACCCGGTTACCATTGG
5269525	Rev	intragenic		P.riograndensis_final_4489	P.riograndensis_final_4489	RNA-directed DNA polymerase	5267199	5265799	2326	yes		+		CTCACCAGTCTCGGGAACCCATACCATCGCCTACCGCACAGAGTTCAGCAATGACTGGCTGTATGGCAATA
5249635	Fwd			P.riograndensis_final_4474	P.riograndensis_final_4474	Conserved hypothetical protein	5249667	5250554	32					GCTCTAGCCAGAAATAACCTTCGCAATTTCGCCTCACATAAAATCCGCTTAAGAGGCCAGAATGATGGCTA
5272774	Fwd	antisense		-	-	-				yes	+			CAAAGTTGGCCACCGTGTTGGGCGCATCCTTTTCGAACAGATCCAGCAGCACGACGCCGCCATTCTCGAGA
5264747	Fwd			P.riograndensis_final_4488	P.riograndensis_final_4488	copper amine oxidase domain-containing protein	5264789	5265712	42					AGAAACTTCTTTTATAGAAGTTTCTTCTTTGTTTTTAGTAACATTTTGGATTTTCGTGCGTCTATAATACA
5272987	Rev	intragenic		P.riograndensis_final_4492	P.riograndensis_final_4492	peptidyl-prolyl cis-trans isomerase cyclophilin type	5272797	5272366	190	yes		+		GTGGTGTTCGTACAGAACGGGCAGAGCGACCTTGTGGTCCGCCGCGAAAGCCATCAGGACATTATCGCGAA
5271306	Rev			P.riograndensis_final_4490	P.riograndensis_final_4490	hypothetical protein	5271223	5267681	83					ACATTCACATAAGATGGTCGCGGGATTTTCCGGAATACATAACTGGCTTTCAAGCGGAGTATGTTTTAACC
5272835	Rev			P.riograndensis_final_4492	P.riograndensis_final_4492	peptidyl-prolyl cis-trans isomerase cyclophilin type	5272797	5272366	38					AAGGATAGGGCAGGCGGAAGGACTTCCGTCTGCTTTGCTTTGTGCGTCGTTTCATAGTAAACTAATAAACA
5311433	Rev	intergenic		-	-	-				yes			+	CCGGGATAATATTGGAAATTGTTTTTTGCCGCTTACCATAACAAAATACGATTTTTAACGTATAATTATTA
5274329	Rev			lysA	P.riograndensis_final_4493	Diaminopimelate decarboxylase	5274275	5272941	54					GTAGGAAAATACAAATCAACTGCAAATTAGTCCATTCAATGGAGTTCCCACTGTCTGTTATACTGAATACA
5325309	Rev	intragenic		P.riograndensis_final_4544	P.riograndensis_final_4544	hypothetical protein	5324827	5324300	482	yes		+		GATGCAAATCTGGCAACGTATATTGCATCTATGGCAATGGAGGGGTCAACTCATGTAAGTACCGTTAAGAT
5338251	Rev	intergenic		-	-	-	5337374	5335275	877	yes			+	ATTGCGCAGTAGATGGGCTGGCAGGGTACAAGCGGGGAGTTAGACGAGGGGGAAGCAAGACGAGCGGGAAG
5291781	Rev			P.riograndensis_final_4509	P.riograndensis_final_4509	Ferredoxin--NADP reductase 2	5291687	5290647	94					TGTCGCGGTAATCGGTGCGCCTTATTTTCTTTATTTGCTGGCCCGCACCAAATCTTAGCATGCTGAAGCAT
5317733	Rev			P.riograndensis_final_4534	P.riograndensis_final_4534	MerR family transcriptional regulator	5317694	5316981	39					TTCATGCAATATTTCGTTTGTTGTACCAGGAATCCTTGTGTGGACAGCCATTGTCTCTTACAATATTGTTG
5353180	Rev			P.riograndensis_final_4561	P.riograndensis_final_4561	regulator of polyketide synthase expression	5353112	5351586	68					TCCCCTTGCAGAGGAATGCACAGCCGATTCTGCTTGTGGTAATTCGACAAATTCTGATAAACTATTCGGAA
5369499	Rev	intragenic		punA	P.riograndensis_final_4575	Purine nucleoside phosphorylase 1	5368663	5367839	836	yes		+		CTACCGGCCGCAAGGTCATCGGCAACAAGCCGGCCTCCGGCACCGAGATTCTGGTGGAGTACGGCGAGGAA
5364591	Fwd			P.riograndensis_final_4572	P.riograndensis_final_4572	DNA gyrase inhibitory protein, gyri	5364627	5365082	36					GAGGCTGAGCTGACATTTTTTTTATAAAAAATGTGTTGTTTTTCATTTTAAAGCATCATAAGATGGGTTCA
5367584	Rev	Operon P.riograndensis_final_4574 P.riograndensis_final_4573	2	punA	P.riograndensis_final_4574	Purine nucleoside phosphorylase 1	5367557	5366691	27					CTCCGTAGTCCCGACGAAGTCCTTAATGTAAATATCTTAAGTTCGCTCTATATAACCTATTAACCATACAC
5376007	Rev	intragenic		P.riograndensis_final_4582	P.riograndensis_final_4582	ADP-ribose pyrophosphatase	5375284	5374712	723	yes		+		GAATGTGGTCTGTGATCATGTGCAGCTGGATGCGGAAGCGCGGAGCATTGTGCAGGAGAAGGTAGAGCTGC
5379821	Rev	intergenic		-	-	-	5379331	5377844	490	yes			+	TCTGCTGCATAAAGTGCAATAGAACCTTCATGCCGCCGCGCGGCACCCTAGAGGATGCAAATATTAGTGTG
5370014	Rev			deoB	P.riograndensis_final_4576	Phosphopentomutase	5369978	5368746	36					CCTTAACCCTATTTATGCTTAGGAGCAAGCAAAAGATGCTTTTTGTGAGTAAGATCGCTATGATGGAATCA
5372157	Rev			fur	P.riograndensis_final_4579	Ferric uptake regulation protein	5372110	5371643	47					TCCGGTTCTGCTGACCGCCCTGTTCCAAAAGCGTTTGACTTCTCAAAGGCACTCACCCTATAATGGAAGAA
5382510	Rev	Operon P.riograndensis_final_4589 P.riograndensis_final_4588	2	bfmBAA	P.riograndensis_final_4589	2-oxoisovalerate dehydrogenase subunit alpha	5382316	5381285	194					GCGTCAAAACAGCTGCATAACGGATTTTCGTGGCTTTTCTTTTTCACGGGAAAGGGATTATAATAGACTGG
5384094	Rev			P.riograndensis_final_4590	P.riograndensis_final_4590	Dihydrolipoyl dehydrogenase	5384054	5382633	40					GGGGAAAAGTCCATGGATATATGACGTTTGTAAGTTTTGTAATGCACATAAAAGAGAGTACAATGTAATAG
5390022	Rev	intragenic		P.riograndensis_final_4594	P.riograndensis_final_4594		5389023	5388820	999	yes		+		AAAATAAAGGGCCGCCTAAGTGCCGCAGGGATTCCTCACCGTTCCAAAATCAACGGAGGCATGAAAGCCCT
5389072	Rev			P.riograndensis_final_4594	P.riograndensis_final_4594		5389023	5388820	49					AGCATAATCTCAGTAAAAGTAGCCAGTGAAAACATTTCGGGTAAGAGATAAAGAATGTTATAATTAACGCG
5404500	Rev	intragenic		P.riograndensis_final_4605	P.riograndensis_final_4605	metallophosphoesterase	5402270	5395803	2230	yes		+		TCATCATGCTGACCGCCTTTGGTCAGGAGAACATCACTCAGCGTGCTGTACAGCTTGGCGCCTCTTATTAT
5389154	Fwd			tdk	P.riograndensis_final_4595	Thymidine kinase	5389209	5389778	55					AACATTCTTTATCTCTTACCCGAAATGTTTTCACTGGCTACTTTTACTGAGATTATGCTACTCTAATAAAG
5408142	Rev	Suboperon P.riograndensis_final_4608	1	recN	P.riograndensis_final_4608	DNA repair protein RecN	5407994	5406267	148	yes		+		TGGTCATGAAATGTCTCCCGGGGACTGCCAACTCTGTAGCCGCGCTGATCGACAATATTGATTGGCCGCAG
5408525	Rev	Suboperon P.riograndensis_final_4609 P.riograndensis_final_4608	2	P.riograndensis_final_4609	P.riograndensis_final_4609	arginine repressor	5408489	5408040	36	yes		+		TGCTGTATGTCAACACCGTCACGTCTGCCATTCATGAGATCCGGCTGGGCAAGGACGACGGGGAATCTACT
5390812	Rev	Operon P.riograndensis_final_4597 P.riograndensis_final_4596	2	P.riograndensis_final_4597	P.riograndensis_final_4597	hypothetical protein	5390754	5390236	58					ACTCCCGATGCTCAGGATCATTCAACTTGTATTCTTGCAAATATTATACATAATGTACTAAAATACAACAA
5413206	Rev	intragenic		dxs	P.riograndensis_final_4612	1-deoxy-D-xylulose-5-phosphate synthase	5412210	5410306	996	yes		+		CCGGCTGGAAGGTGACAGTGATGAGCCCGTTTGAGCCGAAGCAGGAAGCGGAGCCCGCCGGGACATCCTTG
5404877	Rev			spo0A	P.riograndensis_final_4606	Stage 0 sporulation protein A	5404820	5404005	57					CACCGAAAAAAAATAAAGAAAAATAATTTTCGACAGAAGGATATTGAACAGGCATGTCGAAACTGTAAGGG
5412249	Rev	Operon P.riograndensis_final_4612 P.riograndensis_final_4611	2	dxs	P.riograndensis_final_4612	1-deoxy-D-xylulose-5-phosphate synthase	5412210	5410306	39					GCGATCATTAGAGCAAATTCCGGAGCGGCTGTGTTTCGACAGCCGTTTCGTTTGTGTTATAATGGGGTTTA
5426119	Rev	intragenic		P.riograndensis_final_4629	P.riograndensis_final_4629	stage III sporulation protein AB	5425273	5424755	846	yes		+		GTGGAAGAGATCCGTATCCGCGAAGGCCGCCCGCTGGAGATTAATTATTCCGGAGGCAAATACCATTTTCT
5428726	Rev	intragenic		P.riograndensis_final_4631	P.riograndensis_final_4631	hypothetical membrane protein	5426618	5426355	2108	yes		+		GGCAGCTGTGCTGCATCCGCGGGCTGTGGAATACGCCAAACGCTATCAGGTGAAGCTGGTCGTCAGATCAA
5430430	Rev	intragenic		lysC	P.riograndensis_final_4633	Aspartokinase	5429416	5428163	1014	yes		+		AAAGGTGCCGCATTCGTGCGCTCCAAGCTGAAGAACCTGCGCAACGGCAACACTGTTGAGCGCACCTTCCG
5418136	Rev			P.riograndensis_final_4620	P.riograndensis_final_4620	conserved hypothetical protein	5418070	5417654	66					GGAAGAGTATGAAATTTAGGACGGCTTTGCTTTGTTTGTCATAAAGTTCGCCAAATGATATAGTATGTTTA
5420188	Rev	Operon P.riograndensis_final_4622 P.riograndensis_final_4621	2	P.riograndensis_final_4622	P.riograndensis_final_4622	acetyl-CoA carboxylase, biotin carboxyl carrier protein	5420102	5419593	86					GAAATTGCCGAAAGAGCTCGGGTTTCCCCGGGCTCTTTCTATTTTTAGCGTTTATGATATAATACATAAAG
5431735	Rev			yqhT	P.riograndensis_final_4635	Uncharacterized peptidase YqhT	5431711	5430644	24					AGCAGACAAAGCTCGCCTGACAGCCCGAAAAAACTTCTCAAGGGCATGACCCTATGTTAAAATACAATGTG
5434756	Rev	intragenic		P.riograndensis_final_4636	P.riograndensis_final_4636	hypothetical protein	5432277	5431786	2479	yes		+		CTCATAGATAAGCATTAGGTCTATGGAACGGGGGATGACTGTCTATGGAGATCAATGCCGTATTCGAAGGC
5436971	Rev	intragenic		P.riograndensis_final_4640	P.riograndensis_final_4640	hypothetical protein	5436558	5434840	413	yes		+		ATGATCCAAAAACTGGATAAGGACGAATATCTCATCTATGAGAAATATCGTGGGCTTGTCCTAACAAGCAA
5432329	Rev			P.riograndensis_final_4636	P.riograndensis_final_4636	hypothetical protein	5432277	5431786	52					ATAATACATTGTAACTAATTTATGGCGACATTGCTAGTTGGATTGCCTTTTACTGTACATACTAGGAACTG
5432400	Fwd	Operon P.riograndensis_final_4637 P.riograndensis_final_4638	2	yqhQ	P.riograndensis_final_4637	Uncharacterized protein YqhQ	5432434	5433432	34					AGTTCCTAGTATGTACAGTAAAAGGCAATCCAACTAGCAATGTCGCCATAAATTAGTTACAATGTATTATA
5437214	Rev			mntR	P.riograndensis_final_4641	Transcriptional regulator MntR	5437164	5436739	50					TCGCTAAGCGCTGCGGGAACTGTGCCGCAGGACTTGCCAAGGAGCGGCAGAAACATGTATCATTGTTAAAG
5437215	Rev			mntR	P.riograndensis_final_4641	Transcriptional regulator MntR	5437164	5436739	51					ATCGCTAAGCGCTGCGGGAACTGTGCCGCAGGACTTGCCAAGGAGCGGCAGAAACATGTATCATTGTTAAA
5446866	Rev	intragenic		P.riograndensis_final_4649	P.riograndensis_final_4649	ferric uptake regulator, Fur family protein	5445852	5445391	1014	yes		+		TTATCTTCCGAGCCTTATATGCTGATTCGCAGCAACAGTCCGGAAACGGTCAACGCCGAGGGCGTGCTGTA
5444788	Rev			metG	P.riograndensis_final_4647	Methionine--tRNA ligase	5444778	5442754	10					TGGTATCGCGTGAGTAATCTCTCGCCCCATATCGGGGCGGGAGTTTTTTGTGTTTGCCAAGACGAAAGGAT
5445889	Rev			P.riograndensis_final_4649	P.riograndensis_final_4649	ferric uptake regulator, Fur family protein	5445852	5445391	37					TGGCGGGCCTTTTGCTGCCCGAAAGCGCGGCTTCATTGACGGGGCTTTGGTTTTGGGGCATTATAAAGAGA
5448442	Rev			P.riograndensis_final_4650	P.riograndensis_final_4650	copper amine oxidase domain-containing protein	5448307	5446010	135					AGGGGCTGTGATTTTGATCTTTTCTTAATATTTAATGAAACTTTTTGGGGTGTCATGCGTCTAATACTATG
5465976	Fwd	antisense		-	-	-				yes	+			CATGGAGAATTTTGGCTGCTGCGGCACTACACTCTTGCGCAGATGGATGGAAACCGAATATAATAGGATTA
5450174	Rev			araE	P.riograndensis_final_4651	Arabinose-proton symporter	5450121	5448703	53					CTTATAATCGCCCATTTAGTGAAGACGATAGCCGGCTTCCGCAGGCAAAACGCGTGCTATACTTCTTCACA
5463779	Rev			pflB	P.riograndensis_final_4661	Formate acetyltransferase	5463516	5461255	263					TAAACTCCCGCTGGTTTCCGAACTTGCTGATGTATACCGCAATGCTTTCTACGGCAGATTCGACAACTAAT
5466443	Rev			ADH2	P.riograndensis_final_4662	Aldehyde-alcohol dehydrogenase 2	5466401	5463780	42					TCAAAAAAAACTTTATACTTTGTGAAAGATTTCACTATACAACCCTGATGCGATGTGATAAGATGAATGTG
5474592	Rev			P.riograndensis_final_4668	P.riograndensis_final_4668	esterase/lipase-like protein	5474526	5473729	66					AAAAGCTGGCGGCAGCCGACGTCGTCATAACCGGATTGCATGAATTGTAGGACCTTGGTAGACTTATTGCA
5487025	Fwd	Suboperon P.riograndensis_final_4679	1	P.riograndensis_final_4679	P.riograndensis_final_4679	Conserved hypothetical membrane protein	5487073	5487516	48	yes		+		AGACAGACGATTATCGCCATCGAGAACGGTGATTACAATCCCACGATCAGGTTGTGTATTGAGATTTGCTT
5487056	Fwd	Suboperon P.riograndensis_final_4679	1	P.riograndensis_final_4679	P.riograndensis_final_4679	Conserved hypothetical membrane protein	5487073	5487516	17	yes		+		ATTACAATCCCACGATCAGGTTGTGTATTGAGATTTGCTTGACCTTAGGGAAGACGCTGGATGAACTTTTT
5487500	Fwd	intragenic		P.riograndensis_final_4684	P.riograndensis_final_4684	SNARE associated Golgi protein-related protein	5490609	5491223	3109	yes		+		ATTCTGATGATTTCCACAGCTGTCGGACTGATCATCCTGGGTACGGTGTTCTGGATCAGAAGAAGAAACAA
5493516	Rev	intragenic		P.riograndensis_final_4683	P.riograndensis_final_4683	dehydrogenase	5490460	5489525	3056	yes		+		GGAACATTTATTCTTAAGGTGCCGGCGTCCGGGTTTTCTTCCTTTCTGAGCAGCCTGGAAAAAATCAAAAA
5494858	Rev	intragenic		P.riograndensis_final_4686	P.riograndensis_final_4686	hypothetical protein	5494066	5492924	792	yes		+		ATGTCATCTCTATTGAAACCTCGCGCAGCCATGGGGAGCTAATCGCCGCTTTTGAAGAGGATGACTATGAT
5495262	Rev	intragenic		P.riograndensis_final_4686	P.riograndensis_final_4686	hypothetical protein	5494066	5492924	1196	yes		+		TGTCGCTTTTATTCAGCCCATGACCGTCAAGGAGAGCGTCTATGCCCAGTCGCTGACGAGGCTTCCGGTAA
5484866	Rev	Operon P.riograndensis_final_4675 P.riograndensis_final_4674 P.riograndensis_final_4673	3	nasD	P.riograndensis_final_4675	Nitrite reductase [NAD(P)H]	5484817	5482391	49					GTGAAAATCTTCACATTTAATGTGATTGCAATCACAAAGCCTGTTCGAAAATCACCAGTATAATTTCACTA
5486860	Fwd	Operon P.riograndensis_final_4678 P.riograndensis_final_4679	2	P.riograndensis_final_4678	P.riograndensis_final_4678		5486871	5487086	11					ATGACCCTCTCTAACTCTGCATATGTAAAATATATTTGACATTAAGAATGATATATATTACATTTTAGACG
5496999	Rev			metE	P.riograndensis_final_4688	5-methyltetrahydropteroyltriglutamate-- homocysteine methyltransferase	5496927	5494639	72					GCCAATGTGTATAACGCCGAGACGCCGGAATCTGTTGCGGATGGCGAAAGGGGTACAGTATGATGGCATCA
5502731	Rev			yvcR	P.riograndensis_final_4694	Uncharacterized ABC transporter ATP-binding protein YvcR	5502702	5501932	29					TACAAAACTGTAAGGTGGTTGTAAGTTTCAGAAATGGCAGCTGCAGTTTACAGTTTTATATAATAAAAGCA
5502742	Rev			yvcR	P.riograndensis_final_4694	Uncharacterized ABC transporter ATP-binding protein YvcR	5502702	5501932	40					TATTTCCGGCTTACAAAACTGTAAGGTGGTTGTAAGTTTCAGAAATGGCAGCTGCAGTTTACAGTTTTATA
5502883	Fwd			namA	P.riograndensis_final_4695	NADPH dehydrogenase	5502919	5503959	36					TTATAATCACATTCAAGCTGTCGAGGAAACTGGTTGACATCCCGCCACAAAGCGCTTATATTACATGCATG
5512118	Fwd	antisense		-	-	-				yes	+			CAGACTGTAGAATACCGTGAAGGCCCCTACGGAGATGAAGGTGTTCAAGACGAACGCTCTCCCTTTGAAGA
5508962	Fwd			P.riograndensis_final_4703	P.riograndensis_final_4703	transcriptional regulator	5509005	5509391	43					ATTGAGAGATTGAAGTCTAATGATCCTGTTCGCCCTTTACACCACCCAATCATAGTGCTATGATACGAACA
5512840	Rev	intragenic		P.riograndensis_final_4706	P.riograndensis_final_4706	protein of unknown function DUF161	5512338	5511667	502	yes		+		AGATCGCCTTGCTGCTTCAAGAGAAGGTGCGTTTCATGCAGACCCGCCTGGACCACCTTACGGTTGGCACT
5516221	Rev	Suboperon P.riograndensis_final_4710 P.riograndensis_final_4709 P.riograndensis_final_4708	3	P.riograndensis_final_4710	P.riograndensis_final_4710	coproporphyrinogen III oxidase	5516175	5514790	46	yes		+		TCGGCGAAGATGGCTACCATGGACACAGGCTGGCGCATGAAACCGTGTGGAATGTCCCTTACCGGGAGTTT
5517080	Rev	Suboperon P.riograndensis_final_4711 P.riograndensis_final_4710 P.riograndensis_final_4709 P.riograndensis_final_4708	4	P.riograndensis_final_4711	P.riograndensis_final_4711	hypothetical protein	5516997	5516212	83	yes		+		TGTTGCAGGTATAGATGTGCTGGTATCCGCAGGCTCTCAACTAACCTATGCCGCGGATGTCAATCCTTTTG
5511518	Rev			P.riograndensis_final_4705	P.riograndensis_final_4705	hypothetical protein	5511436	5510645	82					CAGGTTTTGGTGTGAAAATATTTTTGGAGTCATCCTGAAACCAGTGAAGAACGGGACGCGTATATATCTCA
5522711	Rev	intragenic		fruA	P.riograndensis_final_4714	PTS system fructose-specific EIIABC component	5522305	5520365	406	yes		+		TAATCGACACAACAGGTCAGGCCTTGAAGGATGCGCTGGCTCAGGAGCCGCTGCTGGTAAAACCCAATCAT
5512599	Rev			P.riograndensis_final_4706	P.riograndensis_final_4706	protein of unknown function DUF161	5512338	5511667	261					TTACATGATTCTTTATGCTTTTTAATGGAAACTTGTTTAGACTGGTACTTCCGCGTGGTATAATCTATTCA
5519113	Rev	Operon P.riograndensis_final_4713 P.riograndensis_final_4712 P.riograndensis_final_4711 P.riograndensis_final_4710 P.riograndensis_final_4709 P.riograndensis_final_4708	6	P.riograndensis_final_4713	P.riograndensis_final_4713	hypothetical protein	5519083	5518238	30					ACAGAGCCGGCTTCACCGGCAGCAATTGGATTCATTTGACCAACCGTCCCCGAAGATGTTAGGGTGATTTA
5527535	Fwd	antisense		P.riograndensis_final_4726	P.riograndensis_final_4726	Conserved hypothetical secreted protein	5531356	5531919	3821	yes	+			CATCTTCAGCCGGGTATGCACCAGCTTGCGGACCTCATGCACCTCCAGCACTTCGCCATTCACAATCGAGT
5524407	Rev			P.riograndensis_final_4716	P.riograndensis_final_4716	transcriptional regulator, DeoR family	5524050	5523289	357					TAGAGTTATTGTTTTTATAGGCCATCTCCTGTTCACCTGCTTTTTCCCATATGTAATATAAAATATGTCTA
5524411	Rev			P.riograndensis_final_4716	P.riograndensis_final_4716	transcriptional regulator, DeoR family	5524050	5523289	361					GATCTAGAGTTATTGTTTTTATAGGCCATCTCCTGTTCACCTGCTTTTTCCCATATGTAATATAAAATATG
5531295	Rev			P.riograndensis_final_4725	P.riograndensis_final_4725	transcriptional regulator TetR	5531279	5530704	16					GCTTTTTCATGTGAATGTCCTCCCTCTGGTTAATATTTACCGAACGTTCTATAAATGATAAAATAAAAGCA
5535104	Rev			yhaZ	P.riograndensis_final_4728	Uncharacterized protein YhaZ	5535062	5533935	42					ACCAAATATGACATTCAGCTGTCCGGTTACTTATGTTACGCTGTGTTCTGGCTACACTTGTACCAGAAGTG
5536579	Fwd			P.riograndensis_final_4731	P.riograndensis_final_4731	hypothetical protein	5536635	5536853	56					GAAAGCGTCATTTTCACATATTTTGCAAATTAAATCTTGTTTTCAAAATGCAATGCCTGTCGTATTATAGA
5536996	Fwd			P.riograndensis_final_4732	P.riograndensis_final_4732		5537057	5537266	61					GCATTACGGCACAGCCTTGATACCTTTCTCCCCTGCATGGTGGTTCAGTTCCGCCCATTTGGTTAATCGTT
5537001	Fwd			P.riograndensis_final_4732	P.riograndensis_final_4732		5537057	5537266	56					ACGGCACAGCCTTGATACCTTTCTCCCCTGCATGGTGGTTCAGTTCCGCCCATTTGGTTAATCGTTACATA
5549798	Rev	Operon P.riograndensis_final_4740 P.riograndensis_final_4739	2	P.riograndensis_final_4740	P.riograndensis_final_4740	LacI family transcriptional regulator	5549787	5548747	11					CTGAATGGACCGGAGCCACCATTTCCATAAAAAGGTATACAACAAAAATAACACGTGTTATACTTTTGCCG
5549915	Fwd			nadE	P.riograndensis_final_4741	NAD synthetase	5549952	5551886	37					AAATGGTGGCTCCGGTCCATTCAGCCCTTTCTACTTGTTATGGATACCCTATCATGGGTACAATTAATGAA
5552734	Rev			P.riograndensis_final_4742	P.riograndensis_final_4742	Conserved hypothetical protein	5552625	5552173	109					CAATAGGCGGCAAGCGGTGGTAAAGGCGGATGGGCCTTGTATTTCTGACAAAAGATGATATGTTATAGATA
5554238	Rev			P.riograndensis_final_4744	P.riograndensis_final_4744	Conserved hypothetical protein	5554207	5553809	31					AACGGATTCCGGCAGCGGGCGGCTGTTTAAGTCTCCGTTTGCTTTTTGCTTTTTTTAGCGCTATTATAGAT
5558762	Rev			P.riograndensis_final_4748	P.riograndensis_final_4748	Conserved hypothetical secreted protein	5558732	5558211	30					TATAAAAAGCTGGAAAAGTACAGTTTGCAGCAAGCTCGCTATCTATCGCCGTAAAATGGTAAACTAGGAAA
5607321	Rev			P.riograndensis_final_4783	P.riograndensis_final_4783	pentapeptide repeat-containing protein	5607290	5606685	31					TCCGATAATCACTCAGCAAATGACACAAACTGGTAAATGTACTTGACATGCATATGTTAAAATTAAGGATG
5658658	Rev			P.riograndensis_final_4816	P.riograndensis_final_4816	transcriptional regulator, fadr family	5658620	5657907	38					GCCCGTTACTGACAACGGCAACGTTCTATCTCTGCTTGTGAAAAAGAGAAAGGTTTGTTACTCTAACCTTA
5669478	Fwd	intragenic		P.riograndensis_final_4829	P.riograndensis_final_4829		5670461	5670688	983	yes		+		ATTATCTATGAAGACGAGCTGGCTCCCCATACTTTCCTTTTACTGCAACAGCTGCTTCCTGTTCATGTACA
5670172	Rev	Suboperon P.riograndensis_final_4827	1	P.riograndensis_final_4827	P.riograndensis_final_4827		5669873	5669700	299	yes		+		TCGATTAACTTGTTCGGCTACAGCGTTGATTGTGAGCTTAAGCTTGTGGGGGAAGGTTTGAGTATCGAAAT
5663135	Rev	Operon P.riograndensis_final_4820 P.riograndensis_final_4819	2	hssR	P.riograndensis_final_4820	heme response regulator HssR	5663108	5662434	27					CCTAAGCAAAAGACAAATGATGAAGTGAGGGGAAGGAACATTATAGGTTATTTTTTTGTATAATGATTAGG
5668280	Rev			uxuA	P.riograndensis_final_4824	Mannonate dehydratase	5668225	5667149	55					AGCGGACATGCTTATGAAAACTGTTTATTTTATTGTATTGACATTGGGGGATTCTTATTCTATGATCAAGA
5670273	Rev	Operon P.riograndensis_final_4828 P.riograndensis_final_4827	2	P.riograndensis_final_4828	P.riograndensis_final_4828	Conserved hypothetical protein	5670251	5669886	22					AAAGGCAGAAAACAGCTCAAAACATGGAATAAATATTGTGCAACGTAACGAATCGCTATATAATAGCAAAA
5670433	Fwd			P.riograndensis_final_4829	P.riograndensis_final_4829		5670461	5670688	28					AGTTCAACAGAATGGTGAAAAATGTATTTTATATATAGCGTAACGCAACGTTATATAATATAATATAGGCA
5679482	Rev	intragenic		P.riograndensis_final_4838	P.riograndensis_final_4838	hypothetical protein	5678761	5678570	721	yes		+		AAGGGTGAGGATTTAAGCAAGACCAGAGAGTTCTACGGCGATATTCTGCAGATGGATATCGATCACATGAT
5675846	Fwd			P.riograndensis_final_4835	P.riograndensis_final_4835	GntR family transcriptional regulator	5675872	5676582	26					CAGATGTCAGACGATCCTGATCCCCAGTTAGGTCTGGCACATCCAGCCATATTGCAAATTTTATAACCGAT
5678340	Rev			P.riograndensis_final_4837	P.riograndensis_final_4837	transposase IS116/IS110/IS902 family protein	5678180	5677233	160					ATGGCCTGGCGGCCACCGTCGGTCATGAAAATCAGGTGAAGTCAGAGTATATATTTGGTAAAATCGTGCTG
5680055	Rev			P.riograndensis_final_4839	P.riograndensis_final_4839	cell envelope-related transcriptional attenuator	5680017	5678938	38					CATTTGAATGACCAGCTGCGGTTTCCTCCACTTTTGAGCATCAAGATAAGCCTATGTTATAATCATTTACA
5687735	Rev	Suboperon P.riograndensis_final_4845	1	P.riograndensis_final_4845	P.riograndensis_final_4845	hypothetical protein	5687681	5686521	54	yes		+		TGGCGGCGGCAACGGTGGTGCTGGCTCCGGCGATTGTTGTCTTTTTTATCGGGCAGAGGTACTTTATAGAG
5682856	Fwd			P.riograndensis_final_4842	P.riograndensis_final_4842	Conserved hypothetical protein	5682945	5683340	89					TCAATAAACAGTAACATTTTTCTGTCAAAATCACTGGAGTTACTAAAAATTTTAGATTAATATAATGCTAT
5683688	Rev			P.riograndensis_final_4843	P.riograndensis_final_4843	hypothetical protein	5683647	5683414	41					CTGGACGGCAGGAGCAAGGGGTGATATATATTTAATGTTTCATGCTCAGGGGGGCGGGTAAGTTAAAAGTG
5712422	Rev	Operon P.riograndensis_final_4864 P.riograndensis_final_4863	2	P.riograndensis_final_4864	P.riograndensis_final_4864	transcriptional regulator	5712372	5711749	50					GTTCCCGTGCGGCATGATTATGATTATACAGGCCCTTGACCGGAGGATAATTTTGGCTTATTATAATGACA
5720853	Rev	Suboperon P.riograndensis_final_4872 P.riograndensis_final_4871	2	P.riograndensis_final_4872	P.riograndensis_final_4872	bifunctional deaminase-reductase domain protein	5720725	5720066	128	yes		+		GCCAGGGCTAAACTAATTACCTGCCTTGAAAATGCGCGTAACATGCCCATTGAGCCGGTTATGCGGAATAT
5715555	Fwd			P.riograndensis_final_4868	P.riograndensis_final_4868	hypothetical protein	5715622	5716704	67					TCTGGTTCCCCTCAACAGCTAAAAACGTTAACTTGTTCAACTTGCTCAGCGGTCAAGATTGTCTTTGCTAT
5739125	Rev	intragenic		P.riograndensis_final_4889	P.riograndensis_final_4889	hypothetical protein	5738883	5738629	242	yes		+		ACATAATAATCGTAATGAAGGGATTAACTTCATCCTACAGGGTTTGGAATCATCTGCTAAAATCAATAACG
5717927	Rev			P.riograndensis_final_4869	P.riograndensis_final_4869	hypothetical protein	5717839	5717063	88					TTATATCGAGGCAGTAAAAATAGAATAATTCGATTGACAGCTATAATTAAGATGTGGTAACTTAACCATTG
5725100	Rev	Operon P.riograndensis_final_4875 P.riograndensis_final_4874 P.riograndensis_final_4873 P.riograndensis_final_4872 P.riograndensis_final_4871	5	P.riograndensis_final_4875	P.riograndensis_final_4875	Alcohol dehydrogenase GroES domain protein	5724953	5723877	147					AAATGCGAGTATTGCTAAAATTCGACAAAATTTCCCTTACTTTTTAAAAAAAGTGTGCTAGGATAAAAAAG
5780152	Fwd			P.riograndensis_final_4924	P.riograndensis_final_4924	RarD protein, DMT superfamily transporter	5780182	5781060	30					CCTAAGTAGAAAAGGGTTGCGTTTTATTATTTTCTTTACTTAACGAGGATCGAGGCGTATAATCCGTTCAG
5804512	Fwd	intragenic		P.riograndensis_final_4945	P.riograndensis_final_4945	AraC family transcriptional regulator	5806565	5807353	2053	yes		+		ACGCTGGACCAATTAATGGAATGGCTCGAAGAATTTTTAAAAGACAAAATATTGATGCTGAGATCCATATG
5810381	Fwd	intragenic		P.riograndensis_final_4949	P.riograndensis_final_4949	Conserved hypothetical protein	5812498	5812749	2117	yes		+		AGCGGATGGCTTCAATTTGATTTCGGACAACAGATCGTCATCGACGGTTATGCGTTTAGCGCTGCAAACAG
5882894	Fwd	intergenic		-	-	-				yes			+	CACTTTAAAACTTATTTATTATCCCTTGGGTCTCATTTACACGTACATACTATAATGTTACAATAAATATC
5909902	Rev	intragenic		-	-	-				yes		+		AGTCTGCTTGGCGTAGGATATGCATCCACCGCCACCGGTACAACTGGCTTTGACGGAACCGGCACCCGTAT
5909965	Rev	intragenic		P.riograndensis_final_6776	P.riograndensis_final_6776		5909496	5909411	469	yes		+		AGGGGGTACAACATCTTGAAGAAGCTGATAACAACCTTTGCCTGCGGCACCGTATTGTCCATGAGTCTGCT
5783743	Fwd			P.riograndensis_final_4930	P.riograndensis_final_4930		5783784	5784065	41					AATCAGGGACCAGTATATTCCCACGCAGTCCCAGGAATATAAATAAAATGTAAAACACATACTTATTTCTG
5785779	Rev			P.riograndensis_final_4931	P.riograndensis_final_4931	transposase, IS605 OrfB family	5785737	5784268	42					ATCGGCGACCTCCTGAACTTGCCCGCAAGATGTTCTTTCCTTCCATCTTTATTAGCGGTATAATAAAAATG
5910048	Rev			P.riograndensis_final_5020	P.riograndensis_final_5020	hypothetical secreted protein	5910020	5909643	28					AAGACAGTGAATGTGGTGACAATATAAAATTTCTTGCATAGATTCGACGCCGCAGGGGGAAATTATCAGGG
5912045	Rev			P.riograndensis_final_5023	P.riograndensis_final_5023	Conserved hypothetical protein	5911976	5911641	69					GCCTTTTGCTTACGGTTCTGTCATTTTTTTCTGATTGCTTAACAAGCGGAAACTCGCATATAATACAAACA
5916066	Fwd	intragenic		P.riograndensis_final_5030	P.riograndensis_final_5030		5916555	5916731	489	yes		+		GGCCCTATGTCTGAAGAGGAGGCCTTAAAAGAATGGTTTGCGCTTGCAGGAACGGTCAAGGAACTGTATAT
5913033	Fwd			P.riograndensis_final_5025	P.riograndensis_final_5025	Conserved hypothetical protein	5913062	5913562	29					TTTTGGGCAGGTACAAACAACAAAGATCCCCAGTAGTGACTGGAAATCCTTGTTATACTATAATGATGTCA
5915933	Fwd			P.riograndensis_final_5028	P.riograndensis_final_5028	hypothetical protein	5915960	5916139	27					GTTGTATGCAATACATGCGAACTAATGTTCCTTATGCAACTATGCAGATAATAGGCGTAAAATAGGTGGGG
5920297	Rev	Suboperon P.riograndensis_final_5037	1	pyrE	P.riograndensis_final_5037	Orotate phosphoribosyltransferase	5920279	5919632	18	yes		+		GCCACTTCCTGGTCGTCGGACGACCGATTACGGCGGCGGCAGATCCGCGCCAGGCCGCACTTACCATTATT
5920745	Rev	Suboperon P.riograndensis_final_5037	1	pyrE	P.riograndensis_final_5037	Orotate phosphoribosyltransferase	5920279	5919632	466	yes		+		GTCAAAATGCATGATATCCCCAATACCGTGCGCGGCGGGGCAGAGAGCCTGACCCTGCTTGGCGTGGATAT
5916367	Rev			P.riograndensis_final_5029	P.riograndensis_final_5029	hypothetical membrane protein	5916340	5916188	27					TGATTAGGTGAATGGTATTTCTTTGCCGATTGGCCCATACGGCCTGTTTCCCTTCTACATATTCTGTGCTG
5921451	Fwd	antisense		-	-	-				yes	+			GCTCCGGTGTTTTGCCTTTGGTCAGGGTATTGAAGACGAAGTTGGCTTGACCGCTGCGAATCAGATCGAGG
5924133	Rev	intragenic		pyrF	P.riograndensis_final_5038	Orotidine 5'-phosphate decarboxylase	5921079	5920276	3054	yes		+		TGCTGCCAACTCTGGGCGGACAGACCGGACTGAACATGGCTGTGGAGCTGGCCCGCGCAGGCGTGCTGGAG
5925307	Rev	Suboperon P.riograndensis_final_5039	1	carB	P.riograndensis_final_5039	Carbamoyl-phosphate synthase large chain	5924459	5921238	848	yes		+		GCAACTGGCGCGCTGAATACAGCGTAGACGATTTGCTGAAGGAATATGGCATTCCCGGAATCAGCGAAATT
5926626	Rev	intragenic		pyrAA	P.riograndensis_final_5040	Carbamoyl-phosphate synthase pyrimidine-specific small chain	5925639	5924461	987	yes		+		GGTGCTGCCCTATGCAGCCATTACGAAGAATGAGCTGGGACGCGAGCTGACTGATTTTGCCGCCTTGAAAG
5916751	Fwd			P.riograndensis_final_5031	P.riograndensis_final_5031	protein of unknown function DUF955	5916845	5917387	94					TCACAGAGCTTGGACCCAAACTTAGGAAAAACACTTGATATTAAGGTTTGATTGCTTTATGCTTAGATACA
5921141	Rev	Operon P.riograndensis_final_5038 P.riograndensis_final_5037	2	pyrF	P.riograndensis_final_5038	Orotidine 5'-phosphate decarboxylase	5921079	5920276	62					GGGGTGGCTACAGGGACGGTTTGCGTTAGCGCAGACCGTTCCGCTGTGCCCGGGGACAAAATCCCTGACAG
5927094	Rev			pyrC	P.riograndensis_final_5041	Dihydroorotase	5927049	5925775	45					CACTAAAAAACCTGACACAATCTATTTAATAATTATACACAAAGATGAATTTTTATTATATAATAACTACA
5930903	Rev			dapL	P.riograndensis_final_5044	LL-diaminopimelate aminotransferase	5930830	5929577	73					AGCAGATAAGTACAAATCAAGTGATTATAAATCCATGGTTTTGAAGGCAGCTTTGCGGCATATTTAGAACA
5934328	Rev	intragenic		P.riograndensis_final_5048	P.riograndensis_final_5048	conserved hypothetical protein	5934047	5933496	281	yes		+		TGCCGATTGAGAAACGGATCGCGCTGACGCTTAAGGTGGACGGCGAGCTGAAAGCGGCAGTGACGGCATTT
5934817	Rev	intragenic		P.riograndensis_final_5048	P.riograndensis_final_5048	conserved hypothetical protein	5934047	5933496	770	yes		+		TCCGCAATGAGACCGGCATCAAGAACCGCCAGCCGTTGTCCGAGCTGATTGTATCGATTGACCGCAGCTTC
5934837	Rev	intragenic		P.riograndensis_final_5048	P.riograndensis_final_5048	conserved hypothetical protein	5934047	5933496	790	yes		+		TGTTGAGCTGGCCCGCAACGTCCGCAATGAGACCGGCATCAAGAACCGCCAGCCGTTGTCCGAGCTGATTG
5938356	Rev	intergenic		-	-	-				yes			+	CTCCCTGCTGCGGAGGGGGGCTTCCGTCTTCGAGATTGACATTTCTGCTTAAAACGTCTATAACTAGAACA
5941613	Rev	Suboperon P.riograndensis_final_5055 P.riograndensis_final_5054	2	P.riograndensis_final_5055	P.riograndensis_final_5055	alanine racemase domain protein	5941477	5940785	136	yes		+		CATCGGAAGCGGATGACCGTAAAAGCATGCTGAACTTGAAAGAAATGAATCGACGCATTATGATTAAAGCA
5932496	Rev	Operon P.riograndensis_final_5046 P.riograndensis_final_5045	2	P.riograndensis_final_5046	P.riograndensis_final_5046	lipoprotein signal peptidase	5932435	5931932	61					CCCCGGTCTGGGGCGCGCGGCCCTGTCCTTGCAATAGACGGCTTCTTGAGGCCTGTGCTACAATATACAAG
5932614	Fwd			P.riograndensis_final_5047	P.riograndensis_final_5047	hypothetical protein	5932676	5933407	62					GGGCCGCGCGCCCCAGACCGGGGAGTATTTGCCATGCTAAAAAACCAGTTCTCCGGTCAACCTATCCAATA
5947347	Rev	intragenic		P.riograndensis_final_5061	P.riograndensis_final_5061	hypothetical protein	5946871	5945831	476	yes		+		GATTGCCAACGGCGAGAACCGCGCCTCGGAAGCAGCCCGCAAAGCGATTATGAGCCCGTTGCTGGAAACAT
5947676	Fwd	antisense		-	-	-				yes	+			ATTCGGGATGACGATGAGCGTATCTACCTTTTCCTTCAATGCCTCAATGCCGAGCTCCGCCTGATTCGAGC
5951044	Rev	Suboperon P.riograndensis_final_5065	1	divIB	P.riograndensis_final_5065	Cell division protein DivIB	5950542	5949778	502	yes		+		AACGTCGCTTATTCATGTACTCAGACGGGCTGGTGTTCAAATTACAGTTTGCAATGATATAATTAATATCA
5958292	Rev	Suboperon P.riograndensis_final_5071 P.riograndensis_final_5070 P.riograndensis_final_5069	3	P.riograndensis_final_5071	P.riograndensis_final_5071	UDP-N-acetylmuramoylalanyl-D-glutamyl-2, 6- diaminopimelate/D-alanyl-D-alanyl ligase	5958196	5956784	96	yes		+		TTGTGGACCGCCGGGAAGCCATCAGAAAAGCTATTGAAATGGCAAGCCCCAGCGATGTAGTATTGATTGCG
5964432	Rev	Suboperon P.riograndensis_final_5075 P.riograndensis_final_5074	2	P.riograndensis_final_5075	P.riograndensis_final_5075	Conserved hypothetical membrane protein	5964410	5964018	22	yes		+		TCAGAGGAAGAGCTGGAGCTGAACCCGCGCGCCCGTTCGGCGAAGCTGCGGATTGCAGAGAAATTGTAAAT
5967906	Rev	Suboperon P.riograndensis_final_5078	1	ahcY	P.riograndensis_final_5078	Adenosylhomocysteinase	5967329	5966058	577	yes		+		AGACCGCTCATGCAGGATTATGTGCTGCCGGTACTGGCAACGGTGCTTGGGCAAGGTGAGCTCGCCTATTG
5942805	Rev			P.riograndensis_final_5057	P.riograndensis_final_5057	Conserved hypothetical protein	5942795	5942433	10					GGCACCCTTTTGATTGGACAGGTACCTGAATTTAGGCATGTGGCCAAGCCTGCATAACATATATTGGACTA
5970125	Rev	intragenic		P.riograndensis_final_5079	P.riograndensis_final_5079	protein of unknown function UCP012535	5968990	5967359	1135	yes		+		AACGCACATGGCGCGCTGCTGGAATCTGCATTCGATGGCCAAGGAGGTGCAGTTCGTTTGAGTAAGAACCT
5970753	Fwd	antisense		-	-	-				yes	+			TAAAGCGAGCCTCCGCATTTTTGATGCCAACTAGCTTAAGCATCTCAACACCACGCTCTTTCGCTTCGGCC
5970755	Rev	Suboperon P.riograndensis_final_5080	1	oppF	P.riograndensis_final_5080	Oligopeptide transport ATP-binding protein OppF	5970138	5969218	617	yes		+		TTCTTTGAACCCAACGATCAAGGTGGGCAAACAGATAACCGAAGTATTGATCAAACATCAGAAAATGTCAG
5946887	Rev			P.riograndensis_final_5061	P.riograndensis_final_5061	hypothetical protein	5946871	5945831	16					CCGTATCCCCATAGCTTTTGCTATGGAGTGATACGGTGTTTTTTGTTTTTTAAGCTGTTATAATACGGATA
5973382	Rev	intragenic		oppB	P.riograndensis_final_5083	Oligopeptide transport system permease protein OppB	5973033	5972095	349	yes		+		GATGCGAAAGCAAGCACTGACCTGGCTAAACGCCAAGAAGACTTTGCAGCAGCTGAGAAAATGCTGATCCA
5973848	Rev	intragenic		oppB	P.riograndensis_final_5083	Oligopeptide transport system permease protein OppB	5973033	5972095	815	yes		+		TCAAGCCCTGATCGATAACATCACTTTGGGCGGCCAGCTTCCTGCATTTGGTTTAGTGCCACCGGGTATTG
5969048	Rev	Operon P.riograndensis_final_5079 P.riograndensis_final_5078	2	P.riograndensis_final_5079	P.riograndensis_final_5079	protein of unknown function UCP012535	5968990	5967359	58					TACACTTTTGGGATATTGAGGCATTGCGGGTTTCTTTGACGCCGCCCCTAACTTTGGATACAATCATAAAG
5973067	Rev	Operon P.riograndensis_final_5083 P.riograndensis_final_5082 P.riograndensis_final_5081 P.riograndensis_final_5080	4	oppB	P.riograndensis_final_5083	Oligopeptide transport system permease protein OppB	5973033	5972095	34					TGTTAATGTTTTCACAAGTTTACAAAATTAGAAAATAGACAAATCGCCGGTTTTTGAATAAAATTCAATTG
5975000	Rev			oppA	P.riograndensis_final_5084	Oligopeptide-binding protein OppA	5974967	5973252	33					TTAAAAAAAATGTGTTTTCAGAAAATATTGCTCTAGATTTTTTTGACCACTGGTTGTATAATCATAAACCA
5977577	Fwd			P.riograndensis_final_5088	P.riograndensis_final_5088	hypothetical membrane protein	5977619	5977855	42					TATCTCCGATTCACAACTTTTTTTCAATGAATTCGTTTACACCGTTTGTTTCAGCAGTTATAATAAAGCTC
5985824	Rev	intragenic		P.riograndensis_final_5094	P.riograndensis_final_5094	glycosyl transferase	5985398	5984943	426	yes		+		AACCTGACCAAAGGTCCAGCCCGGCTGGACGGCGATGATGCGCTCGATTATGTGCGCTACCGCAAGTCGAA
5986508	Rev	intragenic		P.riograndensis_final_5094	P.riograndensis_final_5094	glycosyl transferase	5985398	5984943	1110	yes		+		CGAAAAGGACCTTATTCCATTATGAGTACAAGTAAAGGCAGTTTGCCGCCAAGATCCGGCGGGAACCCGAG
5982558	Rev			P.riograndensis_final_5091	P.riograndensis_final_5091	transposase family protein	5982352	5980898	206					AAATAGCTGCCTCGACGCAGTCTGCTGTATTTCGTGCAACAGATTTTAAGAAATACTCCCTCTTTGAGTTA
5985437	Rev			P.riograndensis_final_5094	P.riograndensis_final_5094	glycosyl transferase	5985398	5984943	39					GGTGCTGTACCCGGCGGCACGGCTGCTTCCCAAAATTGAATGCAAGTTCGGGCATGTGCTATAATATAATA
5987626	Rev	intragenic		P.riograndensis_final_5096	P.riograndensis_final_5096	hypothetical membrane protein	5986938	5986642	688	yes		+		AATGGTCAACATGATCAATCACGGGACCGGACAGGTTCGTCTGGAGTTCCTGATTCCGGCACGCGGATTGA
5986606	Rev			P.riograndensis_final_5095	P.riograndensis_final_5095	conserved hypothetical protein	5986557	5985469	49					AACGCAAGGCGGCGGCAGCGGGCAAACGGCAGTAACCGCAACTTTTGCGGCTTGATTTCGTCTAATAGAGA
5986967	Rev			P.riograndensis_final_5096	P.riograndensis_final_5096	hypothetical membrane protein	5986938	5986642	29					CTGAGGGGGATATTTCAAATTCTAAGGATAAATTGCGGTATAATGTCCCGGCGGATGATATAATGTAAGCG
5989085	Rev			typA	P.riograndensis_final_5097	GTP-binding protein TypA/BipA homolog	5988976	5987132	109					ACGGAGCTGGAAAGCGTTTTTTCATAAAAAGACTTGCTTTTCATAGTGCTTTCACTATAATATTAAGGATA
5989819	Rev			P.riograndensis_final_5098	P.riograndensis_final_5098	hypothetical protein	5989740	5989228	79					TCTTTGGCATGGCTGCCAAAAACAAAGAAGAATGATGGTGTTTTATTTGTTTTTCAGATAAAATATAGAGA
5994850	Rev			P.riograndensis_final_5103	P.riograndensis_final_5103	lytic murein transglycosylase	5994781	5994071	69					TGCAGGTCTGAAGTCTGTTTTTGTATGTCCGTATATAGCATTTGCACCGAAAAAATTGTAAAATAAAGGCG
5995618	Rev	Operon P.riograndensis_final_5105 P.riograndensis_final_5104	2	P.riograndensis_final_5105	P.riograndensis_final_5105	hypothetical protein	5995606	5995385	12					TAGGAAGCTGTAACGGAATTGGAAACCCTTGTGCAGCATAGGGTTCGCTTACAGCGGACATAATGAAGCCG
6002090	Rev	intergenic		-	-	-				yes			+	CGTTTGCTTTTCTCTAATTTCCTCTTATTTACACTTGTGCCGCAGGATGCAAGTCTGTATAATATACAATG
6004617	Fwd	antisense		-	-	-				yes	+			AACAAACAATCAGGACACAGAGTGCGGTAGCAAGTTGCAATGGCCAGGGAAAAACGCTAAAATAAAGACTA
6006251	Rev	Suboperon P.riograndensis_final_5113	1	sigA	P.riograndensis_final_5113	RNA polymerase sigma factor RpoD	6006052	6004919	199	yes		+		GCTTCAGGATGACCGTCTGGAAAAAACCGCAACCGCGATTTCCATGATGGACACTCCTCCGGACTGGAATA
6006887	Rev	Suboperon P.riograndensis_final_5114 P.riograndensis_final_5113	2	sigA	P.riograndensis_final_5113	RNA polymerase sigma factor RpoD	6006052	6004919	835	yes		+		AGCCGCAGCAATGAAGGCGATCCCGATGCTGGAGGACAATGGCCTGCGGGTTAAGGTGGCTGTGCTTCCCA
5996806	Rev			P.riograndensis_final_5106	P.riograndensis_final_5106	hypothetical protein	5996709	5996212	97					GAGAGAGCGCAGGTTTTATGCATTTCAGAAAAGGATACCGTCGTCCAAGGTTTTATGTTAATATCAGAAAG
6009121	Rev	intragenic		-	-	-				yes		+		GCTGCCTTGGAGGTGCATGAAAATTTACGCACAGAGAAACCTTTTGCTCCTGACCTGCGTATAAACCTGTA
6000294	Rev			P.riograndensis_final_5108	P.riograndensis_final_5108	GntR family transcriptional regulator	6000243	5998801	51					CCGCTGCTGTAGAAAAATTTATCTTCATAAAAAGTACTCCCCGCCTTGGTTTTTGTTGTATCATAACGGCA
6007936	Rev	Suboperon P.riograndensis_final_5114 P.riograndensis_final_5113	2	dnaG	P.riograndensis_final_5114	DNA primase	6007913	6006093	23					CAACATAAACTGACAAAACTTTTAATGATTTTGCAGGAGAATGTCCAGCTATAGCGAATTATATTTATTTG
6011993	Rev	Operon P.riograndensis_final_5117 P.riograndensis_final_5116	2	glyQ	P.riograndensis_final_5117	Glycine--tRNA ligase alpha subunit	6011586	6010699	407					CAGAATTTTCTCGACCAGCTTGATAAATACAATATTTGACGAAACGCCAAAAATCCGTTACTATAGGTTCA
6015754	Rev	Suboperon P.riograndensis_final_5122	1	P.riograndensis_final_5122	P.riograndensis_final_5122	Conserved hypothetical membrane protein	6015402	6015007	352	yes		+		AGTATTTTGCAAAAGGCCGGCGAAGCGGAAGGGATTGACGAAGGCGAAGTGGATCTTACTTTTGTCAATAA
6019216	Rev	Suboperon P.riograndensis_final_5125 P.riograndensis_final_5124 P.riograndensis_final_5123 P.riograndensis_final_5122	4	phoH	P.riograndensis_final_5125	PhoH-like protein	6019140	6018169	76	yes		+		ACGGCACAGACAGCGTTATTAAAAGTCAAAAAATTTTGCATGAGAAGAAAGAGAATGGTAAAGTTTATATG
6022554	Rev	Suboperon P.riograndensis_final_5129 P.riograndensis_final_5128	2	P.riograndensis_final_5129	P.riograndensis_final_5129	UPF0365 protein BMD_4543	6022468	6021467	86	yes		+		CTGAATGGTGAGCGGGTAGATGTGGTTACTGAGGGCTCTTTTATTGCCGCAGGAGCTTCCATTTCTGTGAT
6022678	Rev	Suboperon P.riograndensis_final_5129 P.riograndensis_final_5128	2	P.riograndensis_final_5129	P.riograndensis_final_5129	UPF0365 protein BMD_4543	6022468	6021467	210	yes		+		CAGGTTTATTTTACAGGACAGTCTTACCAAGGAGCAGGGATTTGTTCCCGTGCTGGAGAAGCTAAGTCTGG
6012998	Rev	Operon P.riograndensis_final_5119 P.riograndensis_final_5118	2	P.riograndensis_final_5119	P.riograndensis_final_5119	hypothetical protein	6012960	6012817	38					ACCTCTGCATTTGCAGCTTTCTGGCAGGAATTGCAAGGATAGATCCTGGCCTATCGCACATCCTATTTCTG
6014050	Rev			era	P.riograndensis_final_5120	GTPase Era	6013961	6013068	89					CAGCCTGTATTGGCAAAAATAATTGCGCGAAATACAGCTAAAATCGCAAAGTTGTAGTTATAGGCTGAAAT
6037262	Fwd	antisense		-	-	-				yes	+			CAGCTTGCGGGAAGAGCCGGGAGCAAGCTCCATTCCCGCATTCTCCAGCAGCAGACGCTCCCCTTCCGAGA
6044246	Rev	intergenic		-	-	-				yes			+	TTCTCTGAATCAATCAGGGGAGGGGAGAATAGCATTAGTACTGCAGAGCGGATTGAAGTATAATGATACAG
6024828	Rev	Operon P.riograndensis_final_5132 P.riograndensis_final_5131	2	P.riograndensis_final_5132	P.riograndensis_final_5132	hypothetical protein	6024774	6024601	54					AGCACCCGGCCCAAAAAAAGAATGACACGAAGGTTGACACCTTATTTCGCTTTGACCTATAATGAAATTTG
6025376	Rev			P.riograndensis_final_5133	P.riograndensis_final_5133	histidine triad protein	6025274	6024915	102					AGAAGTGACCTATACAGGGTATGTTCCCGGCGCCTTTCCCAATCGGGAATTATCCTGTATGATTATAGACA
6049367	Rev			P.riograndensis_final_5143	P.riograndensis_final_5143	conserved hypothetical protein	6049316	6047070	51					ATTTGGCCGCTGCTGAAAAAAATTTGGAAATAGGGTAAACACTCAGGCCGTAATTGTCGATATAGGTGGAA
6052538	Rev	Operon P.riograndensis_final_5146 P.riograndensis_final_5145	2	P.riograndensis_final_5146	P.riograndensis_final_5146	hypothetical protein	6052434	6051655	104					AGCCTGTTTGGATATGGAAAGCTGTAACGGGGACTGTTCACAGCAAATCAAACGTTGTATGATGTAACGTG
6061634	Rev	intragenic		P.riograndensis_final_5152	P.riograndensis_final_5152	PAS domain S-box protein	6058456	6057545	3178	yes		+		TCGCTAGATGAAATACGCTTTTGGTCCAGGATCATGAAGGAGCATTCATTATTTTTGGGTCTGGGGTTTAG
6054376	Rev	Operon P.riograndensis_final_5148 P.riograndensis_final_5147	2	prmA	P.riograndensis_final_5148	50S ribosomal protein L11 methyltransferase	6054338	6053277	38					AGTCAACAGGGTTCGGGGAACTGAGGGGCAGTTTGGCGCTACCCGGGCAAGAAATGGTATACTGTTAAATG
6063816	Fwd	intergenic		-	-	-	6064110	6068225	294	yes			+	GCTTCAATCCGTATCACCCGATATCATTTTCCAAATATTTCACACCCCTAATTTATGTCATATTTTATGAC
6055041	Rev			tag	P.riograndensis_final_5149	DNA-3-methyladenine glycosylase 1	6055001	6054423	40					CTTTATTTTGCCACGAATCCCTGCTGCGTGCGTATGGTAAGGGAGGGTTTTGAACTGGTATTATTAATTTG
6064123	Fwd	intragenic		-	-	-				yes		+		GTCTGTTGCAGGAGAGATGTGGCCAGAACCAACAACATAACATGGAGGGGATTACATTTGGAGTGGACAAG
6065614	Fwd	intragenic		-	-	-				yes		+		GTAATCTTCAACGGTAACGCCAGGAAGGTGGACAATAAGAGTGAAGCTATTCTGGATGAGAGCTATACAGA
6066208	Fwd	intragenic		-	-	-				yes		+		GCTGTTGAGCCAATTACTATTCTGGACAAAAATTACGTTGCCCAGAGTGTCACCAACTACAACCCTTCAAC
6069034	Rev	intragenic		-	-	-				yes		+		GTGCCAAGCCTGGAACCAAACCGGAAACCTGTTCCGTATGCCACGGCAGCGGCCAACAGGAATTCGTGCAG
6063496	Rev			P.riograndensis_final_5158	P.riograndensis_final_5158	hypothetical protein	6063453	6063082	43					ATTAAGATTTAGATGATGGCGCTTCATGGCCATGCGCATAATTTTCTCCCCGTGAATGCAAAATACAAAGA
6063987	Fwd			P.riograndensis_final_5159	P.riograndensis_final_5159	minor extracellular serine protease	6064110	6068225	123					AAAGAACACTCTCAAAAAACTTTATAAATTTAATGTAGATTTTACATTTTACCGGTGGTAAAATCTTCTTA
6070081	Rev	intragenic		dnaJ	P.riograndensis_final_5160	Chaperone protein DnaJ	6069552	6068431	529	yes		+		GCAACCGATAAAGGCACTAACAAGAGCCAGAAGATCACCATCACTTCCTCCAGCGGCCTGAGCGACGCGGA
6071163	Rev	intragenic		dnaJ	P.riograndensis_final_5160	Chaperone protein DnaJ	6069552	6068431	1611	yes		+		AGCTGAAATCCGATGCCGAAGCTTATCTGGGACAACCGGTTACGCAAGCGGTTATCACGGTTCCTGCGTAT
6069585	Rev			dnaJ	P.riograndensis_final_5160	Chaperone protein DnaJ	6069552	6068431	33					CAAAGGGAAGGTCAAGACCGGGGCATCCCGTGTTTTGACTTTCCTTTTAACATGTTACAGGGAAACCTGAG
6072654	Rev	Suboperon P.riograndensis_final_5162	1	P.riograndensis_final_5162	P.riograndensis_final_5162	GrpE protein	6072216	6071626	438	yes		+		CAAGCTGAAGAGCCAGCTCTATTCCGAGCTTGGGGAGGAAATGCAGCGCCATATCTCCCACTACGAAGAAT
6069671	Rev			dnaJ	P.riograndensis_final_5160	Chaperone protein DnaJ	6069552	6068431	119					GAAAGACAATGTCGTAGACGCTGACTACGAAGTTGTTGACGACGAGAAGAATCAAGGGTAACCTTAAACGA
6075310	Rev	intragenic		P.riograndensis_final_5164	P.riograndensis_final_5164	Conserved hypothetical protein	6073970	6073431	1340	yes		+		GAAGAGGCCAGACGCCAGAAGATTCCCAAGATCATGGCGCTGACCTATGCAGTGGATTTCTTCCTTAGAAA
6072261	Rev	Suboperon P.riograndensis_final_5162	1	P.riograndensis_final_5162	P.riograndensis_final_5162	GrpE protein	6072216	6071626	45					CGTAATGGGTATACTAGGGATTCTGTCCCGGGATTTGACAGCGATGCTGGCACACTGGTATAAGTGAACAG
6077577	Rev	intragenic		hemN	P.riograndensis_final_5167	Oxygen-independent coproporphyrinogen-III oxidase 1	6076951	6075779	626	yes		+		GTCAATATGGAGTACCTGGATTCCAACCGGGTTACCATCACTTATCAGATCCCGCTGTCGGAGATTGTGTA
6073365	Rev	Operon P.riograndensis_final_5163 P.riograndensis_final_5162	2	hrcA	P.riograndensis_final_5163	Heat-inducible transcription repressor HrcA	6073296	6072265	69					GCTGAAATGGGCGCAGCCAAGATACTGAACTGACTTGACAATGTCAAGGTCAGTTTGGTATTTTTGTATTA
6075728	Rev			P.riograndensis_final_5166	P.riograndensis_final_5166	acetyltransferase	6075704	6075195	24					GAGTTCTGACGGAAGTTTAATTTTAAAATACCTCTTGAATTGTAATTCACCCTGTTGTATATTTATTCATA
6083614	Rev	intragenic		gpr	P.riograndensis_final_5172	Germination protease	6082323	6081313	1291	yes		+		TCTATGAGCTGCTGAAGCAGCGGGAGGAGCCGATCAAGATTGCCGCGCTGATTGCCAGGCAGTTCCGGATT
6078986	Rev			lepA	P.riograndensis_final_5168	Elongation factor 4	6078955	6077141	31					CGGACCTTTTCTTTACGTGTTCGGCGCAGGCGGGATTGATGGGTGAAGCGCGTACTGTTATAATAAGTGGA
6084667	Rev	intergenic		-	-	-	6084399	6083380	268	yes			+	GCAGACGGTTTCCCCTACTGCAACTACAACACCTGTGCCTACTCCGGACCCATCACCGTCTGCAAAATAAT
6082455	Fwd			P.riograndensis_final_5173	P.riograndensis_final_5173	hypothetical protein	6082503	6082775	48					CAGCCCGGAAAGGTTAAATTTCAAAGCTTTAGTCTTGCATTTTATGAGAGGTCATGCTAAACTATTTTAAG
6084426	Rev			P.riograndensis_final_5174	P.riograndensis_final_5174	DNA polymerase III, delta subunit	6084399	6083380	27					GCCGGAGTTGCTCCGTTTTTGCGCAGAGATAAGACTTTGTATGCTTCACGCTTTTTGTTACAATAATCAGA
6086481	Rev	Operon P.riograndensis_final_5176 P.riograndensis_final_5175	2	P.riograndensis_final_5176	P.riograndensis_final_5176	ECF subfamily RNA polymerase sigma-24 factor	6086460	6085912	21					GATTATGGATTAACAAAAATAATGATTACAGGCTTGCAACAATTTCGCAGTCTTGCGCGTCAGTAAGATTG
6089894	Rev			endR	P.riograndensis_final_5179	Probable HTH-type transcriptional regulator EndR	6089804	6088779	90					CAATAGCCCATCCGCAACTTCTAATAATGATTACTAGATAATTTACTAAAAAAAAGCTATACTTTTTGATG
6090169	Fwd	Operon P.riograndensis_final_5180 P.riograndensis_final_5181	2	P.riograndensis_final_5180	P.riograndensis_final_5180	transcriptional regulator, LacI family	6090181	6091203	12					AATTTTTTATCGTTATTTTTATCGTTTTCTTTCGTTGATTCATGTTTAATACAGGACTATAATAACAACCG
6096901	Fwd			P.riograndensis_final_5187	P.riograndensis_final_5187	TetR family transcriptional regulator	6096926	6097525	25					ATCTTTTATATTAACATAATTCTACCGAATGGCAAGGGCGCAACCGTAAAATTTGTTATAATAGATTATCA
6107005	Rev	intergenic		-	-	-				yes			+	GCTCTACAGCCTGTATTTCGGATAATTCCAACGTTGACTATAGTCAAAGCTTTTAGTTATAATGTTATGTA
6109000	Rev	Suboperon P.riograndensis_final_5196	1	P.riograndensis_final_5196	P.riograndensis_final_5196	Conserved hypothetical protein	6108938	6107934	62	yes		+		ATTCTGGCGGTGCCGGTTTTTGCGGCCGGAAAAGTCGTAATTCAGCACATAATGGCTTATTATATTAAGCG
6101075	Rev			P.riograndensis_final_5189	P.riograndensis_final_5189	zinc-binding CMP/dCMP deaminase protein	6101046	6100528	29					TTTTCCATCTGTTTTTTTCCGTGCCGGATGTCCTAGTGAAAGCCTGCTGCAATATGCTACAATAATGAACA
6119378	Rev	Suboperon P.riograndensis_final_5204	1	P.riograndensis_final_5204	P.riograndensis_final_5204	cellobiose phosphorylase	6119317	6116348	61	yes		+		GGCGGCTTCCACAGTTGTAACTGTGCCGGTTATGGTGATATTTTTCATGACTCAGAAATACTTTATTAGCG
6123924	Rev	Suboperon P.riograndensis_final_5208	1	P.riograndensis_final_5208	P.riograndensis_final_5208		6123535	6123326	389	yes		+		ATTACTGGATTCAAACTGGAATATTACGGGTATTGAACTGGAAAGCAAAGCTTTTTTCTCCAGTCATGTGA
6102021	Fwd			P.riograndensis_final_5191	P.riograndensis_final_5191	putative pyrroline-5-carboxylate reductase	6102072	6102920	51					TACTGGAATTTTATACAAAGTTATGATTGAAACCTGTCATTTGTCCAAGACTCCGGCGCATACATTTAACG
6111057	Fwd			P.riograndensis_final_5199	P.riograndensis_final_5199	hypothetical protein	6111083	6111178	26					TCTTCAGAATTTGTTATTTGAATTGACACATTGGTATGGCGGCTGACGCCGCCATTCAGTACGATAATAGA
6124169	Rev	Operon P.riograndensis_final_5209 P.riograndensis_final_5208	2	P.riograndensis_final_5209	P.riograndensis_final_5209	PRC-barrel domain-containing protein	6124071	6123550	98					ACTAATGAAGAAATGGAGTACGTGGCCCAAAAAGTTGAAACCATCCTGAAACGGCTGCGTAAGTAAGATTG
6128552	Fwd	antisense		-	-	-				yes	+			CATCTTCAGCCGGGTATGCACCAGCTTGCGGACCTCATGCACCTCCAGCACTTCGCCATTCACAATCGAGT
6130759	Rev	antisense		P.riograndensis_final_5215	P.riograndensis_final_5215	transposase IS116/IS110/IS902 family protein	6129081	6128134	1678	yes	+			ATCATAGCGGTTAGCCGATAAGATAATATTGTATAAAGCTATTAATATCTCATCTGTTCGGAGGGAGATAT
6131040	Fwd	intragenic		-	-	-				yes		+		ACATAACAAGCGCAAAGAAGGGATTAACTTCATCCTGCAAAGTTTGGAATCATCTGCTAAAATCAATAACG
6125366	Rev			iscS	P.riograndensis_final_5210	Cysteine desulfurase	6125319	6124174	47					TGTCTACTTATTACAATATTGTGTTTATTGACAGGTGGTAAAAGAACTGGTTCGGCGTTATAATCGAGTAG
6127069	Fwd			P.riograndensis_final_5213	P.riograndensis_final_5213	hypothetical protein	6127094	6127387	25					CTCAGGCGATATCTTGGAAATATAGGCATTCGCCGTGAACACAATGGGTTGAAGTCCATAGACTGTTGTGG
6137583	Fwd	antisense		mcp4	P.riograndensis_final_5224	methyl-accepting chemotaxis protein	6142260	6144278	4677	yes	+			TTGCGGTAGGCGGATTGCCCGCCAGGATAAACCGGTGTCCCGGTAAAGTCAATTTTCGTATAATAAATATG
6132086	Rev			cymR	P.riograndensis_final_5218	HTH-type transcriptional regulator CymR	6132003	6131584	83					TGGCGAACATTATTGCAAAAAGTTACAGTTTGCGCTCCAAATATGCCCAAGGATATGATAACATAAGCTGA
6132251	Fwd			mnmA	P.riograndensis_final_5219	tRNA-specific 2-thiouridylase MnmA	6132295	6133428	44					CCGCCTGATCCGCTGCCATTTGCCCTGTCGTGTGCAGTCTGGGGTAGACAGGTATGTTATAATACACAATG
6151900	Rev	Suboperon P.riograndensis_final_5228	1	yrvM	P.riograndensis_final_5228	Uncharacterized protein YrvM	6151406	6150651	494	yes		+		GCCAGCTTGGCCTAATTGACGACAGTGTCTTCAAATTCGCCTGGGTGACTGAATTCCCGTTGCTCGGTTAT
6152977	Rev	Suboperon P.riograndensis_final_5228	1	yrvM	P.riograndensis_final_5228	Uncharacterized protein YrvM	6151406	6150651	1571	yes		+		CCGGTGAAGCCCTGCAGATTGCTGACAAGGTGCGCAGTGAATACGTGTTGTCCGTTACGGGTAAAGTTGTA
6153006	Rev	Suboperon P.riograndensis_final_5228	1	yrvM	P.riograndensis_final_5228	Uncharacterized protein YrvM	6151406	6150651	1600	yes		+		TGTGCAAGTTGTGTTCAACCCGGACTATTCCGGTGAAGCCCTGCAGATTGCTGACAAGGTGCGCAGTGAAT
6141401	Rev			yrvN	P.riograndensis_final_5222	Uncharacterized AAA domain-containing protein YrvN	6141354	6140050	47					TGAACAAAGAGCATGGCACCCGCCGGGAGGGCGAGGTCATGCTCTTTTTTAATGTGGTATGATAGAGAGCA
6156605	Rev	intergenic		-	-	-				yes			+	CTTACTGTAAATAATGCCGGAGTTGTCCTTAAATCGTTAGAAAGCCTGTGAATGCGGGTAATAGAATGACG
6157805	Rev	Suboperon P.riograndensis_final_5233	1	P.riograndensis_final_5233	P.riograndensis_final_5233	D-tyrosyl-tRNA(Tyr) deacylase	6157519	6157076	286	yes		+		TCCATCGTGAAGACTGTCCGAATATTCCTGCAGATGGTGATGGGGAGGAGTCGGCACGGGTGATCGAAGTG
6141871	Rev			P.riograndensis_final_5223	P.riograndensis_final_5223	Conserved hypothetical protein	6141762	6141481	109					ACAGAAGGGCCGCTGCCGTGAAATGACTTTGAATGTAGACGCTAACCACGGGTTTTTATATAATGAAATCA
6154894	Rev	Operon P.riograndensis_final_5230 P.riograndensis_final_5229 P.riograndensis_final_5228	3	hisS	P.riograndensis_final_5230	Histidine--tRNA ligase	6154514	6153261	380					ATGGAATTTGCGGCTGTATTTTATTTTCATGCCTTGACTTTAGCGCAGTGGTTCAGTAGAATCTAACAGTA
6167865	Rev	Operon P.riograndensis_final_5240 P.riograndensis_final_5239	2	secDF	P.riograndensis_final_5240	Protein translocase subunit SecDF	6167825	6166581	40					TTTGTGTGAGAACCGTAACGTCATTTCTGCCTGAATTGACGGTGATTTCGCACGTAGCTATAATAGGAATA
6169095	Rev	antisense		-	-	-				yes	+			GCAGGGTCCGGTGTGCTTGCTGTAGGAGATAAGTCTGCTTTCTTGTCCCTTTTTACGATATAATAATATTG
6167998	Rev			secDF	P.riograndensis_final_5240	Protein translocase subunit SecDF	6167825	6166581	173					CGCGGTTTGAACGTATAAAAAGGAACGATTTACTTTTGCAAACAGGTTCAGGAAGCGTTAAAGTAAGAGAA
6180152	Rev	Suboperon P.riograndensis_final_5251	1	P.riograndensis_final_5251	P.riograndensis_final_5251	Conserved hypothetical membrane protein	6179622	6179308	530	yes		+		GTATGAGGATTTGCGGCGCCAGAGTGCGGCTGATTTGACTTCCATGGATTTCCCGGGGTATGCTATTGGAG
6181158	Rev	Suboperon P.riograndensis_final_5252 P.riograndensis_final_5251	2	tgt	P.riograndensis_final_5252	Queuine tRNA-ribosyltransferase	6180803	6179667	355	yes		+		CCTTCCGTCCTATGTCAGTAGAGAAGGTGGAAGAGCATGTGATGCATGCCGAGTATTTCGTCTTGTCCCAG
6168346	Rev			P.riograndensis_final_5241	P.riograndensis_final_5241	Conserved hypothetical protein	6168305	6168051	41					ACAAGCTTTATCCGTGACAACTTTTCAGCCGGAAGAAGGAAACAAGGGAAGTCTGGTCGAATACCTATTTG
6171513	Fwd			P.riograndensis_final_5245	P.riograndensis_final_5245	phosphoesterase PA-phosphatase related protein	6171553	6172392	40					TTAATTTACATAAATCCTAAAATTTCAATATAATCGAATCCTGCTCCTGAAAATATGGTAAACTGGATTCA
6186228	Rev	Operon P.riograndensis_final_5257 P.riograndensis_final_5256 P.riograndensis_final_5255	3	P.riograndensis_final_5257	P.riograndensis_final_5257	crossover junction endodeoxyribonuclease RuvC	6186146	6185643	82					CACCTTCTTTTCCCGGGCGGCAGCAAACTTTTATTCTCCCGGAAGAAGGTTTTTTGCTATAATGGTTAGAA
6188820	Fwd			P.riograndensis_final_5260	P.riograndensis_final_5260	Putative reductase Ccel_2273	6188860	6190050	40					TTGGCCCTCAAAATATAAAAAATACATTCATACTTATCTTTCTAAGCCATCATTTGCTATACTCTATATTA
6210982	Rev			P.riograndensis_final_5273	P.riograndensis_final_5273	Conserved hypothetical protein	6210934	6210038	48					ATTGTTCATACCGATCCTTCTTCCTGCATTGTATTTTTCATTGGCTCGAATGTAGCATACAATGGAAAATA
6236755	Rev	intragenic		-	-	-				yes		+		ACGGCTACGGTACCCGTTCCGGAGAATAATGAGGTCTATTACAAACATACTGTCAAGCAAGGCGATACCTT
6238556	Rev	Suboperon P.riograndensis_final_5288	1	ilvE	P.riograndensis_final_5288	Putative branched-chain-amino-acid aminotransferase	6238208	6237327	348	yes		+		ACAGCTCTTGGTGCGGCTACGCATGGGCTTGAGGTTGTAGAACGGCAGGTAACAGATCATAATAACAATTA
6239095	Rev	Suboperon P.riograndensis_final_5288	1	ilvE	P.riograndensis_final_5288	Putative branched-chain-amino-acid aminotransferase	6238208	6237327	887	yes		+		CAGATTGAACCAAACCAGATGCAAAACAGATCATTTTTGGATATGATAAAAGGAGAAAAACAGTTATGAAA
6240467	Rev	Suboperon P.riograndensis_final_5290 P.riograndensis_final_5289 P.riograndensis_final_5288	3	thrB	P.riograndensis_final_5290	homoserine kinase	6240077	6239097	390	yes		+		TGTTTTACGGTGCAGGAGCAGGCGCTATGCCTACAGCTACATCCATCGTAGCGGATCTGGTCGCCGTTATT
6245358	Fwd	antisense		-	-	-				yes	+			GCGGGCTGCTGACCACAAAGGCATCGTTATCCCGCGTAATAGTGAAGGAGTTGTCCTCTTCCGCTTCGAGC
6223152	Rev	Operon P.riograndensis_final_5282 P.riograndensis_final_5281	2	P.riograndensis_final_5282	P.riograndensis_final_5282	sensor protein	6223106	6220407	46					TTAATGCAATCTTAATGCGGCAGCCAAAGTCATAATACGATGCTGATTTTGCACATGTTATACTAAGTAGA
6248481	Fwd	intergenic		-	-	-				yes			+	TCATGTCTCAGACTCGCCTAGTCTAGGTGGCAAATTCCCGGAGGAACCGCGCTTATGTACCCGATCGGAGC
6225783	Fwd			P.riograndensis_final_5285	P.riograndensis_final_5285	D-isomer specific 2-hydroxyacid dehydrogenase NAD-binding subunit	6225872	6226819	89					GAAATAATTAATATAGTTCACAAAATATTTGAGTTTTACAACATTATTCTTTATGTTTAAAATTATCATTA
6250006	Rev	intragenic		P.riograndensis_final_5301	P.riograndensis_final_5301	ribonuclease, Rne/Rng family	6249841	6248600	165	yes		+		GGAAGTGCCGCGCGTCCAATTGTTGCCTTTTCCGCGAAACCTTTGGATGATATATTGCGTCTATTTAAACG
6252691	Rev	Suboperon P.riograndensis_final_5304	1	minD	P.riograndensis_final_5304	Septum site-determining protein MinD	6252642	6251848	49	yes		+		ACCCGGGAAAGCAGTATGGAATTTGCCTATCTATCGAGCGGTGCTATGCAAATCGACAAAATTCATAATAT
6255291	Fwd	antisense		-	-	-				yes	+			TCTTCTCCAGCGGCAGAGCGGAACCCACATCCATTTTGAGCTGCTCCGAGGTGCGTTCTCCGATCATGAGA
6255357	Rev	Suboperon P.riograndensis_final_5307 P.riograndensis_final_5306	2	P.riograndensis_final_5307	P.riograndensis_final_5307	rod shape-determining protein MreC	6254797	6253919	560	yes		+		TGGTCGTCGATATCGGCGGCGGTACGACCGAAGTAGCTGTTATTTCCCTGGGCGGTATCGTAACCAGCCGT
6255781	Rev	Suboperon P.riograndensis_final_5307 P.riograndensis_final_5306	2	P.riograndensis_final_5307	P.riograndensis_final_5307	rod shape-determining protein MreC	6254797	6253919	984	yes		+		GGGACAGCGAATACGCTCGTCTATGTACGCGGCAAGGGGATCGTTGTCAGAGAACCTTCCGTTGTGGCCAT
6247241	Rev	Operon P.riograndensis_final_5297 P.riograndensis_final_5296	2	P.riograndensis_final_5297	P.riograndensis_final_5297	hypothetical protein	6247172	6246432	69					TCATCCTTATATTTCTCGCTTGGCTGAAATGCTGGTGATTGCCGGGAAAGCCTGTGTTATACTGGAAAATG
6257560	Rev	Suboperon P.riograndensis_final_5311 P.riograndensis_final_5310 P.riograndensis_final_5309 P.riograndensis_final_5308 P.riograndensis_final_5307 P.riograndensis_final_5306	6	P.riograndensis_final_5311	P.riograndensis_final_5311	hypothetical membrane protein	6257530	6257285	30					GAGAGTGGTAATCATTTCCGTACCTGATTTTGCGTTTGTGTTGAACTCCGTTTCACCGTATAATAATTAGG
6259143	Rev			P.riograndensis_final_5313	P.riograndensis_final_5313		6259114	6257819	29					CAAAGTGCTTAGTCTCGTGTAATTATATTAAAATAGCATATCTTTCTCTCGTCTATCATATATTGCTTATA
6260411	Rev			P.riograndensis_final_5314	P.riograndensis_final_5314	Conserved hypothetical protein	6260367	6259192	44					TCTACATCTAAAGTTTCATAAAAAGCGGCGGGATGTGATCCGCTTGCTTTTTTTCTGCGTATATATGTGCA
6265171	Rev	Suboperon P.riograndensis_final_5317	1	P.riograndensis_final_5317	P.riograndensis_final_5317	folylpolyglutamate synthase	6264760	6263384	411	yes		+		TGTGGCGGAAATGAATCTGCTGATGGATGTGATCCGTGCGGTCCGCAATGTCCGCGCTGAAGTCAATGTTC
6261796	Rev			P.riograndensis_final_5315	P.riograndensis_final_5315	Conserved hypothetical protein	6261740	6260559	56					TTTTTGAAAATTATTTTTGGAAAATACATAAAACGACAAAACCGCAATGAAGTTTGGGGTAATATATGCTA
6271323	Rev			P.riograndensis_final_5320	P.riograndensis_final_5320	putative stage VI sporulation protein D	6271252	6269873	71					CGCATAATCCCTTCAATTAAGCTGCGTCCAAAGTTGTCATGCCTTAGGGATTCAAGCATATACATGAGGGG
6284736	Rev			P.riograndensis_final_5330	P.riograndensis_final_5330	siroheme synthase	6284300	6283653	436					GTTAAGTATAAAAAAGAGTGATAAGCTGAGGGGTTCTCTTCGGCGTTAACAGTAGTAAAATTGAGTTTGTG
6288084	Rev	Suboperon P.riograndensis_final_5333 P.riograndensis_final_5332	2	hemA	P.riograndensis_final_5333	Glutamyl-tRNA reductase	6287986	6286595	98	yes		+		ATTATCTGGATTTCATAAATAGTTCAAAGGTTTTGTCAAATGCCGTATTTTCATGTGATATACTTAACACA
6290907	Fwd	intragenic		P.riograndensis_final_5338	P.riograndensis_final_5338	hypoxanthine phosphoribosyltransferase	6291040	6291573	133	yes		+		CTGCGGCGCACTGACCATTCCGCAGCTGCAGCAGCAGGCGAAGATCACCCTCGTCTCCTCCACCACCATTT
6290942	Fwd	intragenic		P.riograndensis_final_5338	P.riograndensis_final_5338	hypoxanthine phosphoribosyltransferase	6291040	6291573	98	yes		+		AGGCGAAGATCACCCTCGTCTCCTCCACCACCATTTACGAAGGAGGGGCACATGATGTTATGCTGAAGGAG
6293810	Rev			P.riograndensis_final_5340	P.riograndensis_final_5340	hypothetical protein	6293631	6293392	179					AAAGAAGAAGCAGATCAGTGCTGTACAAAATGTCCACATCTTCCTTTTAAAAAATAGTATCATTAGCCACA
6302342	Fwd			cyp106A2	P.riograndensis_final_5347	Cytochrome P450(MEG)	6302410	6303627	68					CTGTGAATTTTTTGTGAATAGTTTCAATTTAATTTACTTAATTTGTATTTTGTGTGTTAAAATTTCTTATA
6307853	Fwd	Operon P.riograndensis_final_5350 P.riograndensis_final_5351	2	P.riograndensis_final_5350	P.riograndensis_final_5350	Conserved hypothetical protein	6307875	6308855	22					GATAGGATTGTTTTCTTAGCCCAAAACTTAAGCACTTTTTTATCGTTTTTTAAGGTGTTAGAATGAAGAGG
6342079	Fwd			P.riograndensis_final_5377	P.riograndensis_final_5377	Conserved hypothetical membrane protein	6342110	6343219	31					ACTAAGGTAGTAATTGAAATAACTAGTTTGTACCATTGTTCTTGCCTATTATTTCCTATAACCTATTGATA
6345483	Rev	intragenic		-	-	-				yes		+		ATAGAAAATGTTAAGAAGATATAGATTTACAATGTTTTTTTTATATTCATTAATTTTTTTTAGTATAATAT
6357694	Rev	Suboperon P.riograndensis_final_5390	1	P.riograndensis_final_5390	P.riograndensis_final_5390	NAD-dependent epimerase/dehydratase	6357210	6356347	484	yes		+		TTTCTTGATTATCGCAGTGGTAATCAAGCTCACTTCAAAAGGACCAGTACTATTCAAACAAAAGCGGCTAG
6360478	Rev	Suboperon P.riograndensis_final_5393 P.riograndensis_final_5392	2	P.riograndensis_final_5393	P.riograndensis_final_5393	Conserved hypothetical membrane protein	6359753	6358989	725	yes		+		CATGTAGTCTTTCATGCGGCAGCGCATAAGCACGTTCCTCTGATGGAACGTAATCCCTCCGAGGCCATTAA
6360782	Rev	Suboperon P.riograndensis_final_5393 P.riograndensis_final_5392	2	P.riograndensis_final_5393	P.riograndensis_final_5393	Conserved hypothetical membrane protein	6359753	6358989	1029	yes		+		TGTCAGCGTAGAAGATTTGCTCGGACGCGAACCGATTGTGGCTGACATGAACAGCATTCTCGGGTATGTAC
6364234	Rev	intragenic		P.riograndensis_final_5396	P.riograndensis_final_5396	lipopolysaccharide biosynthesis protein	6363093	6362317	1141	yes		+		CATTTGACGCATTGCTGGCCGCGAACCCTGGCAAGACTGGTCTTACCCTTACTCTGAACTTGGGGACTGTC
6364645	Fwd	antisense		-	-	-				yes	+			CAGCAGAAATGTTCAAATTAGCAAATGCTTGACTAACAGTTAACGCGCCAGTACCAATCTTACGATCGAGA
6364952	Rev	intragenic		P.riograndensis_final_5396	P.riograndensis_final_5396	lipopolysaccharide biosynthesis protein	6363093	6362317	1859	yes		+		GTACTTAGTCAACCGAAGTTCGAGGAAATCTTCCATCCGGTTCTTAAGAATATTAAACTGACTGATACAGA
6365365	Rev			P.riograndensis_final_5397	P.riograndensis_final_5397	Conserved hypothetical secreted protein	6365256	6363253	109					TTCATAGATTGTTCGGATTTTTTTCTCGTAAAGGGTGACCTCGCGTCCTATTGATGGTAGAATGGGTATTA
6366904	Rev			P.riograndensis_final_5399	P.riograndensis_final_5399	hypothetical protein	6366873	6366286	31					ATGAATTATCGGTCTATATCCTGTTCCCCCTGATGAGAAAACCTGCTGCTCTTCATTGTATAATCATGCTA
6367170	Rev	intragenic		P.riograndensis_final_5399	P.riograndensis_final_5399	hypothetical protein	6366873	6366286	297	yes		+		AACTTCATTTCCTTTTCCTCCGAGATCGGTCTCGGCAGAGATGAATTATGGGAGCTGATTGAGCGTTATAA
6372178	Rev			lon2	P.riograndensis_final_5402	Lon protease 2	6372129	6370420	49					TAAGTATTTCCGTTTGCATAATTCTGTATGCAGGCGTTTACGAATGACCGAAAAGGCTATACTACCTAGTA
6373679	Rev			ispG	P.riograndensis_final_5403	4-hydroxy-3-methylbut-2-en-1-yl diphosphate synthase	6373602	6372439	77					GAAGTCCCTGCCTGAACTTAGCCTGAAGAAAGACAAGAAAAAAGAGGAAAGCGCCTAAGAGCCCTTTCCTT
6374627	Rev	intragenic		ispG	P.riograndensis_final_5403	4-hydroxy-3-methylbut-2-en-1-yl diphosphate synthase	6373602	6372439	1025	yes		+		GCTTTCCGTAGCCGTATACAATCACTACAAACGTGTCAACAGCCAGAGCAAGATCGAAGATGTGGAGCTGA
6374894	Rev	intragenic		ispG	P.riograndensis_final_5403	4-hydroxy-3-methylbut-2-en-1-yl diphosphate synthase	6373602	6372439	1292	yes		+		TTAAAGGGGTGGTAAGATGTTTAAATTTAATGATGAAAAAGGGCAGCTGAAATGTTCCTTTTGCGGCAAAT
6375116	Rev	Suboperon P.riograndensis_final_5404	1	clpX	P.riograndensis_final_5404	ATP-dependent Clp protease ATP-binding subunit ClpX	6374948	6373692	168	yes		+		TCACCAACCGCTCGGCGGCGTTCAGGGGCAGGCATCCGATATCTGGATTCATACCGACTGGATTCTGAAAA
6375594	Rev	Operon P.riograndensis_final_5405 P.riograndensis_final_5404	2	clpP	P.riograndensis_final_5405	ATP-dependent Clp protease proteolytic subunit	6375551	6374961	43					ACATGTACAATGCGATACGGTGCAGAAGTGAAAAAATGACATCGCGCCTTGAACGTGTTAAAATATTTCTG
6375664	Rev	Operon P.riograndensis_final_5405 P.riograndensis_final_5404	2	clpP	P.riograndensis_final_5405	ATP-dependent Clp protease proteolytic subunit	6375551	6374961	113					AACGAATACGATACATAGTCACAGTCAGAGTGATTGGCATTATCATGGGATTTGCGCTATAATGGCAGGCA
6375919	Fwd	antisense		-	-	-				yes	+			CGCTTGCTTCTTCTGGTGCAGCTTCTTCTTGTGTAGCTGGAGCTTCAACTTCTACACTGTTCTCCACGAGG
6376138	Rev	intragenic		clpP	P.riograndensis_final_5405	ATP-dependent Clp protease proteolytic subunit	6375551	6374961	587	yes		+		AGCAGGGTATGAACATGGATATGTTCCTGAGCTTCTCCGGCCAGACCCGTGAAGATCTGGAGCTTCAGATG
6377255	Rev			tig	P.riograndensis_final_5406	Trigger factor	6377181	6375841	74					CCGCTCTCTCAAAGGATTTGTAAAGAGTTCTCTACTTGATAAATGAAGTAATGTTGTATATAATATAATGG
6378240	Rev			P.riograndensis_final_5407	P.riograndensis_final_5407	hypothetical protein	6378236	6377280	4					TACCATATGTAGATAACTTTTTCAACCTGTTTTTTTGAAACCGCAGTGGGATATGCTATAATCTACAATTG
6386080	Rev			P.riograndensis_final_5414	P.riograndensis_final_5414	Conserved hypothetical secreted protein	6386029	6385586	51					TAAGTAAAGATTTTTTTAAAATTTTAGCAAATCGGGTTTTAATCCGTGGAAGTACAGGGTAATTATGGGTA
6397523	Rev			P.riograndensis_final_5421	P.riograndensis_final_5421	Conserved hypothetical protein	6397446	6397087	77					TGATGATATTGGTGATTGAAGCCTGTCTTCTGTCCACACCGTTAACAGTGCGCTCGAATATTAGTATAGTG
6397614	Fwd	Operon P.riograndensis_final_5422 P.riograndensis_final_5423	2	P.riograndensis_final_5422	P.riograndensis_final_5422	hypothetical protein	6397644	6397952	30					CACTGTTAACGGTGTGGACAGAAGACAGGCTTCAATCACCAATATCATCAGGGGTGCATAAAGTGTATTCA
6398173	Fwd	intergenic		-	-	-				yes			+	ACCGCAGATTAATCGGTTAATCTGCAACAACCCTATTGCTTTCTGCCAAAAATTCGCTATACTAATAAAAA
6399242	Fwd	intragenic		P.riograndensis_final_5425	P.riograndensis_final_5425	hypothetical protein	6401343	6403139	2101	yes		+		TGAACGGATCGTTAGAGAGCATGTCGCGGAAATGAGAAGCTTCGGCATAGAGTACGATCTGCTGGTCTGGG
6400489	Fwd	intergenic		-	-	-				yes			+	TACTTATATTGATGCTTGCATAAATACTTTTATTTTTACTTTATTAAATAAAATGTGGTATATTTGAGTCA
6402783	Rev	antisense		P.riograndensis_final_5421	P.riograndensis_final_5421	Conserved hypothetical protein	6397446	6397087	5337	yes	+			ATATACTCAAGACTACGATCAGGTAGTCTGGACTTCATAAGCTTTGCTACTTCCCATTGAATGTCCGGTTT
6407233	Rev			ytbE	P.riograndensis_final_5428	Uncharacterized oxidoreductase YtbE	6407156	6406320	77					TTAACAGACCAGCTAACGCCTGCTTTTATAGAATTTTGGTAAGTTGTCAACGTTTTGCTATACTAAAAGCA
6410908	Rev	intragenic		ytbE	P.riograndensis_final_5428	Uncharacterized oxidoreductase YtbE	6407156	6406320	3752	yes		+		CGGCCGCTTGGGGAAGAACCGGTGCTGGTCTCCTGCATTGTATCCCCGGAGTTTCATTTCGATGATTTCAA
6411859	Rev	intragenic		P.riograndensis_final_5434	P.riograndensis_final_5434	protein of unknown function DUF985	6411350	6410892	509	yes		+		AGCGCAGCAAGCGTGCGATTGTGCTGGAGGCGGAAGCCGCCAAGCAGGATATGATCCTGCGTGCTGAAGGT
6412928	Rev	Operon P.riograndensis_final_5436 P.riograndensis_final_5435	2	P.riograndensis_final_5436	P.riograndensis_final_5436	Conserved hypothetical membrane protein	6412901	6412467	27					TATGCCGTACTGTATCCGGATTTCCAAAAAAACTTATGCAACGTCATGCCGTTTTTTTCGTTATAGTAGTA
6421955	Rev			P.riograndensis_final_5444	P.riograndensis_final_5444	sugar ABC transporter periplasmic protein	6421883	6420555	72					ATTTCTTTTTTTATTTTATTTTAGAAAAAAATATTCATTTTTATGGCAAAGCCTGCTATACTCCTAAGAAA
6428833	Rev			rph	P.riograndensis_final_5448	Ribonuclease PH	6428657	6427899	176					GTAAGCGTTGCAGGTATCTGTGCTGCGGGAACAAGGCACTAAGCTATCGTGCAGGCTCTTCCAAATCTTAT
6428960	Rev	intergenic		-	-	-				yes			+	GCTCCCGCTGTAGAATCGAAAGCAGGGTCAAAAGATGCTTTTATGCCTGCTCTTTGGTAGAATAAAGCTTG
6430502	Fwd	intragenic		P.riograndensis_final_5451	P.riograndensis_final_5451	hypothetical protein	6431387	6432364	885	yes		+		GGTGCTGCTGCTGCAGAAGAAATACTATCCGGGTCTGACCATGGAAGAATGTGTGCATAACGTAGAAATGG
6431366	Fwd	Operon P.riograndensis_final_5451 P.riograndensis_final_5452	2	P.riograndensis_final_5451	P.riograndensis_final_5451	hypothetical protein	6431387	6432364	21					CTGCAGAAATAGGTTTACGTTTTTCCGTACCCTGGGTTGTGTGAGTAAGAACGTTTGGAATAATAGATTGG
6433168	Rev	intragenic		-	-	-				yes		+		CACGCTGCTGACATTCTACAAGTACCCTGTGGAAATCCACAAAGCGATCTACACGTCGAACCCGATCGAGC
6441558	Rev	Suboperon P.riograndensis_final_5459	1	nifV1	P.riograndensis_final_5459	Homocitrate synthase 1	6441438	6440296	120	yes		+		TTCCAGTTCTGGGAGCCACCTCCGGAATTGCGGGTTGTCTGGCTGCGCTGGAAGCCGTAAAATGGATTACA
6460492	Rev	intragenic		P.riograndensis_final_5476	P.riograndensis_final_5476	nitroreductase family protein	6460392	6459814	100	yes		+		CCATGAACGGATTCATGCGAATGAAGCAGAGCGGCTTAACCGTTTTTTGAGCAAATACTCAGCCGGAGAAT
6460969	Rev			P.riograndensis_final_5477	P.riograndensis_final_5477	Conserved hypothetical protein	6460918	6460412	51					GAAACAGGACCCTTCTTCGAAAAGAAACATTATGGTTGATAACCATTATCAATGATGATAAGATACCAATA
6467835	Fwd			P.riograndensis_final_5485	P.riograndensis_final_5485	Conserved hypothetical protein	6467866	6468243	31					TTGATCTGTGCTATAATAAATCAAAATTACACCGATGAAGTCCCCCTCTCCCGCATCCATCATCCATCGAT
6467927	Fwd	intragenic		P.riograndensis_final_5486	P.riograndensis_final_5486	hypothetical protein	6468550	6468735	623	yes		+		GCTGTGACGATGAGTGACCCCGTTCTTCAACAGATACTGACTGCTTTAACTGGCGTACAGACGGATTTAAA
6468496	Fwd			P.riograndensis_final_5486	P.riograndensis_final_5486	hypothetical protein	6468550	6468735	54					GTTCACATATTTCTGTCTTTTTCAGGCGGACACACCTTTTAAAATCATTTTATTGTGTTATAATGAAAGCG
6469224	Rev			P.riograndensis_final_5487	P.riograndensis_final_5487		6469165	6468941	59					TAGAAAAGTGCACCGCCCATTTTAAAGCTGTGATCGCACCATTGATCTCCCTGAAACATAATATGGTTTTG
6472769	Fwd	Operon P.riograndensis_final_5490 P.riograndensis_final_5491 P.riograndensis_final_5492	3	P.riograndensis_final_5490	P.riograndensis_final_5490	iron transport periplasmic lipoprotein	6472820	6473716	51					AGTGATATGTCAGTGATGTAAATCACATTTTTATATTGACAGTCTACGGGCAGGCAATTATGATAAATCCA
6481264	Rev	intragenic		-	-	-				yes		+		TATGTTGCCGTAGTTTTGGATGAGGCCTCAGGCGGAGTCCATGCCAAAAGCAACGGAAATACCACGAGAAT
6481654	Rev			P.riograndensis_final_5496	P.riograndensis_final_5496	Conserved hypothetical secreted protein	6481610	6480588	44					TGACGATGAAAGGGCGGCATGCCAAATCCTTTCAGGATAGCCCGGCAAGATGGGGGCCATCCTAATCATTG
6489543	Rev	intragenic		pseB	P.riograndensis_final_5504	UDP-N-acetylglucosamine 4,6-dehydratase (inverting)	6488892	6487906	651	yes		+		TACGATTTGAAAGTGCCGGAGGAGAAAAACCGCCGTGTCATAGACGCTGTTTCCACCATAAATATGCCCTA
6490437	Rev			P.riograndensis_final_5505	P.riograndensis_final_5505	UDP-N-acetylglucosamine 2-epimerase	6489976	6488882	461					TTAAATCCGCCACGTCCGCACCAGTCGCACCCAACAACAGCAAAAATGCCGTTAAATCCGCCACGTCCGCA
6490570	Rev			P.riograndensis_final_5505	P.riograndensis_final_5505	UDP-N-acetylglucosamine 2-epimerase	6489976	6488882	594					CCATTTTGCATCTAACGGACAAAAATTGCCTAATTAAGTTTACTTTTTCCACCTAAATCTCAATATTGTTT
6497042	Rev	intragenic		P.riograndensis_final_5508	P.riograndensis_final_5508	hypothetical protein	6495645	6494557	1397	yes		+		TTGGAGCTGGGGATCAGCCACCCTAAAGTGCTCAGCCAATCGGTGAAGCTGGACATGCTGATCAACGAGTA
6497171	Rev	Suboperon P.riograndensis_final_5510	1	P.riograndensis_final_5508	P.riograndensis_final_5508	hypothetical protein	6495645	6494557	1526	yes		+		TGTTCGGCTGGGCAGTCCACAAGCTTGTGCGGCTGGTACAATCCGTTGCCGGGAAAAGCGGCCAATATGGG
6497363	Rev	Suboperon P.riograndensis_final_5510	1	P.riograndensis_final_5510	P.riograndensis_final_5510		6497175	6496990	188	yes		+		ATTATGCCGGCGTCCTGTTCGAATATTTCCGCAGCCGGGATCTGCGCGGGCGGATTGCCGGGGAACTGCTG
6500584	Rev	Operon P.riograndensis_final_5512 P.riograndensis_final_5511 P.riograndensis_final_5510	3	P.riograndensis_final_5512	P.riograndensis_final_5512	sulfatase	6500518	6498620	66					AAAAGGACGTATGCCTATACTGGGCTGCGTCCTTTTTGATAACCCTGTAAAGTATTGTTATACTAGAGAAA
6506519	Rev	Operon P.riograndensis_final_5520-P.riograndensis_final_5519-P.riograndensis_final_5518-P.riograndensis_final_5517	4	P.riograndensis_final_5520	P.riograndensis_final_5520	Conserved hypothetical protein	6506491	6506204	28					AACCCGCTGCCACTCCGCAACTTCCTGTAAAGCCCAGCACCGCTAGGGCTTCTGCCGCATATGCTGTAGCA
6506673	Fwd			P.riograndensis_final_5521	P.riograndensis_final_5521	Conserved hypothetical protein	6506835	6507371	162					AAAGCAATAGCCTAGCCCGACTCGGCCAAACCTCACTGCAAGATGTCACGTACTGGAATAAACTTATATCA
6506772	Fwd			P.riograndensis_final_5521	P.riograndensis_final_5521	Conserved hypothetical protein	6506835	6507371	63					ATGTAATGCAACGGGAGAGGGAGGCTATGAAGGATTGACAAGGTGAAGATGCCGAGATTATGCTGGGGATG
6511659	Rev	Operon P.riograndensis_final_5526-P.riograndensis_final_5525-P.riograndensis_final_5524-P.riograndensis_final_5523	4	P.riograndensis_final_5526	P.riograndensis_final_5526	glycosyl transferase family 2	6511618	6510770	41					TTTGTCCAAATTTCTGCGCGCAGGGAGACATTTGCCGTTACCCGGGACAGCGGATTACATAGACTGTGATG
[truncated: 679 more rows]
