# Supplementary material for: Detailed transcriptome analysis of the plant growth promoting Paenibacillus riograndensis SBR5 by using RNA-seq technology
Source: BMC Genomics. 2017 Nov 3;18:846. doi: 10.1186/s12864-017-4235-z (PMC5670726; doi:10.1186/s12864-017-4235-z)
Supplement: Supplementary file 4 — Putative RNA motifs present in the genome of P. riograndensis SBR5. Highlighted cells are referent to riboswitches detected in the transcriptome analysis. (XLSX 22 kb) [file 12864_2017_4235_MOESM4_ESM.xlsx]

## Sheet: Table S4
Table S4. Putative RNA motifs present in the genome of P. riograndensis SBR5.
Highlighted cells are referent to riboswitches detected in the transcriptome analysis.
Rfam target name	Rfam accession	Query name	Seq from	Seq to	Strand	score	E-value	Description of target
AdoCbl_riboswitch	RF01482	P.riograndens_final_	1278411	1278521	Fwd	28.4	1.7	AdoCbl riboswitch
AdoCbl_riboswitch	RF01482	P.riograndens_final_	2548007	2548072	Fwd	39.5	0.0022	AdoCbl riboswitch
Bacteria_large_SRP	RF01854	P.riograndens_final_	130370	130638	Fwd	180.9	6.3e-40	Bacterial large signal recognition particle RNA
Bacteria_small_SRP	RF00169	P.riograndens_final_	130486	130585	Fwd	77.4	4.6e-15	Bacterial small signal recognition particle RNA
BsrC	RF01410	P.riograndens_final_	687846	687932	Fwd	67.3	1.5e-08	BsrC
BsrG	RF01412	P.riograndens_final_	1009720	1009474	Rev	61.2	1.2e-13	BsrG
BsrG	RF01412	P.riograndens_final_	1776921	1776681	Rev	37.3	7.9e-06	BsrG
BsrG	RF01412	P.riograndens_final_	2907500	2907439	Rev	18.8	9.2	BsrG
BsrG	RF01412	P.riograndens_final_	5402618	5402875	Fwd	61.9	7.2e-14	BsrG
BsrG	RF01412	P.riograndens_final_	5403269	5403520	Fwd	45.8	1.3e-08	BsrG
BsrG	RF01412	P.riograndens_final_	6403345	6403231	Rev	21.8	0.95	BsrG
BsrG	RF01412	P.riograndens_final_	6559170	6559287	Fwd	30.2	0.0017	BsrG
c-di-GMP-I	RF01051	P.riograndens_final_	554647	554740	Fwd	72.6	1.4e-10	Cyclic di-GMP-I riboswitch
c-di-GMP-I	RF01051	P.riograndens_final_	683861	683948	Fwd	65.9	5.9e-09	Cyclic di-GMP-I riboswitch
c-di-GMP-I	RF01051	P.riograndens_final_	862520	862601	Fwd	63.5	2.3e-08	Cyclic di-GMP-I riboswitch
c-di-GMP-I	RF01051	P.riograndens_final_	862676	862757	Fwd	65.6	6.7e-09	Cyclic di-GMP-I riboswitch
c-di-GMP-I	RF01051	P.riograndens_final_	1361878	1361958	Fwd	55.2	2.3e-06	Cyclic di-GMP-I riboswitch
c-di-GMP-I	RF01051	P.riograndens_final_	2771985	2771894	Rev	74.6	4.5e-11	Cyclic di-GMP-I riboswitch
c-di-GMP-I	RF01051	P.riograndens_final_	5232006	5232099	Fwd	63.7	2e-08	Cyclic di-GMP-I riboswitch
c-di-GMP-I	RF01051	P.riograndens_final_	5337518	5337426	Rev	58.1	4.6e-07	Cyclic di-GMP-I riboswitch
c-di-GMP-I	RF01051	P.riograndens_final_	7546497	7546588	Fwd	75.4	2.8e-11	Cyclic di-GMP-I riboswitch
Cobalamin	RF00174	P.riograndens_final_	668408	668179	Rev	90.5	3e-19	Cobalamin riboswitch
Cobalamin	RF00174	P.riograndens_final_	1278367	1278572	Fwd	119.6	1.7e-27	Cobalamin riboswitch
Cobalamin	RF00174	P.riograndens_final_	2547958	2548145	Fwd	119.7	1.5e-27	Cobalamin riboswitch
FMN	RF00050	P.riograndens_final_	5257080	5256910	Rev	104.8	2.2e-22	FMN riboswitch (RFN element)
FMN	RF00050	P.riograndens_final_	5280076	5279931	Rev	114.8	3.8e-25	FMN riboswitch (RFN element)
glmS	RF00234	P.riograndens_final_	7061867	7061654	Rev	51.4	1.6e-09	glmS glucosamine-6-phosphate activated ribozyme
Glycine	RF00504	P.riograndens_final_	7239666	7239762	Fwd	66.2	4.6e-10	Glycine riboswitch
Glycine	RF00504	P.riograndens_final_	7794351	7794271	Rev	48.2	2.8e-05	Glycine riboswitch
L10_leader	RF00557	P.riograndens_final_	7156591	7156438	Rev	73.3	1e-10	Ribosomal protein L10 leader
L20_leader	RF00558	P.riograndens_final_	1786219	1786359	Fwd	52.2	3.2e-07	Ribosomal protein L20 leader
L21_leader	RF00559	P.riograndens_final_	6248495	6248410	Rev	41.5	0.00094	Ribosomal protein L21 leader
Leu_leader	RF00512	P.riograndens_final_	4110799	4110718	Rev	37.8	0.028	Leucine operon leader
Leu_leader	RF00512	P.riograndens_final_	4121382	4121301	Rev	34.3	0.2	Leucine operon leader
Lysine	RF00168	P.riograndens_final_	6924348	6924562	Fwd	74	7.1e-17	Lysine riboswitch
pan	RF01749	P.riograndens_final_	5165032	5164897	Rev	41.5	0.028	pan motif
pfl	RF01750	P.riograndens_final_	7377531	7377449	Rev	53.6	0.0001	pfl RNA
Phe_leader	RF01859	P.riograndens_final_	147369	147451	Fwd	28.1	2	Phenylalanine leader peptide
Phe_leader	RF01859	P.riograndens_final_	3449536	3449459	Rev	28.2	1.9	Phenylalanine leader peptide
Phe_leader	RF01859	P.riograndens_final_	7055812	7055755	Rev	26.9	4.4	Phenylalanine leader peptide
PreQ1	RF00522	P.riograndens_final_	1737076	1737121	Fwd	33.5	0.033	PreQ1 riboswitch
PreQ1	RF00522	P.riograndens_final_	4341332	4341289	Rev	47	5.6e-06	PreQ1 riboswitch
Purine	RF00167	P.riograndens_final_	541149	541248	Fwd	65.8	2.1e-10	Purine riboswitch
Purine	RF00167	P.riograndens_final_	852675	852774	Fwd	60.8	4.8e-09	Purine riboswitch
Purine	RF00167	P.riograndens_final_	877790	877891	Fwd	81.1	1.2e-14	Purine riboswitch
Purine	RF00167	P.riograndens_final_	6288600	6288702	Fwd	51.8	1.5e-06	Purine riboswitch
Purine	RF00167	P.riograndens_final_	6504173	6504075	Rev	65.6	2.4e-10	Purine riboswitch
Purine	RF00167	P.riograndens_final_	7622831	7622728	Rev	77.3	1.4e-13	Purine riboswitch
PyrR	RF00515	P.riograndens_final_	5928870	5928699	Rev	58.5	1.4e-05	PyrR binding site
radC	RF01754	P.riograndens_final_	436901	436778	Rev	25.6	0.19	radC RNA
radC	RF01754	P.riograndens_final_	7493722	7493856	Fwd	21.1	4.5	radC RNA
SAM	RF00162	P.riograndens_final_	2568415	2568514	Fwd	59.9	2.2e-09	SAM riboswitch (S box leader)
SAM	RF00162	P.riograndens_final_	6575007	6574865	Rev	74.3	2.1e-13	SAM riboswitch (S box leader)
T-box	RF00230	P.riograndens_final_	5225871	5226099	Fwd	105.1	7e-23	T-box leader
T-box	RF00230	P.riograndens_final_	6267827	6267544	Rev	87.1	7.4e-18	T-box leader
T-box	RF00230	P.riograndens_final_	659405	659225	Rev	29.4	0.083	T-box leader
T-box	RF00230	P.riograndens_final_	1425597	1425938	Fwd	83.5	7.4e-17	T-box leader
T-box	RF00230	P.riograndens_final_	1426004	1426295	Fwd	92.4	2.5e-19	T-box leader
T-box	RF00230	P.riograndens_final_	1794489	1794793	Fwd	71.5	1.6e-13	T-box leader
T-box	RF00230	P.riograndens_final_	2354562	2354788	Fwd	79.5	9.3e-16	T-box leader
T-box	RF00230	P.riograndens_final_	2419612	2419861	Fwd	75.9	9.6e-15	T-box leader
T-box	RF00230	P.riograndens_final_	2500584	2500872	Fwd	89.7	1.4e-18	T-box leader
T-box	RF00230	P.riograndens_final_	2578902	2579166	Fwd	66.6	3.6e-12	T-box leader
T-box	RF00230	P.riograndens_final_	3684802	3684510	Rev	80.3	5.8e-16	T-box leader
T-box	RF00230	P.riograndens_final_	3938862	3939142	Fwd	62.3	5.8e-11	T-box leader
T-box	RF00230	P.riograndens_final_	3993047	3993310	Fwd	94.8	5.3e-20	T-box leader
T-box	RF00230	P.riograndens_final_	4445455	4445241	Rev	50.9	8.8e-08	T-box leader
T-box	RF00230	P.riograndens_final_	5145523	5145741	Fwd	76	9.3e-15	T-box leader
T-box	RF00230	P.riograndens_final_	5445087	5444827	Rev	68.5	1.1e-12	T-box leader
T-box	RF00230	P.riograndens_final_	5938337	5938057	Rev	79.2	1.2e-15	T-box leader
T-box	RF00230	P.riograndens_final_	6011950	6011753	Rev	75.5	1.3e-14	T-box leader
T-box	RF00230	P.riograndens_final_	6106982	6106712	Rev	78.3	2.1e-15	T-box leader
T-box	RF00230	P.riograndens_final_	6154765	6154567	Rev	25.1	1.3	T-box leader
T-box	RF00230	P.riograndens_final_	6398179	6398399	Fwd	104.4	1.2e-22	T-box leader
T-box	RF00230	P.riograndens_final_	6596195	6595954	Rev	84.1	4.9e-17	T-box leader
T-box	RF00230	P.riograndens_final_	7007813	7007535	Rev	65.9	5.8e-12	T-box leader
T-box	RF00230	P.riograndens_final_	7034916	7034655	Rev	111	1.6e-24	T-box leader
T-box	RF00230	P.riograndens_final_	7164507	7164225	Rev	69.3	6.7e-13	T-box leader
Thr_leader	RF00506	P.riograndens_final_	290780	290705	Rev	30.8	0.81	Threonine operon leader
Thr_leader	RF00506	P.riograndens_final_	2879179	2879271	Fwd	27.3	6	Threonine operon leader
Thr_leader	RF00506	P.riograndens_final_	3003861	3003973	Fwd	27.7	4.8	Threonine operon leader
TPP	RF00059	P.riograndens_final_	171116	171221	Fwd	83.4	6.8e-17	TPP riboswitch (THI element)
TPP	RF00059	P.riograndens_final_	584504	584393	Rev	53.2	3.4e-08	TPP riboswitch (THI element)
TPP	RF00059	P.riograndens_final_	2869646	2869747	Fwd	82	1.6e-16	TPP riboswitch (THI element)
TPP	RF00059	P.riograndens_final_	3637785	3637682	Rev	81.7	2e-16	TPP riboswitch (THI element)
ydaO-yuaA	RF00379	P.riograndens_final_	102220	102078	Rev	62.3	9.3e-10	ydaO/yuaA leader
ydaO-yuaA	RF00379	P.riograndens_final_	29786	30013	Fwd	75.6	2.7e-13	ydaO/yuaA leader
ydaO-yuaA	RF00379	P.riograndens_final_	103229	103092	Rev	64.8	2e-10	ydaO/yuaA leader
ydaO-yuaA	RF00379	P.riograndens_final_	741307	741138	Rev	91	2.1e-17	ydaO/yuaA leader
ydaO-yuaA	RF00379	P.riograndens_final_	1052667	1052854	Fwd	89.4	5.9e-17	ydaO/yuaA leader
ydaO-yuaA	RF00379	P.riograndens_final_	3248813	3248970	Fwd	109.3	3e-22	ydaO/yuaA leader
ydaO-yuaA	RF00379	P.riograndens_final_	4349589	4349431	Rev	76.7	1.4e-13	ydaO/yuaA leader
ydaO-yuaA	RF00379	P.riograndens_final_	6722888	6722756	Rev	77.9	6.8e-14	ydaO/yuaA leader
yjdF	RF01764	P.riograndens_final_	1447646	1447767	Fwd	76.9	3.8e-13	yjdF RNA
ykkC-yxkD	RF00442	P.riograndens_final_	2245568	2245674	Fwd	81.2	3.2e-14	ykkC-yxkD leader
ykkC-yxkD	RF00442	P.riograndens_final_	7622741	7622631	Rev	60.9	5.8e-09	ykkC-yxkD leader
ylbH	RF00516	P.riograndens_final_	3726285	3726376	Fwd	62.1	1.8e-10	ylbH leader
yybP-ykoY	RF00080	P.riograndens_final_	6451641	6451752	Fwd	72.1	3.9e-13	yybP-ykoY leader
