# Supplementary material for: Detailed transcriptome analysis of the plant growth promoting Paenibacillus riograndensis SBR5 by using RNA-seq technology
Source: BMC Genomics. 2017 Nov 3;18:846. doi: 10.1186/s12864-017-4235-z (PMC5670726; doi:10.1186/s12864-017-4235-z)
Supplement: Supplementary file 5 — Novel antisense transcripts of P. riograndensis SBR5. (XLSX 16 kb) [file 12864_2017_4235_MOESM5_ESM.xlsx]

## Sheet: Table S5
Table S5. Novel antisense transcripts of P. riograndensis SBR5.
asRNA gene	Strand	TSS of asRNA	Stop of asRNA	Location to affected gene	Affected gene(s)
P.riograndensis_final_as0001	Rev	2300	1811	Within CDS	P.riograndensis_final_2
P.riograndensis_final_as0002	Fwd	6530	6868	Within CDS	P.riograndensis_final_7
P.riograndensis_final_as0003	Fwd	6799	6868	Within CDS	P.riograndensis_final_7
P.riograndensis_final_as0004	Rev	14644	14427	Within CDS	P.riograndensis_final_6707
P.riograndensis_final_as0005	Rev	23277	23239	Within CDS	P.riograndensis_final_19
P.riograndensis_final_as0006	Rev	45830	45694	Within CDS	P.riograndensis_final_41
P.riograndensis_final_as0007	Rev	57407	57335	Within CDS	P.riograndensis_final_54
P.riograndensis_final_as0008	Rev	59655	59618	Within CDS	P.riograndensis_final_56
P.riograndensis_final_as0009	Rev	61733	61669	Within CDS	P.riograndensis_final_57
P.riograndensis_final_as0010	Rev	62233	62111	Within CDS	P.riograndensis_final_57
P.riograndensis_final_as0011	Rev	79467	79329	Within CDS	P.riograndensis_final_6709
P.riograndensis_final_as0012	Rev	81891	81779	Within CDS	P.riograndensis_final_6710
P.riograndensis_final_as0013	Rev	92373	92261	Within CDS	P.riograndensis_final_82
P.riograndensis_final_as0014	Fwd	101507	101861	Within CDS & 3' UTR	P.riograndensis_final_93
P.riograndensis_final_as0015	Fwd	102499	102976	Within CDS & 3' UTR	P.riograndensis_final_94
P.riograndensis_final_as0016	Rev	122478	122384	Within CDS	P.riograndensis_final_110
P.riograndensis_final_as0017	Fwd	283207	283295	Within CDS	P.riograndensis_final_263
P.riograndensis_final_as0018	Rev	451682	451577	Within CDS	P.riograndensis_final_388
P.riograndensis_final_as0019	Fwd	454493	454563	Within CDS	P.riograndensis_final_389
P.riograndensis_final_as0020	Rev	490445	490372	Within CDS	P.riograndensis_final_422
P.riograndensis_final_as0021	Fwd	529503	529366	Within CDS	P.riograndensis_final_460 & P.riograndensis_final_459
P.riograndensis_final_as0022	Fwd	624068	624167	Within CDS & 3' UTR	P.riograndensis_final_540
P.riograndensis_final_as0023	Fwd	716419	716654	Within CDS & 3' UTR	P.riograndensis_final_613
P.riograndensis_final_as0024	Rev	731171	730992	Within CDS	P.riograndensis_final_630
P.riograndensis_final_as0025	Fwd	796996	797077	Within CDS	P.riograndensis_final_696
P.riograndensis_final_as0026	Rev	838649	838572	Within CDS	P.riograndensis_final_728
P.riograndensis_final_as0027	Rev	880263	880153	Within CDS	P.riograndensis_final_754
P.riograndensis_final_as0028	Fwd	962329	962374	Within CDS	P.riograndensis_final_825
P.riograndensis_final_as0029	Rev	989636	989466	Within CDS	P.riograndensis_final_852
P.riograndensis_final_as0030	Fwd	993148	993216	Within CDS	P.riograndensis_final_854
P.riograndensis_final_as0031	Rev	1108288	1108258	Within CDS	P.riograndensis_final_951
P.riograndensis_final_as0032	Fwd	1167968	1168016	Within CDS	P.riograndensis_final_989
P.riograndensis_final_as0033	Rev	1235170	1235019	Within CDS	P.riograndensis_final_1049
P.riograndensis_final_as0034	Rev	1274296	1274256	Within CDS	P.riograndensis_final_1079
P.riograndensis_final_as0035	Rev	1286444	1286308	Within CDS	P.riograndensis_final_1083
P.riograndensis_final_as0036	Rev	1349350	1349276	Within CDS	P.riograndensis_final_1141
P.riograndensis_final_as0037	Rev	1350879	1350841	Within CDS	P.riograndensis_final_1142
P.riograndensis_final_as0038	Rev	1353378	1353325	Within CDS	P.riograndensis_final_1144
P.riograndensis_final_as0039	Rev	1356294	1356215	Within CDS	P.riograndensis_final_1147
P.riograndensis_final_as0040	Rev	1364142	1364008	Within CDS	P.riograndensis_final_1151
P.riograndensis_final_as0041	Rev	1365923	1365831	Within CDS	P.riograndensis_final_1152
P.riograndensis_final_as0042	Rev	1401048	1400972	Within CDS	P.riograndensis_final_1181
P.riograndensis_final_as0043	Rev	1435766	1435608	Within CDS	P.riograndensis_final_1211
P.riograndensis_final_as0044	Fwd	1472915	1472932	Within CDS	P.riograndensis_final_1251
P.riograndensis_final_as0045	Rev	1517555	1517447	Within CDS	P.riograndensis_final_1292
P.riograndensis_final_as0046	Rev	1540898	1540824	Within CDS	P.riograndensis_final_1316
P.riograndensis_final_as0047	Rev	1688288	1688244	Within CDS	P.riograndensis_final_1437
P.riograndensis_final_as0049	Rev	1748005	1747931	Within CDS	P.riograndensis_final_1490
P.riograndensis_final_as0050	Rev	1818867	1818811	Within CDS	P.riograndensis_final_1557
P.riograndensis_final_as0051	Fwd	1837494	1837594	Within CDS	P.riograndensis_final_1570
P.riograndensis_final_as0052	Rev	1925645	1925432	Within CDS	P.riograndensis_final_1639
P.riograndensis_final_as0053	Rev	2085305	2085251	Within CDS	P.riograndensis_final_1702
P.riograndensis_final_as0054	Fwd	2145576	2145646	Within CDS	P.riograndensis_final_1723
P.riograndensis_final_as0055	Fwd	2278810	2278882	Within CDS	P.riograndensis_final_1834
P.riograndensis_final_as0056	Rev	2488048	2488010	Within CDS	P.riograndensis_final_1995
P.riograndensis_final_as0057	Rev	2512677	2512526	Within CDS	P.riograndensis_final_2010
P.riograndensis_final_as0058	Rev	2677163	2677071	Within CDS	P.riograndensis_final_2131
P.riograndensis_final_as0059	Fwd	2841264	2841475	Within CDS	P.riograndensis_final_2274
P.riograndensis_final_as0060	Fwd	2848028	2848085	Within CDS	P.riograndensis_final_2280
P.riograndensis_final_as0061	Rev	2863107	2863064	Within CDS	P.riograndensis_final_2295
P.riograndensis_final_as0062	Fwd	2893510	2893583	Within CDS	P.riograndensis_final_2319
P.riograndensis_final_as0063	Rev	2966562	2966528	Within CDS	P.riograndensis_final_2387
P.riograndensis_final_as0064	Fwd	3009287	3009426	Within CDS	P.riograndensis_final_2407
P.riograndensis_final_as0065	Rev	3030283	3030239	Within CDS	P.riograndensis_final_2425
P.riograndensis_final_as0066	Rev	3106291	3106257	Within CDS	P.riograndensis_final_2499
P.riograndensis_final_as0067	Fwd	3118996	3119043	Within CDS	P.riograndensis_final_2512
P.riograndensis_final_as0068	Rev	3178209	3178139	Within CDS	P.riograndensis_final_2563
P.riograndensis_final_as0069	Fwd	3201406	3201452	Within CDS	P.riograndensis_final_2584
P.riograndensis_final_as0070	Rev	3235851	3235797	Within CDS	P.riograndensis_final_2618
P.riograndensis_final_as0071	Fwd	3238924	3239187	Within CDS	P.riograndensis_final_2621
P.riograndensis_final_as0072	Rev	3338986	3338926	Within CDS	P.riograndensis_final_2718
P.riograndensis_final_as0073	Fwd	3418121	3418240	Within CDS & 5' UTR	P.riograndensis_final_2809 & P.riograndensis_final_2810
P.riograndensis_final_as0074	Rev	3437764	3437623	Within CDS	P.riograndensis_final_2827
P.riograndensis_final_as0075	Rev	3475583	3475539	Within CDS	P.riograndensis_final_2861
P.riograndensis_final_as0076	Rev	3493967	3493831	Within CDS	P.riograndensis_final_2875
P.riograndensis_final_as0162	Fwd	3613993	3614139	Within CDS	P.riograndensis_final_2981
P.riograndensis_final_as0077	Rev	3772213	3772071	Within CDS	P.riograndensis_final_3137
P.riograndensis_final_as0078	Rev	3864778	3864722	Within CDS	P.riograndensis_final_3222
P.riograndensis_final_as0079	Rev	4224763	4224718	Within CDS	P.riograndensis_final_3546
P.riograndensis_final_as0080	Rev	4224785	4224718	Within CDS	P.riograndensis_final_3546
P.riograndensis_final_as0081	Rev	4300156	4300075	Within CDS & 5' UTR	P.riograndensis_final_3613
P.riograndensis_final_as0082	Fwd	4329423	4329453	Within CDS	P.riograndensis_final_3644
P.riograndensis_final_as0083	Fwd	4353495	4353604	Within CDS	P.riograndensis_final_3667
P.riograndensis_final_as0084	Rev	4383715	4383608	Within CDS	P.riograndensis_final_3695
P.riograndensis_final_as0085	Fwd	4390296	4390478	Within CDS & 5' UTR	P.riograndensis_final_3703
P.riograndensis_final_as0086	Fwd	4424250	4424274	Within CDS	P.riograndensis_final_3738
P.riograndensis_final_as0087	Fwd	4504189	4504309	Within CDS	P.riograndensis_final_3807
P.riograndensis_final_as0088	Fwd	4659433	4659509	Within CDS	P.riograndensis_final_3942
P.riograndensis_final_as0089	Fwd	4738806	4738917	Within CDS	P.riograndensis_final_4020
P.riograndensis_final_as0090	Fwd	4738938	4739282	Within CDS	P.riograndensis_final_4020
P.riograndensis_final_as0091	Fwd	4761089	4761182	Within CDS	P.riograndensis_final_4042
P.riograndensis_final_as0092	Fwd	4793013	4793141	Within CDS	P.riograndensis_final_4075
P.riograndensis_final_as0093	Fwd	5124545	5124722	Within CDS	P.riograndensis_final_4347
P.riograndensis_final_as0094	Fwd	5130743	5130773	Within CDS	P.riograndensis_final_4352
P.riograndensis_final_as0095	Fwd	5136555	5136631	Within CDS	P.riograndensis_final_4356
P.riograndensis_final_as0096	Fwd	5141344	5141421	Within CDS	P.riograndensis_final_4360
P.riograndensis_final_as0097	Fwd	5141495	5141596	Within CDS	P.riograndensis_final_4360
P.riograndensis_final_as0098	Rev	5148814	5148672	Within CDS	P.riograndensis_final_4366
P.riograndensis_final_as0099	Fwd	5153189	5153331	Within CDS	P.riograndensis_final_4370
P.riograndensis_final_as0100	Fwd	5159959	5160036	Within CDS	P.riograndensis_final_4377
P.riograndensis_final_as0101	Fwd	5170191	5170278	Within CDS	P.riograndensis_final_4387
P.riograndensis_final_as0102	Fwd	5180235	5180343	Within CDS	P.riograndensis_final_4401
P.riograndensis_final_as0103	Fwd	5272774	5272844	Within CDS & 5' UTR	P.riograndensis_final_4492
P.riograndensis_final_as0104	Fwd	5465976	5466407	Within CDS & 5' UTR	P.riograndensis_final_4662
P.riograndensis_final_as0105	Fwd	5512118	5512192	Within CDS	P.riograndensis_final_4706
P.riograndensis_final_as0106	Fwd	5527535	5527565	Within CDS	P.riograndensis_final_4721
P.riograndensis_final_as0107	Fwd	5921451	5921534	Within CDS	P.riograndensis_final_5039
P.riograndensis_final_as0108	Fwd	5947676	5947728	Within CDS	P.riograndensis_final_5062
P.riograndensis_final_as0109	Fwd	6004617	6004742	Within CDS	P.riograndensis_final_5112
P.riograndensis_final_as0110	Fwd	6037262	6037315	Within CDS	P.riograndensis_final_5138
P.riograndensis_final_as0111	Fwd	6128552	6128582	Within CDS	P.riograndensis_final_5215
P.riograndensis_final_as0112	Rev	6130759	6130854	Within CDS	P.riograndensis_final_5217
P.riograndensis_final_as0113	Fwd	6137583	6137640	Within CDS	P.riograndensis_final_5221
P.riograndensis_final_as0114	Rev	6169095	6168767	Within CDS	P.riograndensis_final_5242
P.riograndensis_final_as0115	Fwd	6245358	6245488	Within CDS	P.riograndensis_final_5296
P.riograndensis_final_as0116	Fwd	6255291	6255371	Within CDS	P.riograndensis_final_5308
P.riograndensis_final_as0117	Fwd	6364645	6364793	Within CDS	P.riograndensis_final_5397
P.riograndensis_final_as0118	Rev	6402783	6541538	Within CDS	P.riograndensis_final_5549
P.riograndensis_final_as0119	Fwd	6541444	6541670	Within CDS	P.riograndensis_final_5549
P.riograndensis_final_as0120	Rev	6554641	6554567	Within CDS	P.riograndensis_final_5560
P.riograndensis_final_as0121	Rev	6558708	6558616	Within CDS	P.riograndensis_final_5564
P.riograndensis_final_as0122	Fwd	6575008	6575082	Within 5' UTR	P.riograndensis_final_5580
P.riograndensis_final_as0123	Rev	6626257	6626053	Within CDS & 3' UTR	P.riograndensis_final_5628
P.riograndensis_final_as0124	Fwd	6719075	6719182	Within CDS	P.riograndensis_final_5687
P.riograndensis_final_as0125	Fwd	6721725	6721782	Within CDS	P.riograndensis_final_5688
P.riograndensis_final_as0126	Rev	6903113	6902912	Within CDS	P.riograndensis_final_5812
P.riograndensis_final_as0127	Fwd	6977509	6977596	Within CDS	P.riograndensis_final_5870
P.riograndensis_final_as0128	Rev	7097770	7097582	Within CDS	P.riograndensis_final_5968
P.riograndensis_final_as0129	Rev	7121082	7120928	Within CDS	P.riograndensis_final_5993
P.riograndensis_final_as0130	Fwd	7123716	7123818	Within CDS	P.riograndensis_final_5997
P.riograndensis_final_as0131	Fwd	7132739	7132778	Within CDS	P.riograndensis_final_6013
P.riograndensis_final_as0132	Fwd	7132914	7133025	Within CDS	P.riograndensis_final_6014
P.riograndensis_final_as0133	Fwd	7133643	7133935	Within CDS & 3' UTR	P.riograndensis_final_6016
P.riograndensis_final_as0134	Fwd	7134280	7134371	Within CDS	P.riograndensis_final_6018
P.riograndensis_final_as0135	Fwd	7145677	7145825	Within CDS	P.riograndensis_final_6032
P.riograndensis_final_as0136	Fwd	7150242	7150400	Within CDS	P.riograndensis_final_6035
P.riograndensis_final_as0137	Fwd	7152159	7152233	Within CDS	P.riograndensis_final_6036
P.riograndensis_final_as0138	Fwd	7163450	7163563	Within CDS	P.riograndensis_final_6049
P.riograndensis_final_as0139	Fwd	7194635	7194680	Within CDS	P.riograndensis_final_6069
P.riograndensis_final_as0140	Rev	7217091	7216970	Within CDS & 5' UTR	P.riograndensis_final_6089
P.riograndensis_final_as0141	Rev	7217451	7217378	Within CDS	P.riograndensis_final_6089
P.riograndensis_final_as0142	Fwd	7256491	7256562	Within CDS	P.riograndensis_final_6116
P.riograndensis_final_as0143	Rev	7262690	7262185	Within CDS	P.riograndensis_final_6121
P.riograndensis_final_as0144	Fwd	7276537	7276576	Within CDS	P.riograndensis_final_6135
P.riograndensis_final_as0145	Rev	7283152	7282993	Within CDS	P.riograndensis_final_6139
P.riograndensis_final_as0146	Rev	7283799	7283420	Within CDS & 3' UTR	P.riograndensis_final_6139
P.riograndensis_final_as0147	Fwd	7337905	7338002	Within CDS	P.riograndensis_final_6182
P.riograndensis_final_as0148	Fwd	7338846	7338943	Within 5' UTR	P.riograndensis_final_6182
P.riograndensis_final_as0149	Fwd	7359452	7359602	Within CDS & 5' UTR	P.riograndensis_final_6199
P.riograndensis_final_as0150	Fwd	7360540	7360577	Within CDS	P.riograndensis_final_6201
P.riograndensis_final_as0151	Fwd	7365831	7366048	Within CDS	P.riograndensis_final_6207
P.riograndensis_final_as0152	Fwd	7375966	7376013	Within CDS	P.riograndensis_final_6216
P.riograndensis_final_as0153	Fwd	7382930	7382990	Within CDS	P.riograndensis_final_6223
P.riograndensis_final_as0154	Fwd	7384457	7384594	Within CDS	P.riograndensis_final_6225
P.riograndensis_final_as0155	Fwd	7392709	7392795	Within CDS	P.riograndensis_final_6231
P.riograndensis_final_as0156	Fwd	7484278	7484412	Within CDS	P.riograndensis_final_6301
P.riograndensis_final_as0157	Fwd	7589928	7589977	Within CDS	P.riograndensis_final_6389
P.riograndensis_final_as0158	Fwd	7592179	7592243	Within CDS	P.riograndensis_final_6391
P.riograndensis_final_as0159	Fwd	7595242	7595286	Within CDS	P.riograndensis_final_6395
P.riograndensis_final_as0160	Fwd	7876065	7876149	Within CDS	P.riograndensis_final_6663
P.riograndensis_final_as0161	Fwd	7905465	7905504	Within CDS	P.riograndensis_final_6691
