# Supplementary material for: Detailed transcriptome analysis of the plant growth promoting Paenibacillus riograndensis SBR5 by using RNA-seq technology
Source: BMC Genomics. 2017 Nov 3;18:846. doi: 10.1186/s12864-017-4235-z (PMC5670726; doi:10.1186/s12864-017-4235-z)
Supplement: Supplementary file 6 — Novel intragenic transcripts of P. riograndensis SBR5. (XLSX 21 kb) [file 12864_2017_4235_MOESM6_ESM.xlsx]

## Sheet: Table S6
Table S6. Novel intragenic transcripts of P. riograndensis SBR5.
Strand	Associated gene
Fwd	P.riograndensis_final_1
Fwd	P.riograndensis_final_5
Fwd	P.riograndensis_final_6
Fwd	P.riograndensis_final_6
Fwd	P.riograndensis_final_8
Fwd	P.riograndensis_final_8
Fwd	P.riograndensis_final_15
Fwd	P.riograndensis_final_17
Fwd	P.riograndensis_final_18
Fwd	P.riograndensis_final_19
Fwd	P.riograndensis_final_19
Fwd	P.riograndensis_final_29
Fwd	P.riograndensis_final_34
Fwd	P.riograndensis_final_36
Fwd	P.riograndensis_final_40
Fwd	P.riograndensis_final_40
Fwd	P.riograndensis_final_41
Fwd	P.riograndensis_final_49
Fwd	P.riograndensis_final_51
Fwd	P.riograndensis_final_51
Fwd	P.riograndensis_final_53
Fwd	P.riograndensis_final_55
Fwd	P.riograndensis_final_55
Fwd	P.riograndensis_final_55
Fwd	P.riograndensis_final_57
Fwd	P.riograndensis_final_57
Fwd	P.riograndensis_final_57
Fwd	P.riograndensis_final_57
Fwd	P.riograndensis_final_57
Fwd	P.riograndensis_final_59
Fwd	P.riograndensis_final_64
Fwd	P.riograndensis_final_64
Fwd	P.riograndensis_final_64
Fwd	P.riograndensis_final_65
Fwd	P.riograndensis_final_65
Fwd	P.riograndensis_final_72
Fwd	P.riograndensis_final_74
Fwd	P.riograndensis_final_74
Fwd	P.riograndensis_final_6709
Fwd	P.riograndensis_final_6710
Fwd	P.riograndensis_final_6710
Fwd	P.riograndensis_final_6710
Fwd	P.riograndensis_final_6710
Fwd	P.riograndensis_final_75
Fwd	P.riograndensis_final_76
Fwd	P.riograndensis_final_76
Fwd	P.riograndensis_final_77
Fwd	P.riograndensis_final_82
Fwd	P.riograndensis_final_82
Rev	P.riograndensis_final_91
Fwd	P.riograndensis_final_97
Fwd	P.riograndensis_final_104
Fwd	P.riograndensis_final_104
Fwd	P.riograndensis_final_107
Fwd	P.riograndensis_final_109
Fwd	P.riograndensis_final_110
Fwd	P.riograndensis_final_113
Fwd	P.riograndensis_final_115
Fwd	P.riograndensis_final_118
Fwd	P.riograndensis_final_119
Fwd	P.riograndensis_final_120
Fwd	P.riograndensis_final_127
Fwd	P.riograndensis_final_127
Fwd	P.riograndensis_final_127
Fwd	P.riograndensis_final_128
Fwd	P.riograndensis_final_129
Fwd	P.riograndensis_final_130
Rev	P.riograndensis_final_134
Fwd	P.riograndensis_final_138
Fwd	P.riograndensis_final_150
Fwd	P.riograndensis_final_150
Fwd	P.riograndensis_final_154
Fwd	P.riograndensis_final_156
Fwd	P.riograndensis_final_159
Fwd	P.riograndensis_final_160
Fwd	P.riograndensis_final_162
Fwd	P.riograndensis_final_164
Fwd	P.riograndensis_final_164
Fwd	P.riograndensis_final_165
Fwd	P.riograndensis_final_166
Fwd	P.riograndensis_final_166
Fwd	P.riograndensis_final_166
Fwd	P.riograndensis_final_198
Rev	P.riograndensis_final_237
Rev	P.riograndensis_final_258
Rev	P.riograndensis_final_268
Rev	P.riograndensis_final_269
Rev	P.riograndensis_final_326
Rev	P.riograndensis_final_327
Rev	P.riograndensis_final_330
Fwd	P.riograndensis_final_331
Fwd	P.riograndensis_final_355
Fwd	P.riograndensis_final_374
Fwd	P.riograndensis_final_384
Fwd	P.riograndensis_final_386
Fwd	P.riograndensis_final_388
Fwd	P.riograndensis_final_422
Fwd	P.riograndensis_final_432
Fwd	P.riograndensis_final_439
Fwd	P.riograndensis_final_445
Fwd	P.riograndensis_final_446
Fwd	P.riograndensis_final_448
Fwd	P.riograndensis_final_448
Fwd	P.riograndensis_final_451
Fwd	P.riograndensis_final_451
Fwd	P.riograndensis_final_451
Fwd	P.riograndensis_final_453
Fwd	P.riograndensis_final_455
Fwd	P.riograndensis_final_467
Rev	P.riograndensis_final_476
Fwd	P.riograndensis_final_489
Rev	P.riograndensis_final_500
Fwd	P.riograndensis_final_517
Fwd	P.riograndensis_final_559
Fwd	P.riograndensis_final_559
Rev	P.riograndensis_final_563
Rev	P.riograndensis_final_563
Rev	P.riograndensis_final_567
Rev	P.riograndensis_final_568
Rev	P.riograndensis_final_568
Rev	P.riograndensis_final_570
Rev	P.riograndensis_final_571
Rev	P.riograndensis_final_600
Rev	P.riograndensis_final_612
Fwd	P.riograndensis_final_614
Fwd	P.riograndensis_final_620
Fwd	P.riograndensis_final_626
Fwd	P.riograndensis_final_631
Fwd	P.riograndensis_final_632
Fwd	P.riograndensis_final_633
Fwd	P.riograndensis_final_677
Fwd	P.riograndensis_final_678
Rev	P.riograndensis_final_680
Fwd	P.riograndensis_final_707
Rev	P.riograndensis_final_712
Fwd	P.riograndensis_final_713
Rev	P.riograndensis_final_723
Fwd	P.riograndensis_final_755
Fwd	P.riograndensis_final_757
Fwd	P.riograndensis_final_767
Fwd	P.riograndensis_final_781
Fwd	P.riograndensis_final_781
Fwd	P.riograndensis_final_794
Fwd	P.riograndensis_final_795
Rev	P.riograndensis_final_805
Fwd	P.riograndensis_final_830
Fwd	P.riograndensis_final_831
Fwd	P.riograndensis_final_852
Fwd	P.riograndensis_final_852
Fwd	P.riograndensis_final_857
Fwd	P.riograndensis_final_857
Fwd	P.riograndensis_final_865
Fwd	P.riograndensis_final_869
Fwd	P.riograndensis_final_869
Fwd	P.riograndensis_final_930
Fwd	P.riograndensis_final_932
Fwd	P.riograndensis_final_955
Fwd	P.riograndensis_final_957
Fwd	P.riograndensis_final_957
Rev	P.riograndensis_final_987
Rev	P.riograndensis_final_987
Rev	P.riograndensis_final_989
Fwd	P.riograndensis_final_993
Fwd	P.riograndensis_final_1015
Fwd	P.riograndensis_final_1042
Fwd	P.riograndensis_final_1075
Fwd	P.riograndensis_final_1081
Rev	P.riograndensis_final_1094
Rev	P.riograndensis_final_1095
Fwd	P.riograndensis_final_1096
Fwd	P.riograndensis_final_1113
Fwd	P.riograndensis_final_1134
Fwd	P.riograndensis_final_1134
Fwd	P.riograndensis_final_1135
Fwd	P.riograndensis_final_1136
Fwd	P.riograndensis_final_1136
Fwd	P.riograndensis_final_1139
Fwd	P.riograndensis_final_1139
Fwd	P.riograndensis_final_1139
Fwd	P.riograndensis_final_1140
Fwd	P.riograndensis_final_1140
Fwd	P.riograndensis_final_1141
Fwd	P.riograndensis_final_1142
Fwd	P.riograndensis_final_1142
Fwd	P.riograndensis_final_1144
Fwd	P.riograndensis_final_1144
Fwd	P.riograndensis_final_1144
Fwd	P.riograndensis_final_1146
Fwd	P.riograndensis_final_1147
Fwd	P.riograndensis_final_1148
Fwd	P.riograndensis_final_1148
Fwd	P.riograndensis_final_1149
Fwd	P.riograndensis_final_1149
Fwd	P.riograndensis_final_1151
Fwd	P.riograndensis_final_1152
Fwd	P.riograndensis_final_1152
Fwd	P.riograndensis_final_1153
Fwd	P.riograndensis_final_1167
Fwd	P.riograndensis_final_1181
Fwd	P.riograndensis_final_1183
Fwd	P.riograndensis_final_1183
Fwd	P.riograndensis_final_1189
Fwd	P.riograndensis_final_1211
Fwd	P.riograndensis_final_1219
Fwd	P.riograndensis_final_1247
Rev	P.riograndensis_final_1249
Fwd	P.riograndensis_final_1281
Rev	P.riograndensis_final_1285
Fwd	P.riograndensis_final_1290
Rev	P.riograndensis_final_1295
Fwd	P.riograndensis_final_1308
Rev	P.riograndensis_final_1309
Fwd	P.riograndensis_final_1310
Fwd	P.riograndensis_final_1313
Fwd	P.riograndensis_final_1314
Fwd	P.riograndensis_final_1335
Fwd	P.riograndensis_final_1424
Fwd	P.riograndensis_final_1443
Fwd	P.riograndensis_final_1443
Fwd	P.riograndensis_final_1444
Fwd	P.riograndensis_final_1445
Fwd	P.riograndensis_final_1455
Fwd	P.riograndensis_final_1462
Rev	P.riograndensis_final_1465
Rev	P.riograndensis_final_1491
Fwd	P.riograndensis_final_1493
Fwd	P.riograndensis_final_1495
Rev	P.riograndensis_final_1499
Fwd	P.riograndensis_final_1516
Fwd	P.riograndensis_final_1531
Fwd	P.riograndensis_final_1531
Fwd	P.riograndensis_final_1532
Fwd	P.riograndensis_final_1537
Fwd	P.riograndensis_final_1537
Fwd	P.riograndensis_final_1538
Fwd	P.riograndensis_final_1545
Fwd	P.riograndensis_final_1546
Fwd	P.riograndensis_final_1548
Fwd	P.riograndensis_final_1549
Fwd	P.riograndensis_final_1562
Fwd	P.riograndensis_final_1562
Fwd	P.riograndensis_final_1562
Fwd	P.riograndensis_final_1637
Fwd	P.riograndensis_final_1677
Fwd	P.riograndensis_final_1687
Fwd	P.riograndensis_final_1688
Fwd	P.riograndensis_final_1699
Fwd	P.riograndensis_final_1706
Fwd	P.riograndensis_final_1707
Rev	P.riograndensis_final_1719
Rev	P.riograndensis_final_1723
Fwd	P.riograndensis_final_1759
Fwd	P.riograndensis_final_1760
Fwd	P.riograndensis_final_1765
Rev	P.riograndensis_final_1780
Fwd	P.riograndensis_final_1785
Fwd	P.riograndensis_final_1804
Fwd	P.riograndensis_final_1822
Fwd	P.riograndensis_final_1833
Rev	P.riograndensis_final_1834
Rev	P.riograndensis_final_1846
Fwd	P.riograndensis_final_1848
Rev	P.riograndensis_final_1892
Fwd	P.riograndensis_final_1896
Fwd	P.riograndensis_final_1899
Fwd	P.riograndensis_final_1899
Fwd	P.riograndensis_final_1941
Fwd	P.riograndensis_final_1943
Fwd	P.riograndensis_final_1944
Fwd	P.riograndensis_final_1944
Rev	P.riograndensis_final_1955
Rev	P.riograndensis_final_1978
Rev	P.riograndensis_final_1978
Fwd	P.riograndensis_final_1980
Fwd	P.riograndensis_final_1985
Fwd	P.riograndensis_final_1986
Fwd	P.riograndensis_final_1993
Fwd	P.riograndensis_final_1995
Fwd	P.riograndensis_final_1998
Fwd	P.riograndensis_final_2000
Fwd	P.riograndensis_final_2005
Fwd	P.riograndensis_final_2009
Fwd	P.riograndensis_final_2058
Fwd	P.riograndensis_final_2073
Fwd	P.riograndensis_final_2078
Fwd	P.riograndensis_final_2078
Rev	P.riograndensis_final_2082
Fwd	P.riograndensis_final_2089
Rev	P.riograndensis_final_2104
Rev	P.riograndensis_final_2107
Fwd	P.riograndensis_final_2111
Rev	P.riograndensis_final_2117
Fwd	P.riograndensis_final_2121
Fwd	P.riograndensis_final_2126
Fwd	P.riograndensis_final_2127
Fwd	P.riograndensis_final_2128
Fwd	P.riograndensis_final_2129
Fwd	P.riograndensis_final_2130
Fwd	P.riograndensis_final_2131
Fwd	P.riograndensis_final_2131
Rev	P.riograndensis_final_2156
Fwd	P.riograndensis_final_2158
Fwd	P.riograndensis_final_2159
Fwd	P.riograndensis_final_2172
Rev	P.riograndensis_final_2209
Fwd	P.riograndensis_final_2287
Fwd	P.riograndensis_final_2288
Fwd	P.riograndensis_final_2296
Fwd	P.riograndensis_final_2305
Fwd	P.riograndensis_final_2311
Fwd	P.riograndensis_final_2348
Fwd	P.riograndensis_final_2374
Fwd	P.riograndensis_final_2374
Fwd	P.riograndensis_final_2397
Fwd	P.riograndensis_final_2402
Rev	P.riograndensis_final_2430
Fwd	P.riograndensis_final_2436
Fwd	P.riograndensis_final_2453
Fwd	P.riograndensis_final_2462
Fwd	P.riograndensis_final_2462
Rev	P.riograndensis_final_2468
Fwd	P.riograndensis_final_2474
Fwd	P.riograndensis_final_2499
Fwd	P.riograndensis_final_2499
Fwd	P.riograndensis_final_2499
Rev	P.riograndensis_final_2506
Rev	P.riograndensis_final_2512
Fwd	P.riograndensis_final_2515
Fwd	P.riograndensis_final_2517
Fwd	P.riograndensis_final_2529
Rev	P.riograndensis_final_2531
Rev	P.riograndensis_final_2532
Fwd	P.riograndensis_final_2563
Fwd	P.riograndensis_final_2623
Fwd	P.riograndensis_final_2631
Fwd	P.riograndensis_final_2694
Fwd	P.riograndensis_final_2727
Fwd	P.riograndensis_final_2749
Rev	P.riograndensis_final_2758
Fwd	P.riograndensis_final_2801
Rev	P.riograndensis_final_2809
Fwd	P.riograndensis_final_2813
Fwd	P.riograndensis_final_2813
Fwd	P.riograndensis_final_2816
Fwd	P.riograndensis_final_2816
Rev	P.riograndensis_final_2836
Rev	P.riograndensis_final_2836
Rev	P.riograndensis_final_2836
Rev	P.riograndensis_final_2843
Fwd	P.riograndensis_final_2847
Fwd	P.riograndensis_final_2858
Fwd	P.riograndensis_final_2873
Fwd	P.riograndensis_final_2873
Fwd	P.riograndensis_final_2876
Fwd	P.riograndensis_final_2884
Fwd	P.riograndensis_final_2886
Rev	P.riograndensis_final_2895
Rev	P.riograndensis_final_2895
Fwd	P.riograndensis_final_2933
Fwd	P.riograndensis_final_2933
Rev	P.riograndensis_final_2943
Fwd	P.riograndensis_final_2948
Fwd	P.riograndensis_final_2970
Fwd	P.riograndensis_final_2970
Fwd	P.riograndensis_final_2970
Fwd	P.riograndensis_final_2970
Fwd	P.riograndensis_final_2970
Fwd	P.riograndensis_final_2979
Rev	P.riograndensis_final_2983
Fwd	P.riograndensis_final_2991
Rev	P.riograndensis_final_2998
Rev	P.riograndensis_final_3000
Rev	P.riograndensis_final_3000
Fwd	P.riograndensis_final_3005
Fwd	P.riograndensis_final_3006
Fwd	P.riograndensis_final_3013
Fwd	P.riograndensis_final_3014
Fwd	P.riograndensis_final_3019
Fwd	P.riograndensis_final_3044
Rev	P.riograndensis_final_3046
Fwd	P.riograndensis_final_3061
Fwd	P.riograndensis_final_3061
Fwd	P.riograndensis_final_3072
Fwd	P.riograndensis_final_3072
Fwd	P.riograndensis_final_3076
Fwd	P.riograndensis_final_3081
Fwd	P.riograndensis_final_3105
Fwd	P.riograndensis_final_3107
Fwd	P.riograndensis_final_3107
Fwd	P.riograndensis_final_3107
Fwd	P.riograndensis_final_3126
Fwd	P.riograndensis_final_3214
Fwd	P.riograndensis_final_3217
Fwd	P.riograndensis_final_3218
Fwd	P.riograndensis_final_3301
Fwd	P.riograndensis_final_3326
Fwd	P.riograndensis_final_3330
Fwd	P.riograndensis_final_3388
Fwd	P.riograndensis_final_3393
Fwd	P.riograndensis_final_3395
Rev	P.riograndensis_final_3406
Fwd	P.riograndensis_final_3422
Fwd	P.riograndensis_final_3507
Fwd	P.riograndensis_final_3507
Fwd	P.riograndensis_final_3508
Rev	P.riograndensis_final_3517
Fwd	P.riograndensis_final_3529
Fwd	P.riograndensis_final_3576
Rev	P.riograndensis_final_3593
Rev	P.riograndensis_final_3597
Fwd	P.riograndensis_final_3613
Fwd	P.riograndensis_final_3617
Rev	P.riograndensis_final_3614
Rev	P.riograndensis_final_3626
Rev	P.riograndensis_final_3638
Rev	P.riograndensis_final_3638
Rev	P.riograndensis_final_3667
Rev	P.riograndensis_final_3668
Fwd	P.riograndensis_final_3691
Rev	P.riograndensis_final_3707
Rev	P.riograndensis_final_3711
Fwd	P.riograndensis_final_3734
Rev	P.riograndensis_final_3741
Fwd	P.riograndensis_final_3743
Fwd	P.riograndensis_final_3743
Fwd	P.riograndensis_final_3754
Rev	P.riograndensis_final_3748
Rev	P.riograndensis_final_3759
Rev	P.riograndensis_final_3760
Rev	P.riograndensis_final_3760
Rev	P.riograndensis_final_3760
Rev	P.riograndensis_final_3761
Rev	P.riograndensis_final_3777
Rev	P.riograndensis_final_3793
Rev	P.riograndensis_final_3798
Rev	P.riograndensis_final_3799
Rev	P.riograndensis_final_3801
Rev	P.riograndensis_final_3802
Rev	P.riograndensis_final_3806
Rev	P.riograndensis_final_3819
Rev	P.riograndensis_final_3881
Rev	P.riograndensis_final_3928
Rev	P.riograndensis_final_3936
Rev	P.riograndensis_final_3938
Rev	P.riograndensis_final_3940
Rev	P.riograndensis_final_3940
Rev	P.riograndensis_final_3940
Rev	P.riograndensis_final_3940
Rev	P.riograndensis_final_3943
Rev	P.riograndensis_final_3943
Rev	P.riograndensis_final_3943
Rev	P.riograndensis_final_3943
Rev	P.riograndensis_final_3947
Rev	P.riograndensis_final_3955
Rev	P.riograndensis_final_3957
Rev	P.riograndensis_final_3958
Rev	P.riograndensis_final_3965
Rev	P.riograndensis_final_3965
Rev	P.riograndensis_final_3971
Rev	P.riograndensis_final_3971
Rev	P.riograndensis_final_3973
Rev	P.riograndensis_final_3975
Rev	P.riograndensis_final_3976
Rev	P.riograndensis_final_3982
Rev	P.riograndensis_final_3983
Rev	P.riograndensis_final_3985
Rev	P.riograndensis_final_3997
Rev	P.riograndensis_final_3997
Rev	P.riograndensis_final_4006
Rev	P.riograndensis_final_4012
Rev	P.riograndensis_final_4014
Rev	P.riograndensis_final_4023
Rev	P.riograndensis_final_4024
Rev	P.riograndensis_final_4025
Rev	P.riograndensis_final_4027
Rev	P.riograndensis_final_4028
Rev	P.riograndensis_final_4030
Rev	P.riograndensis_final_4051
Rev	P.riograndensis_final_4051
Rev	P.riograndensis_final_4054
Fwd	P.riograndensis_final_4057
Rev	P.riograndensis_final_4076
Rev	P.riograndensis_final_4078
Rev	P.riograndensis_final_4116
Rev	P.riograndensis_final_4125
Rev	P.riograndensis_final_4125
Rev	P.riograndensis_final_4140
Rev	P.riograndensis_final_4157
Rev	P.riograndensis_final_4157
Fwd	P.riograndensis_final_4166
Rev	P.riograndensis_final_4243
Rev	P.riograndensis_final_4243
Fwd	P.riograndensis_final_4272
Rev	P.riograndensis_final_4291
Rev	P.riograndensis_final_4320
Rev	P.riograndensis_final_4327
Rev	P.riograndensis_final_4333
Rev	P.riograndensis_final_4346
Rev	P.riograndensis_final_4347
Rev	P.riograndensis_final_4353
Rev	P.riograndensis_final_4353
Rev	P.riograndensis_final_4357
Rev	P.riograndensis_final_4359
Fwd	P.riograndensis_final_4366
Rev	P.riograndensis_final_4369
Rev	P.riograndensis_final_4375
Rev	P.riograndensis_final_4401
Rev	P.riograndensis_final_4401
Rev	P.riograndensis_final_4407
Rev	P.riograndensis_final_4409
Rev	P.riograndensis_final_4415
Rev	P.riograndensis_final_4417
Rev	P.riograndensis_final_4421
Rev	P.riograndensis_final_4427
Rev	P.riograndensis_final_4437
Rev	P.riograndensis_final_4438
Fwd	P.riograndensis_final_4452
Fwd	P.riograndensis_final_4452
Rev	P.riograndensis_final_4464
Rev	P.riograndensis_final_4464
Rev	P.riograndensis_final_4476
Rev	P.riograndensis_final_4476
Rev	P.riograndensis_final_4477
Rev	P.riograndensis_final_4478
Rev	P.riograndensis_final_4480
Fwd	P.riograndensis_final_4488
Fwd	P.riograndensis_final_4488
Rev	P.riograndensis_final_4489
Rev	P.riograndensis_final_4489
Rev	P.riograndensis_final_4492
Rev	P.riograndensis_final_4544
Rev	P.riograndensis_final_4575
Rev	P.riograndensis_final_4582
Rev	P.riograndensis_final_4594
Rev	P.riograndensis_final_4605
Rev	P.riograndensis_final_4608
Rev	P.riograndensis_final_4609
Rev	P.riograndensis_final_4612
Rev	P.riograndensis_final_4629
Rev	P.riograndensis_final_4631
Rev	P.riograndensis_final_4633
Rev	P.riograndensis_final_4636
Rev	P.riograndensis_final_4640
Rev	P.riograndensis_final_4649
Fwd	P.riograndensis_final_4679
Fwd	P.riograndensis_final_4679
Fwd	P.riograndensis_final_4684
Rev	P.riograndensis_final_4683
Rev	P.riograndensis_final_4686
Rev	P.riograndensis_final_4686
Rev	P.riograndensis_final_4706
Rev	P.riograndensis_final_4710
Rev	P.riograndensis_final_4711
Rev	P.riograndensis_final_4714
Fwd	P.riograndensis_final_4829
Rev	P.riograndensis_final_4827
Rev	P.riograndensis_final_4838
Rev	P.riograndensis_final_4845
Rev	P.riograndensis_final_4872
Rev	P.riograndensis_final_4889
Fwd	P.riograndensis_final_4945
Fwd	P.riograndensis_final_4949
Rev	P.riograndensis_final_5020
Rev	P.riograndensis_final_6776
Fwd	P.riograndensis_final_5030
Rev	P.riograndensis_final_5037
Rev	P.riograndensis_final_5037
Rev	P.riograndensis_final_5038
Rev	P.riograndensis_final_5039
Rev	P.riograndensis_final_5040
Rev	P.riograndensis_final_5048
Rev	P.riograndensis_final_5048
Rev	P.riograndensis_final_5048
Rev	P.riograndensis_final_5055
Rev	P.riograndensis_final_5061
Rev	P.riograndensis_final_5065
Rev	P.riograndensis_final_5071
Rev	P.riograndensis_final_5075
Rev	P.riograndensis_final_5078
Rev	P.riograndensis_final_5079
Rev	P.riograndensis_final_5080
Rev	P.riograndensis_final_5083
Rev	P.riograndensis_final_5083
Rev	P.riograndensis_final_5094
Rev	P.riograndensis_final_5094
Rev	P.riograndensis_final_5096
Rev	P.riograndensis_final_5113
Rev	P.riograndensis_final_5113
Rev	P.riograndensis_final_5116
Rev	P.riograndensis_final_5122
Rev	P.riograndensis_final_5125
Rev	P.riograndensis_final_5129
Rev	P.riograndensis_final_5129
Rev	P.riograndensis_final_5152
Fwd	P.riograndensis_final_5159
Fwd	P.riograndensis_final_5159
Fwd	P.riograndensis_final_5159
Rev	P.riograndensis_final_5160
Rev	P.riograndensis_final_5160
Rev	P.riograndensis_final_5160
Rev	P.riograndensis_final_5162
Rev	P.riograndensis_final_5164
Rev	P.riograndensis_final_5167
Rev	P.riograndensis_final_5172
Rev	P.riograndensis_final_5196
Rev	P.riograndensis_final_5204
Rev	P.riograndensis_final_5208
Fwd	P.riograndensis_final_5217
Rev	P.riograndensis_final_5228
Rev	P.riograndensis_final_5228
Rev	P.riograndensis_final_5228
Rev	P.riograndensis_final_5233
Rev	P.riograndensis_final_5251
Rev	P.riograndensis_final_5252
Rev	P.riograndensis_final_5287
Rev	P.riograndensis_final_5288
Rev	P.riograndensis_final_5288
Rev	P.riograndensis_final_5290
Rev	P.riograndensis_final_5301
Rev	P.riograndensis_final_5304
Rev	P.riograndensis_final_5307
Rev	P.riograndensis_final_5307
Rev	P.riograndensis_final_5317
Rev	P.riograndensis_final_5333
Fwd	P.riograndensis_final_5338
Fwd	P.riograndensis_final_5338
Rev	P.riograndensis_final_5380
Rev	P.riograndensis_final_5390
Rev	P.riograndensis_final_5393
Rev	P.riograndensis_final_5393
Rev	P.riograndensis_final_5396
Rev	P.riograndensis_final_5396
Rev	P.riograndensis_final_5399
Rev	P.riograndensis_final_5403
Rev	P.riograndensis_final_5403
Rev	P.riograndensis_final_5404
Rev	P.riograndensis_final_5405
Fwd	P.riograndensis_final_5425
Rev	P.riograndensis_final_5428
Rev	P.riograndensis_final_5434
Fwd	P.riograndensis_final_5451
Rev	P.riograndensis_final_5453
Rev	P.riograndensis_final_5459
Rev	P.riograndensis_final_5476
Fwd	P.riograndensis_final_5486
Rev	P.riograndensis_final_5496
Rev	P.riograndensis_final_5504
Rev	P.riograndensis_final_5508
Rev	P.riograndensis_final_5508
Rev	P.riograndensis_final_5510
Rev	P.riograndensis_final_5528
Fwd	P.riograndensis_final_5536
Rev	P.riograndensis_final_5538
Rev	P.riograndensis_final_5541
Rev	P.riograndensis_final_5551
Rev	P.riograndensis_final_5558
Rev	P.riograndensis_final_5559
Fwd	P.riograndensis_final_5560
Rev	P.riograndensis_final_5562
Fwd	P.riograndensis_final_5574
Fwd	P.riograndensis_final_5574
Rev	P.riograndensis_final_5586
Rev	P.riograndensis_final_5588
Rev	P.riograndensis_final_5589
Fwd	P.riograndensis_final_5600
Rev	P.riograndensis_final_5606
Fwd	P.riograndensis_final_5612
Rev	P.riograndensis_final_5621
Rev	P.riograndensis_final_5640
Rev	P.riograndensis_final_5640
Rev	P.riograndensis_final_5641
Rev	P.riograndensis_final_5642
Rev	P.riograndensis_final_5646
Rev	P.riograndensis_final_5671
Fwd	P.riograndensis_final_5686
Rev	P.riograndensis_final_5688
Rev	P.riograndensis_final_5688
Rev	P.riograndensis_final_5690
Rev	P.riograndensis_final_5702
Rev	P.riograndensis_final_5705
Rev	P.riograndensis_final_5752
Rev	P.riograndensis_final_5774
Rev	P.riograndensis_final_5775
Rev	P.riograndensis_final_5782
Rev	P.riograndensis_final_5784
Rev	P.riograndensis_final_5784
Rev	P.riograndensis_final_5785
Rev	P.riograndensis_final_5787
Rev	P.riograndensis_final_5796
Rev	P.riograndensis_final_5800
Fwd	P.riograndensis_final_5812
Rev	P.riograndensis_final_5818
Rev	P.riograndensis_final_5820
Rev	P.riograndensis_final_5820
Fwd	P.riograndensis_final_5826
Rev	P.riograndensis_final_5828
Fwd	P.riograndensis_final_5854
Rev	P.riograndensis_final_5872
Rev	P.riograndensis_final_5872
Rev	P.riograndensis_final_5875
Rev	P.riograndensis_final_5875
Rev	P.riograndensis_final_5890
Rev	P.riograndensis_final_5901
Fwd	P.riograndensis_final_5902
Rev	P.riograndensis_final_5911
Rev	P.riograndensis_final_5932
Rev	P.riograndensis_final_5935
Rev	P.riograndensis_final_5939
Rev	P.riograndensis_final_5957
Rev	P.riograndensis_final_5976
Rev	P.riograndensis_final_5979
Rev	P.riograndensis_final_5985
Rev	P.riograndensis_final_5986
Rev	P.riograndensis_final_5987
Rev	P.riograndensis_final_5988
Rev	P.riograndensis_final_5990
Rev	P.riograndensis_final_6004
Rev	P.riograndensis_final_6005
Rev	P.riograndensis_final_6008
Rev	P.riograndensis_final_6022
Rev	P.riograndensis_final_6025
Rev	P.riograndensis_final_6025
Rev	P.riograndensis_final_6031
Rev	P.riograndensis_final_6031
Rev	P.riograndensis_final_6035
Rev	P.riograndensis_final_6039
Rev	P.riograndensis_final_6050
Rev	P.riograndensis_final_6050
Rev	P.riograndensis_final_6052
Rev	P.riograndensis_final_6055
Rev	P.riograndensis_final_6057
Rev	P.riograndensis_final_6057
Rev	P.riograndensis_final_6058
Rev	P.riograndensis_final_6058
Rev	P.riograndensis_final_6058
Rev	P.riograndensis_final_6060
Rev	P.riograndensis_final_6073
Rev	P.riograndensis_final_6084
Rev	P.riograndensis_final_6085
Rev	P.riograndensis_final_6086
Rev	P.riograndensis_final_6087
Rev	P.riograndensis_final_6091
Rev	P.riograndensis_final_6094
Rev	P.riograndensis_final_6099
Rev	P.riograndensis_final_6100
Fwd	P.riograndensis_final_6105
Rev	P.riograndensis_final_6122
Rev	P.riograndensis_final_6127
Rev	P.riograndensis_final_6129
Rev	P.riograndensis_final_6131
Rev	P.riograndensis_final_6136
Rev	P.riograndensis_final_6136
Rev	P.riograndensis_final_6136
Rev	P.riograndensis_final_6136
Rev	P.riograndensis_final_6137
Rev	P.riograndensis_final_6137
Rev	P.riograndensis_final_6148
Rev	P.riograndensis_final_6148
Rev	P.riograndensis_final_6160
Rev	P.riograndensis_final_6162
Rev	P.riograndensis_final_6168
Rev	P.riograndensis_final_6175
Rev	P.riograndensis_final_6176
Rev	P.riograndensis_final_6176
Rev	P.riograndensis_final_6179
Rev	P.riograndensis_final_6180
Rev	P.riograndensis_final_6184
Rev	P.riograndensis_final_6187
Rev	P.riograndensis_final_6189
Rev	P.riograndensis_final_6189
Rev	P.riograndensis_final_6193
Rev	P.riograndensis_final_6194
Rev	P.riograndensis_final_6198
Rev	P.riograndensis_final_6199
Rev	P.riograndensis_final_6200
Rev	P.riograndensis_final_6200
Rev	P.riograndensis_final_6201
Rev	P.riograndensis_final_6205
Rev	P.riograndensis_final_6207
Rev	P.riograndensis_final_6208
Rev	P.riograndensis_final_6210
Rev	P.riograndensis_final_6216
Rev	P.riograndensis_final_6216
Rev	P.riograndensis_final_6226
Rev	P.riograndensis_final_6226
Fwd	P.riograndensis_final_6232
Fwd	P.riograndensis_final_6233
Fwd	P.riograndensis_final_6233
Rev	P.riograndensis_final_6256
Rev	P.riograndensis_final_6260
Rev	P.riograndensis_final_6273
Rev	P.riograndensis_final_6283
Rev	P.riograndensis_final_6287
Fwd	P.riograndensis_final_6346
Rev	P.riograndensis_final_6353
Rev	P.riograndensis_final_6353
Fwd	P.riograndensis_final_6355
Rev	P.riograndensis_final_6356
Rev	P.riograndensis_final_6413
Rev	P.riograndensis_final_6432
Fwd	P.riograndensis_final_6434
Rev	P.riograndensis_final_6438
Rev	P.riograndensis_final_6442
Rev	P.riograndensis_final_6442
Rev	P.riograndensis_final_6446
Rev	P.riograndensis_final_6461
Rev	P.riograndensis_final_6463
Fwd	P.riograndensis_final_6471
Rev	P.riograndensis_final_6496
Rev	P.riograndensis_final_6516
Rev	P.riograndensis_final_6516
Fwd	P.riograndensis_final_6576
Rev	P.riograndensis_final_6584
Rev	P.riograndensis_final_6588
Rev	P.riograndensis_final_6602
Rev	P.riograndensis_final_6604
Rev	P.riograndensis_final_6642
Rev	P.riograndensis_final_6657
Rev	P.riograndensis_final_6667
Rev	P.riograndensis_final_6667
Rev	P.riograndensis_final_6677
Rev	P.riograndensis_final_6677
Rev	P.riograndensis_final_6678
Rev	P.riograndensis_final_6678
Rev	P.riograndensis_final_6679
Rev	P.riograndensis_final_6680
Rev	P.riograndensis_final_6680
Rev	P.riograndensis_final_6691
Rev	P.riograndensis_final_6691
Rev	P.riograndensis_final_6694
Rev	P.riograndensis_final_6694
Rev	P.riograndensis_final_6696
Rev	P.riograndensis_final_6703
Rev	P.riograndensis_final_6704
Rev	P.riograndensis_final_1484
