# Supplementary material for: Detailed transcriptome analysis of the plant growth promoting Paenibacillus riograndensis SBR5 by using RNA-seq technology
Source: BMC Genomics. 2017 Nov 3;18:846. doi: 10.1186/s12864-017-4235-z (PMC5670726; doi:10.1186/s12864-017-4235-z)
Supplement: Supplementary file 7 — Novel intergenic transcripts of P. riograndensis SBR5. (XLSX 12 kb) [file 12864_2017_4235_MOESM7_ESM.xlsx]

## Sheet: Table S7
Table S7. Novel intergenic transcripts of P. riograndensis SBR5.
Position	Class	Locus tag	Feature start	Feature stop	Length	Strand	Related function
29745	Small RNA	P.riograndensis_final_s0001	29745	29876	131	+	Unknown function
130369	Small RNA	P.riograndensis_final_s0002	130367	130639	272	+	Small SRP
233965	Small protein	P.riograndensis_final_s0003	234052	234180	128	+	Unknown function
234172	Small protein	P.riograndensis_final_s0004	234234	234101	133	-	Unknown function
234856	Small protein	P.riograndensis_final_s0005	234862	234592	270	-	Unknown function
405742	Small protein	P.riograndensis_final_s0006	405750	405506	244	-	Unknown function
463532	Small RNA	P.riograndensis_final_s0007	463521	463651	130	+	Unknown function
688066	Small RNA	P.riograndensis_final_s0008	688067	687745	322	-	BsrC sRNA
1002678	Small RNA	P.riograndensis_final_s0010	1002574	1003021	447	+	Unknown function
1224501	Small protein	P.riograndensis_final_s0011	1224504	1224794	290	+	Unknown function
1308281	Small protein	P.riograndensis_final_s0012	1308272	1308385	113	+	Unknown function
1396066	Small protein	P.riograndensis_final_s0013	1396175	1396001	174	-	Unknown function
2582261	Small protein	P.riograndensis_final_s0016	2582261	2582501	240	+	Unknown function
3095320	Small protein	P.riograndensis_final_s0017	3095330	3095392	62	+	Unknown function
3108674	Small protein	P.riograndensis_final_s0019	3108674	3108857	183	+	Unknown function
3354399	Small protein	P.riograndensis_final_s0020	3354395	3354084	86	-	Unknown function
3354400	Small RNA	P.riograndensis_final_s0021	3354402	3354084	318	-	Unknown function
3364097	Small RNA	P.riograndensis_final_s0022	3364097	3364233	136	+	Unknown function
3501650	Small protein	P.riograndensis_final_s0024	3501641	3501848	207	+	Unknown function
3832246	Small protein	P.riograndensis_final_s0025	3832207	3832151	56	-	Unknown function
4135262	Small RNA	P.riograndensis_final_s0026	4135264	4135190	74	-	Unknown function
4293648	Small RNA	P.riograndensis_final_s0027	4293648	4293688	40	+	Unknown function
4514329	Small RNA	P.riograndensis_final_s0029	4514329	4514199	130	-	Unknown function
4522201	Small protein	P.riograndensis_final_s0030	4522196	4522442	246	+	Unknown function
4802769	Small protein	P.riograndensis_final_s0031	4802767	4803066	299	+	Unknown function
4984731	Small protein	P.riograndensis_final_s0032	4984733	4984213	520	-	Unknown function
5122534	Small RNA	P.riograndensis_final_s0033	5122490	5122692	202	+	Unknown function
5311433	Small RNA	P.riograndensis_final_s0034	5311435	5311376	59	-	Unknown function
5379821	Small RNA	P.riograndensis_final_s0036	5379821	5379359	462	-	Unknown function
5882894	Small protein	P.riograndensis_final_s0037	5882889	5883350	461	+	Unknown function
5938356	Small protein	P.riograndensis_final_s0038	5938356	5938181	175	-	Unknown function
6002090	Small protein	P.riograndensis_final_s0039	6002090	6001625	465	-	RNase P
6063816	Small RNA	P.riograndensis_final_s0041	6063816	6063882	66	+	Unknown function
6084667	Small protein	P.riograndensis_final_s0042	6084648	6084499	149	-	Unknown function
6107005	Small RNA	P.riograndensis_final_s0043	6107025	6106701	324	-	Unknown function
6156605	Small protein	P.riograndensis_final_s0044	6156689	6156420	269	-	Unknown function
6398173	Small protein	P.riograndensis_final_s0046	6398126	6398287	161	+	Unknown function
6400489	Small RNA	P.riograndensis_final_s0047	6400487	6400612	125	+	Unknown function
6523717	Small protein	P.riograndensis_final_s0049	6523773	6523559	214	-	Unknown function
6529157	Small protein	P.riograndensis_final_s0050	6529146	6529339	193	+	Unknown function
6565164	Small RNA	P.riograndensis_final_s0051	6565183	6564935	248	-	Unknown function
6590058	Small RNA	P.riograndensis_final_s0052	6590124	6589927	197	-	Unknown function
6596207	Small RNA	P.riograndensis_final_s0053	6596264	6596094	170	-	Unknown function
6652809	Small protein	P.riograndensis_final_s0054	6652821	6652628	193	-	Unknown function
6704618	Small protein	P.riograndensis_final_s0055	6704598	6704747	149	+	Unknown function
6723069	Small protein	P.riograndensis_final_s0056	6723044	6722940	104	-	Unknown function
6862587	Small protein	P.riograndensis_final_s0057	6862591	6862468	123	-	Unknown function
6870031	Small RNA	P.riograndensis_final_s0058	6870036	6869931	105	-	Unknown function
7001824	Small protein	P.riograndensis_final_s0059	7001773	7001710	63	-	Unknown function
7032740	Small protein	P.riograndensis_final_s0061	7032711	7032664	47	-	Unknown function
7154660	Small RNA	P.riograndensis_final_s0063	7154660	7154573	87	-	Unknown function
7339181	Small RNA	P.riograndensis_final_s0067	7339222	7339112	110	-	Unknown function
7370007	Small RNA	P.riograndensis_final_s0068	7370007	7369762	245	-	Unknown function
7432282	Small RNA	P.riograndensis_final_s0069	7432280	7432352	72	+	Unknown function
7535842	Small protein	P.riograndensis_final_s0070	7535814	7535929	115	+	Unknown function
7598074	Small RNA	P.riograndensis_final_s0071	7598074	7597868	206	-	Unknown function
7794431	Small protein	P.riograndensis_final_s0072	7794378	7794292	86	-	Unknown function
7858025	Small RNA	P.riograndensis_final_s0073	7857777	7858026	249	-	Unknown function
7878717	Small protein	P.riograndensis_final_s0074	7878698	7878585	113	-	Unknown function
7904423	Small protein	P.riograndensis_final_s0075	7904378	7904630	252	+	Unknown function
195926	Small RNA	P.riograndensis_final_s0076	195926	196395	469	+	Unknown function
